# Supplementary material for: Study of Insulin Aggregation and Fibril Structure under Different Environmental Conditions
Source: Int J Mol Sci. 2024 Aug 29;25(17):9406. doi: 10.3390/ijms25179406 (PMC11395423; doi:10.3390/ijms25179406)
Supplement: Supplementary file 1 [file ijms-25-09406-s001.zip]

Archive with 25 entries (25 files):
- DLS Raw data.xlsx
- FTIR spectra Raw data.xlsx
- Kinetics Raw data.xlsx
- Stability Raw data.xlsx
- Ac 100mM.tiff
- Ac 300mM.tiff
- Ac 500mM.tiff
- HCl 100mM.tiff
- HCl 300mM.tiff
- HCl 500mM.tiff
- pH1 100mM.tiff
- pH1 300mM.tiff
- pH1 500mM.tiff
- pH1.5 100mM.tiff
- pH1.5 300mM.tiff
- pH1.5 500mM.tiff
- pH2 100mM.tiff
- pH2 300mM.tiff
- pH2 500mM.tiff
- pH2.5 100mM.tiff
- pH2.5 300mM.tiff
- pH2.5 500mM.tiff
- pH3 100mM.tiff
- pH3 300mM.tiff
- pH3 500mM.tiff
