# Supplementary material for: Study of Insulin Aggregation and Fibril Structure under Different Environmental Conditions
Source: Int J Mol Sci. 2024 Aug 29;25(17):9406. doi: 10.3390/ijms25179406 (PMC11395423; doi:10.3390/ijms25179406)
Supplement: Supplementary file 1 [file ijms-25-09406-s001.zip › DLS Raw data.xlsx]

## Sheet: Sheet1
100 mM NaCl							300 mM NaCl							500 mM NaCl							Ac					HCl
Repeat\pH	1	1.5	2	2.5	3		Repeat\pH	1	1.5	2	2.5	3		Repeat\pH	1	1.5	2	2.5	3		Repeat\NaCl	100	300	500		Repeat\NaCl	100	300	500
1	3.416	3.098	3.525	3.432	3.656		1	4.476	3.931	4.142	4.18	5.001		1	4.793	4.667	4.725	5.314	5.83		1	3.816	4.183	4.159		1	3.759	4.1	4.878
2	3.806	3.388	3.43	3.213	3.917		2	4.378	3.967	4.113	4.192	5.249		2	5.019	4.403	5.202	5.422	5.683		2	3.868	3.829	4.18		2	3.229	3.846	4.57
3	3.703	3.581	3.365	3.544	3.523		3	4.241	4.104	3.639	4.285	4.502		3	4.836	4.728	4.782	5.46	5.736		3	3.985	4.24	4.1		3	3.547	4.213	4.859
4	3.074	3.325	3.518	3.595	3.711		4	4.396	4.052	3.898	4.375	5.263		4	4.714	4.695	5.171	5.542	5.926		4	4.434	4.097	4.257		4	3.278	4.161	4.809
5	3.506	3.646	3.523	3.477	3.76		5	4.101	4.138	4.076	4.238	3.85		5	4.853	4.969	4.956	5.389	5.908		5	n/a	3.234	4.423		5	3.707	4.227	4.56
6	3.713	3.193	3.64	3.399	3.632		6	4.516	4.374	3.866	4.494	4.143		6	4.973	4.812	4.724	5.461	5.751		6	3.793	3.741	4.77		6	3.509	4.108	4.841
7	3.69	3.526	3.846	3.1	3.692		7	4.428	3.767	3.916	4.381	4.119		7	4.97	4.908	4.936	5.439	5.705		7	3.822	4.069	4.384		7	3.858	4.147	4.906
8	3.436	3.242	3.308	3.203	3.685		8	4.34	4.152	4.159	4.135	4.969		8	4.937	4.706	4.88	5.013	5.849		8	3.781	4.247	4.391		8	3.139	3.955	4.831
9	3.619	3.541	3.546	3.597	3.689		9	4.424	4.115	4.097	4.451	5.229		9	4.887	4.806	4.978	5.41	5.848		9	3.092	4.387	4.116		9	2.835	3.966	4.758
10	3.258	3.644	3.474	3.829	3.398		10	4.034	4.052	3.889	4.328	4.938		10	5.005	4.917	4.966	5.162	5.739		10	4.057	4.174	4.63		10	3.716	4.08	4.865
