# Supplementary material for: Study of Insulin Aggregation and Fibril Structure under Different Environmental Conditions
Source: Int J Mol Sci. 2024 Aug 29;25(17):9406. doi: 10.3390/ijms25179406 (PMC11395423; doi:10.3390/ijms25179406)
Supplement: Supplementary file 1 [file ijms-25-09406-s001.zip › FTIR spectra Raw data.xlsx]

## Sheet: 100 mM
XDP	10A	10B	10C	10D	10E	10F	10G	10H	10I	10J	10K	10L	11A	11B	11C	11D	11E	11F	11G	11H	11I	11J	11K	11L	12A	12B	12C	12D	12E	12F	12G	12H	12I	12J	12K	12L	13A	13B	13C	13D	13E	13F	13G	13H	13I	13J	13K	13L	14A
1699.85	0	0	0	0	0	0	0	0	0	0	0	0	0	0	0	0	0	0	0	0	0	0	0	0	0	0	0	0	0	0	0	0	0	0	0	0	0	0	0	0	0	0	0	0	0	0	0	0	0
1699.14	-3.21874e-05	-1.438e-05	-6.61695e-05	-6.7019e-05	-3.45407e-05	-6.22454e-05	-6.47391e-05	-3.49022e-05	-4.44533e-05	-5.16226e-06	-2.75364e-05	-6.34207e-06	-4.46422e-05	-3.12768e-05	-6.76556e-05	-9.72588e-05	-5.01686e-05	-4.29425e-05	-4.16146e-05	-7.60555e-05	-3.74733e-05	-2.00444e-05	-3.09491e-05	-8.13154e-05	-0.000119763	-3.90389e-05	-3.73232e-05	-5.28509e-05	-4.41397e-05	-4.76451e-05	-5.74895e-05	-4.96008e-05	-1.69864e-05	-3.46354e-05	-3.95973e-05	-3.63963e-05	-6.06896e-05	-3.51302e-05	-3.72902e-05	-5.25668e-05	-6.94392e-05	-7.88593e-05	-7.04972e-05	-7.60155e-05	-4.78161e-05	-4.49233e-05	-6.90566e-05	-3.51468e-05	-4.18266e-05
1698.43	-5.51599e-05	-1.80532e-05	-0.0001315	-9.91072e-05	-3.07674e-05	-6.87774e-05	-7.91546e-05	-3.18792e-05	-8.16681e-05	7.89762e-07	-4.60857e-05	2.79606e-06	-6.42149e-05	-4.38499e-05	-9.12525e-05	-0.000146224	-5.80277e-05	-4.7088e-05	-5.45855e-05	-9.04599e-05	-7.00793e-05	-3.92742e-05	-5.58412e-05	-0.000138065	-0.000145068	-4.27185e-05	-5.14591e-05	-8.1775e-05	-4.81921e-05	-3.72413e-05	-5.57945e-05	-5.38667e-05	-3.41636e-05	-7.0675e-05	-6.58026e-05	-6.01874e-05	-8.58316e-05	-3.8703e-05	-4.38313e-05	-9.1158e-05	-9.45688e-05	-0.000109012	-8.55647e-05	-0.000114848	-7.34102e-05	-7.74944e-05	-0.000118881	-6.20479e-05	-4.60069e-05
1697.71	-0.000121333	-5.34179e-05	-0.000208849	-0.000141877	-5.7187e-05	-8.88683e-05	-0.000109051	-4.86869e-05	-0.000130909	-2.41455e-05	-0.000105176	-1.94366e-05	-0.000114754	-7.42278e-05	-0.000158287	-0.000161177	-7.94918e-05	-6.24185e-05	-9.72137e-05	-0.000118012	-0.000112563	-8.44549e-05	-0.000101415	-0.000205078	-0.000137036	-8.8103e-05	-0.000130349	-0.000137392	-7.10861e-05	-4.32197e-05	-8.04284e-05	-7.24404e-05	-9.14463e-05	-0.000124336	-0.000125911	-0.000112437	-0.00015591	-8.29536e-05	-9.2255e-05	-0.000138799	-0.000135739	-0.000136884	-0.000106767	-0.000146086	-0.000122669	-0.000116294	-0.000186699	-9.31117e-05	-7.98251e-05
1697	-0.000234571	-0.000124942	-0.000289281	-0.000216764	-0.000135698	-0.000157211	-0.000184176	-0.000111454	-0.000192728	-8.60178e-05	-0.00020852	-8.35015e-05	-0.000210529	-0.000134965	-0.000303089	-0.00017065	-0.0001411	-0.000110711	-0.000185875	-0.000195249	-0.00016226	-0.000149629	-0.000166273	-0.000290046	-0.000162852	-0.000197718	-0.000285934	-0.000234962	-0.000136746	-9.98466e-05	-0.000173112	-0.000131937	-0.000188038	-0.00018191	-0.000220933	-0.000196265	-0.000292002	-0.000189182	-0.000202446	-0.000201441	-0.000217207	-0.000190779	-0.000168765	-0.000191478	-0.000208009	-0.000158144	-0.000281023	-0.000123265	-0.000167216
1696.29	-0.0003137	-0.000170495	-0.000322952	-0.000276973	-0.000193971	-0.000212114	-0.000250053	-0.000165531	-0.000222621	-0.000133572	-0.000271937	-0.000130718	-0.000280068	-0.000176961	-0.000421037	-0.000172516	-0.00019011	-0.000141281	-0.000250489	-0.000254801	-0.000175158	-0.000179695	-0.000205169	-0.000345294	-0.000215334	-0.000279497	-0.000398249	-0.000299547	-0.000188558	-0.000146385	-0.000258198	-0.000177813	-0.000247317	-0.000188124	-0.000275781	-0.000245114	-0.000395513	-0.000273476	-0.0002844	-0.000238987	-0.000273589	-0.000225241	-0.000224735	-0.000217728	-0.000266047	-0.000163529	-0.000335791	-0.000124194	-0.000227904
1695.57	-0.00030146	-0.000151212	-0.000300962	-0.000289734	-0.000180398	-0.000206055	-0.000262858	-0.000162809	-0.000202166	-0.000126716	-0.000245954	-0.000116243	-0.000276781	-0.000164707	-0.000437498	-0.00017825	-0.000184224	-0.000119766	-0.000242175	-0.000248734	-0.000140768	-0.00014615	-0.000194286	-0.000347579	-0.00026802	-0.000268141	-0.000395606	-0.000284049	-0.00018378	-0.000135228	-0.000271849	-0.000172604	-0.000224961	-0.000135105	-0.000247439	-0.000221295	-0.000400845	-0.000273626	-0.000279046	-0.000232459	-0.000266713	-0.000217278	-0.000240449	-0.000214537	-0.000258736	-0.000128423	-0.000319893	-9.39902e-05	-0.000211627
1694.86	-0.000215794	-8.39697e-05	-0.000262738	-0.000256961	-0.00010631	-0.000130884	-0.000216978	-9.96863e-05	-0.000152107	-7.1933e-05	-0.000161543	-4.94824e-05	-0.000216759	-0.000105989	-0.000369016	-0.000184951	-0.000123072	-5.2225e-05	-0.000172678	-0.000175992	-9.31745e-05	-7.53622e-05	-0.000152295	-0.000314965	-0.000276153	-0.000176568	-0.00030752	-0.000213611	-0.000123632	-6.20023e-05	-0.000207135	-0.00011913	-0.000149796	-6.73831e-05	-0.000166274	-0.000151064	-0.000327101	-0.000201715	-0.000206012	-0.000201757	-0.00021011	-0.000173796	-0.000209645	-0.00018928	-0.0002056	-8.02164e-05	-0.000263704	-5.48505e-05	-0.000136837
1694.15	-0.00011062	-2.07324e-06	-0.000232778	-0.000193802	-9.67539e-06	-5.86547e-06	-0.000131202	-3.56545e-06	-9.38432e-05	-1.82795e-06	-6.93506e-05	3.32969e-05	-0.000135627	-2.66607e-05	-0.000266323	-0.000161844	-2.96953e-05	4.0877e-05	-7.93071e-05	-5.89145e-05	-5.43054e-05	-3.69211e-06	-0.000103087	-0.000272448	-0.000209597	-5.18534e-05	-0.000189538	-0.000131488	-3.19452e-05	5.3618e-05	-9.51294e-05	-3.45439e-05	-6.79209e-05	-1.03414e-05	-8.04234e-05	-7.50179e-05	-0.000222831	-0.000101232	-0.000109205	-0.000167086	-0.000127976	-0.000101685	-0.000139567	-0.000139047	-0.000138617	-3.03299e-05	-0.000199859	-1.70869e-05	-3.94378e-05
1693.43	-3.70273e-05	6.52132e-05	-0.000214939	-0.000131335	6.46577e-05	0.000111118	-5.05605e-05	8.12849e-05	-4.52541e-05	5.17212e-05	-9.53802e-06	9.58025e-05	-7.05306e-05	4.27802e-05	-0.000191957	-0.000108777	5.54099e-05	0.000126	-6.97549e-06	4.81417e-05	-2.63038e-05	4.93578e-05	-6.13799e-05	-0.000241176	-0.00010793	4.63175e-05	-9.98219e-05	-7.24231e-05	4.93313e-05	0.00016381	-6.67525e-07	4.58859e-05	-1.09428e-05	3.6553e-05	-2.17862e-05	-2.23999e-05	-0.000141655	-2.15766e-05	-3.56995e-05	-0.000140471	-5.62321e-05	-3.1502e-05	-6.94735e-05	-8.29087e-05	-8.73579e-05	1.69135e-05	-0.000153684	1.77332e-05	3.67444e-05
1692.72	8.86549e-06	0.000123509	-0.000190987	-7.48652e-05	0.000120048	0.000197571	1.18458e-05	0.000147439	-2.01585e-06	9.18994e-05	2.97141e-05	0.000143903	-1.72955e-05	0.000102033	-0.000142186	-4.14118e-05	0.000126738	0.000200916	4.2866e-05	0.000127727	1.015e-05	9.67145e-05	-1.91156e-05	-0.000210006	-1.22087e-05	0.000116115	-3.6261e-05	-2.1602e-05	0.000112482	0.000254902	6.48731e-05	0.000116941	3.65222e-05	9.55563e-05	2.58104e-05	1.95896e-05	-7.80143e-05	3.76077e-05	1.83603e-05	-0.000111361	5.76046e-06	2.9598e-05	-1.1191e-05	-2.71567e-05	-4.29031e-05	7.29368e-05	-0.000113486	6.06943e-05	9.55989e-05
1692.01	5.76091e-05	0.000192377	-0.000146783	-1.14952e-05	0.00018404	0.000270718	7.18866e-05	0.000213556	4.92536e-05	0.000137952	8.05352e-05	0.000201715	4.88569e-05	0.000167746	-7.5595e-05	2.89691e-05	0.000204618	0.000285025	9.60997e-05	0.00019895	7.07296e-05	0.000158378	3.57722e-05	-0.000160325	6.85679e-05	0.000191749	3.35951e-05	5.1891e-05	0.000176777	0.000344285	0.000134247	0.000197058	0.000102819	0.000177424	9.05774e-05	7.61523e-05	-1.85589e-06	0.000103972	8.28018e-05	-6.39887e-05	7.92556e-05	9.79486e-05	5.23765e-05	3.96852e-05	1.88338e-05	0.000149431	-5.49206e-05	0.000122805	0.000168537
1691.29	0.000115318	0.000272324	-9.10691e-05	5.79478e-05	0.000260064	0.000345415	0.000136866	0.000285981	0.000110209	0.000191944	0.000147078	0.000269906	0.000128507	0.000241592	1.28354e-05	9.63336e-05	0.000294138	0.000382565	0.000162855	0.000274495	0.000147605	0.000234862	0.000101403	-9.84177e-05	0.000136953	0.000280063	0.000109311	0.000144515	0.000251062	0.000439639	0.0002187	0.000289584	0.00018759	0.000264145	0.000169512	0.000147564	7.82309e-05	0.000181506	0.00015885	-1.43214e-06	0.000164634	0.000177957	0.000127365	0.000119859	9.6769e-05	0.000239063	1.97473e-05	0.000199197	0.000258358
1690.58	0.000171677	0.000352384	-3.49828e-05	0.000124207	0.000335896	0.000424285	0.000202479	0.000358442	0.000176456	0.000244734	0.000215623	0.000335617	0.000207729	0.00031634	0.000104893	0.000160436	0.000385053	0.000484277	0.000238897	0.000356868	0.000226247	0.000316846	0.000172131	-3.93374e-05	0.000196138	0.00036913	0.000176086	0.000234674	0.000331815	0.000537051	0.000306768	0.000382945	0.000276701	0.000338648	0.000246937	0.00022265	0.000141779	0.000260522	0.00023253	6.42703e-05	0.000252971	0.000261272	0.000205761	0.000205061	0.000176609	0.000329406	9.4428e-05	0.000277818	0.000348573
1689.87	0.000224075	0.000426111	2.06126e-05	0.00018602	0.000406081	0.000501262	0.000264472	0.00042626	0.000244989	0.000292979	0.000278646	0.000396608	0.000282148	0.00039073	0.000191738	0.000224642	0.00047073	0.000582491	0.000318664	0.000445491	0.000301892	0.000399701	0.000248113	1.42164e-05	0.000250133	0.000455507	0.000235842	0.000314896	0.000414778	0.000632923	0.000389128	0.000467401	0.000364976	0.000403164	0.000319644	0.000298249	0.000193677	0.000341532	0.000301352	0.000128889	0.000340932	0.000340597	0.000280725	0.000287148	0.000254535	0.00041629	0.000163013	0.000354385	0.000432042
1689.16	0.00027648	0.000492521	7.58115e-05	0.000246477	0.000472222	0.000569873	0.000324836	0.000491685	0.000315824	0.000340134	0.000339096	0.000460332	0.00035535	0.000466538	0.000269897	0.000294368	0.000555758	0.000676864	0.000398179	0.000536883	0.000378163	0.000485456	0.000332114	6.79253e-05	0.000307592	0.000539555	0.000294797	0.000390513	0.000499523	0.000727342	0.000464606	0.000544308	0.00045443	0.000469949	0.000394266	0.00037639	0.000246209	0.000428189	0.000367097	0.000196308	0.000426023	0.00041544	0.000353128	0.000364285	0.000336961	0.000500967	0.000232292	0.000434071	0.000511547
1688.44	0.000333052	0.00055696	0.000130048	0.000310415	0.000539047	0.000635663	0.000391376	0.000562958	0.000394924	0.000392334	0.000407238	0.000534307	0.000432181	0.000545787	0.000339023	0.000374786	0.000651272	0.000774542	0.000480441	0.000630647	0.000461852	0.000580387	0.000426279	0.00013136	0.000376475	0.000620038	0.00035623	0.000468657	0.00059118	0.000825747	0.000539482	0.000625539	0.000549778	0.000551723	0.000479925	0.000461393	0.000303432	0.000519453	0.000430453	0.000271134	0.000508243	0.000493079	0.000429984	0.000441592	0.00043073	0.000588186	0.00031274	0.000524369	0.000591841
1687.73	0.000391544	0.000623643	0.000184546	0.000381856	0.000607558	0.000708235	0.000467195	0.000643634	0.000485559	0.000452418	0.000486517	0.000617425	0.0005132	0.000629878	0.000403416	0.000466522	0.000760078	0.00088166	0.000569799	0.000725885	0.000555026	0.000684817	0.00052763	0.000209867	0.000454856	0.000696376	0.000420939	0.000551098	0.000691673	0.000931408	0.000619695	0.000719626	0.000649203	0.000651958	0.000579218	0.00055564	0.000364426	0.000610732	0.000491929	0.000352579	0.000589786	0.000579116	0.000515791	0.000525147	0.000533997	0.000683168	0.000404921	0.000626786	0.000673896
1687.02	0.000430332	0.000679102	0.000233586	0.00045107	0.000660808	0.000772698	0.000535348	0.000717284	0.000573583	0.00050883	0.000554946	0.000688727	0.000581646	0.000709458	0.000448215	0.000563815	0.000861861	0.00098615	0.000651203	0.000803459	0.000646474	0.000781771	0.0006225	0.000289557	0.000528241	0.000752552	0.000466864	0.000621653	0.000783245	0.0010263	0.00069041	0.00081284	0.000731652	0.000753529	0.000672016	0.000644999	0.000408496	0.000685808	0.000537488	0.000430866	0.000659583	0.000662738	0.000596838	0.000610469	0.000627753	0.000781555	0.00048863	0.000732676	0.000740396
1686.3	0.000425162	0.000706606	0.000270771	0.000500886	0.000678063	0.000803339	0.000577156	0.000764683	0.000643107	0.00054415	0.000588794	0.000723151	0.000619659	0.000772775	0.000453013	0.000663471	0.000934353	0.00107034	0.00070377	0.000840136	0.000726948	0.000854856	0.000700594	0.000346221	0.000583977	0.000768529	0.000465589	0.000664067	0.000845763	0.00108644	0.000730746	0.000886262	0.000778389	0.0008318	0.000733237	0.000711279	0.000408807	0.000729629	0.000550015	0.000502842	0.00070617	0.000730366	0.000656785	0.000694748	0.000697025	0.000873921	0.000548991	0.000832805	0.00077398
1685.59	0.000411397	0.000739609	0.00032542	0.000557335	0.000694687	0.000832698	0.000626286	0.000816272	0.00072053	0.000575877	0.00063067	0.000746337	0.000669411	0.000848176	0.000479859	0.000787065	0.00101302	0.00116513	0.000765737	0.000877969	0.000827676	0.000932508	0.00079122	0.000396273	0.000646458	0.000795267	0.00047203	0.000721968	0.000914445	0.00114645	0.00078781	0.000973192	0.00083392	0.000901792	0.00079357	0.000786596	0.000413814	0.000787479	0.000576239	0.000604057	0.000776456	0.000817392	0.000731704	0.000816481	0.000786323	0.000980414	0.000634108	0.000942385	0.000826456
1684.88	0.000475987	0.000846584	0.000445515	0.000682387	0.000789623	0.000935667	0.000749137	0.000936717	0.000857286	0.000653933	0.000766781	0.000830248	0.000816507	0.000993381	0.000647026	0.000957241	0.00117343	0.00133514	0.000918344	0.00100234	0.000997311	0.00107347	0.000947963	0.000491752	0.000756357	0.000938356	0.000603151	0.000876869	0.00106086	0.00128467	0.000953215	0.00114019	0.000982757	0.00101202	0.000925802	0.000938807	0.000533527	0.000948417	0.000708776	0.00078388	0.000946006	0.000982168	0.000887415	0.00102325	0.000975775	0.00113861	0.000820643	0.00109113	0.000994158
1684.16	0.00064368	0.00103119	0.000624648	0.000880447	0.000973702	0.00111447	0.000944088	0.00112941	0.00105082	0.000795361	0.00099066	0.00100149	0.00106336	0.00120842	0.000935407	0.00114929	0.00141789	0.00157686	0.00116299	0.00121475	0.00122198	0.00128653	0.00117475	0.000657196	0.000909823	0.00119982	0.000854714	0.00111907	0.0012843	0.00150886	0.00121127	0.00137783	0.00122812	0.00118596	0.001142	0.00116876	0.000772838	0.00120851	0.000944865	0.00102211	0.0011908	0.00120206	0.0011126	0.00127342	0.00125771	0.00134425	0.00108619	0.00128319	0.00126036
1683.45	0.000868641	0.0012447	0.000826497	0.00110805	0.00120449	0.00133273	0.00117533	0.00135721	0.0012623	0.000978162	0.00122696	0.00122695	0.00134338	0.00144864	0.00123455	0.00134717	0.001695	0.00184437	0.00144216	0.00146888	0.00145454	0.00153364	0.00143304	0.000890235	0.0011091	0.00149614	0.00113044	0.00137698	0.00153829	0.00177874	0.00148578	0.00163383	0.00150557	0.00141974	0.00140078	0.00142351	0.00104685	0.00149049	0.00120912	0.00126095	0.00144461	0.00142677	0.00136122	0.0015045	0.0015575	0.00157441	0.00135064	0.00150623	0.00152927
1682.74	0.00110745	0.00146143	0.0010373	0.00133996	0.00145553	0.00157563	0.00143292	0.0016018	0.00147535	0.00117942	0.0014437	0.00146922	0.00162452	0.00169329	0.0015082	0.00157181	0.00198141	0.00212273	0.00173015	0.00174594	0.00168495	0.00178784	0.0016994	0.00117245	0.00137317	0.00178567	0.00139245	0.00162698	0.00180706	0.00207261	0.00175726	0.00189452	0.0017786	0.00169024	0.00167319	0.00167624	0.00131323	0.00175972	0.00146604	0.00148874	0.00170065	0.00165764	0.00162694	0.00172639	0.00184294	0.00182425	0.0015934	0.00175169	0.00176877
1682.03	0.00134559	0.00168415	0.00126226	0.00157711	0.00171785	0.00183267	0.00171175	0.00185761	0.00169756	0.00138854	0.00165487	0.00171334	0.00191705	0.00195096	0.00178517	0.00183603	0.00227911	0.00241653	0.00202969	0.00203972	0.00193062	0.00204906	0.00197718	0.00148137	0.00169249	0.00207977	0.00166284	0.00188789	0.00209493	0.00238046	0.0020429	0.00217048	0.00205107	0.00197376	0.00195575	0.00193523	0.00158644	0.00203235	0.00172663	0.00172903	0.00197818	0.00191349	0.00191849	0.00197408	0.00213114	0.00209767	0.00184314	0.0020185	0.00200709
1681.31	0.00159621	0.001928	0.0015162	0.00183849	0.00200185	0.0021099	0.00201234	0.00213376	0.001948	0.00160971	0.00188996	0.00196858	0.00224562	0.00224268	0.00210886	0.0021396	0.00260286	0.00273825	0.00235667	0.00235937	0.00221237	0.00233422	0.00228349	0.00181071	0.00204701	0.00241082	0.00198043	0.0021871	0.00241331	0.00270891	0.00236975	0.0024803	0.00234614	0.00226922	0.00226413	0.00222577	0.00190132	0.00234293	0.00202441	0.00200779	0.00229425	0.00221142	0.00224905	0.00227061	0.00245616	0.00240416	0.00213507	0.0023143	0.00228605
1680.6	0.00186888	0.00219818	0.00180554	0.00213449	0.00231768	0.00241746	0.00233802	0.0024399	0.00223285	0.00184986	0.00216021	0.00224658	0.00261555	0.0025737	0.0024864	0.00247664	0.00296159	0.00309357	0.00271856	0.00271521	0.00253579	0.00265447	0.00262815	0.00216209	0.00242051	0.00278453	0.00234799	0.00252811	0.00276503	0.00306533	0.0027425	0.00282906	0.0026752	0.00258436	0.00260762	0.00255824	0.00226069	0.00270024	0.00237041	0.00233126	0.00264726	0.00254935	0.00262139	0.00261292	0.00282952	0.00274458	0.00247391	0.00264339	0.00261515
1679.89	0.002157	0.00248625	0.00212019	0.00245548	0.00265888	0.0027514	0.00268733	0.00277169	0.00253873	0.00211072	0.0024534	0.00254834	0.00300837	0.0029251	0.00288493	0.00283734	0.00334632	0.00347412	0.00310341	0.00310275	0.00288776	0.00300393	0.00300349	0.00253325	0.0028012	0.00317504	0.00273154	0.00289137	0.00313668	0.00343979	0.00313509	0.00320177	0.00302896	0.00292005	0.00297765	0.0029188	0.00263328	0.00308002	0.00274038	0.00268564	0.00301741	0.00290533	0.00301981	0.0029778	0.00323297	0.00310409	0.00283293	0.00299863	0.0029694
1679.17	0.00245327	0.00278478	0.00244562	0.00278696	0.00301025	0.00309584	0.00305279	0.00311599	0.00285286	0.00239234	0.00275755	0.00287153	0.00340723	0.00327581	0.0032776	0.00321242	0.00373915	0.0038649	0.00349402	0.0035041	0.00325248	0.00336801	0.00339374	0.00291809	0.00318643	0.00356447	0.00310718	0.00326082	0.00351196	0.003815	0.00352261	0.00358241	0.00339451	0.00327232	0.00335959	0.00329037	0.00299804	0.00345991	0.00310929	0.00305516	0.00338758	0.0032632	0.00342366	0.00334676	0.00364641	0.00346836	0.0031903	0.00336907	0.00332708
1678.46	0.00275654	0.0030901	0.00277336	0.0031227	0.00336314	0.00343763	0.00342589	0.00346422	0.00317622	0.00269396	0.00307173	0.00321451	0.00380848	0.00362183	0.00366347	0.00359904	0.00412823	0.00425626	0.00388401	0.00389981	0.00362627	0.00373496	0.00378769	0.00330774	0.00358181	0.00395403	0.00347678	0.00363376	0.00388548	0.0041845	0.00390415	0.00396689	0.00376463	0.0036333	0.00374088	0.00366448	0.00335731	0.00383848	0.00347387	0.00343621	0.00375632	0.00362612	0.00382298	0.00372028	0.00406467	0.00383485	0.00354982	0.00374748	0.00368604
1677.75	0.00306177	0.00339615	0.00310259	0.00346103	0.00371441	0.00377287	0.00379977	0.00381359	0.00351317	0.00300996	0.00339654	0.00357166	0.00420791	0.00396905	0.00404731	0.00399674	0.00450866	0.00464068	0.00427127	0.00427873	0.00401266	0.00409685	0.00417768	0.00369304	0.00398471	0.0043405	0.00384458	0.00400745	0.00425651	0.00454927	0.00428547	0.00435253	0.00413246	0.00399044	0.00411051	0.00403525	0.00371654	0.00421674	0.0038393	0.00382975	0.00412809	0.00399991	0.00421728	0.00410574	0.00448512	0.00420596	0.00392379	0.00412673	0.00404827
1677.03	0.00336004	0.00369783	0.00343631	0.0038001	0.00405708	0.00410063	0.00416611	0.00416019	0.00386136	0.00333274	0.00373063	0.00393353	0.00459446	0.00431895	0.00442593	0.0044036	0.00487605	0.005007	0.00464651	0.00463765	0.00441054	0.00444833	0.00455592	0.0040677	0.00437674	0.00471089	0.00420383	0.00437565	0.00461954	0.00490384	0.00465919	0.00472841	0.00448788	0.00433132	0.00446493	0.00439602	0.00407469	0.00458735	0.00420358	0.00423213	0.0045011	0.0043787	0.00460534	0.00450559	0.00489837	0.00457952	0.0043154	0.00449793	0.0044137
1676.32	0.00365371	0.00400397	0.00378226	0.00414216	0.00438668	0.00442082	0.00452131	0.00450544	0.00422108	0.00366609	0.0040804	0.00429889	0.0049638	0.00467281	0.00479989	0.00482286	0.00523287	0.00535124	0.00500697	0.00497889	0.00481951	0.00479265	0.00492461	0.00443465	0.00474609	0.00506034	0.00454762	0.00474047	0.00497282	0.00524293	0.00501685	0.00509035	0.00482951	0.00465286	0.00481513	0.00474876	0.00443105	0.00495026	0.00456156	0.00464397	0.00487463	0.00475661	0.00498703	0.00492461	0.00530117	0.00495309	0.00472486	0.00486215	0.00478841
1675.61	0.00396448	0.00433299	0.00415122	0.00449657	0.00470885	0.00473391	0.00486949	0.00485264	0.00459733	0.00402542	0.00445184	0.00467506	0.00532175	0.00503457	0.00517392	0.00525536	0.00558566	0.00568087	0.00536047	0.0053037	0.0052377	0.00513965	0.00529443	0.00480673	0.00509709	0.00539401	0.00487654	0.00511038	0.00531899	0.00556748	0.00536087	0.00544506	0.00516813	0.00496818	0.00517384	0.00510257	0.00478844	0.00531376	0.00491142	0.00506826	0.00525047	0.00513146	0.00536055	0.00536054	0.00569306	0.00532299	0.00514888	0.00523123	0.00517571
1674.9	0.0043026	0.00468021	0.00453481	0.00486105	0.00502214	0.00503225	0.00520672	0.00518622	0.00497561	0.00440913	0.00482209	0.00505138	0.00565862	0.00539162	0.00552721	0.00567364	0.00592304	0.00599236	0.00569627	0.00559951	0.00563852	0.00548379	0.00565601	0.00518524	0.00542731	0.00569977	0.00518067	0.00546899	0.00564446	0.00587117	0.00568492	0.00578609	0.00549874	0.00529003	0.00552773	0.00545123	0.00513479	0.00566503	0.00523924	0.0054831	0.00561223	0.00548652	0.00570943	0.00577792	0.00604976	0.00567262	0.00555841	0.005602	0.00554665
1674.18	0.00465634	0.00502347	0.00490859	0.00522589	0.00532878	0.0053261	0.00553547	0.00549587	0.00533315	0.00479383	0.00516873	0.00540261	0.00596369	0.00572664	0.00585099	0.00605169	0.00623574	0.00628274	0.00600165	0.00587427	0.0059907	0.00580695	0.00598576	0.00555064	0.00574208	0.00597413	0.00546485	0.00579712	0.00594254	0.00615974	0.00599562	0.00610842	0.00580755	0.00561182	0.00585472	0.00578285	0.0054653	0.00598923	0.00554277	0.00585991	0.00595257	0.00581881	0.00603278	0.00615133	0.00635419	0.00598996	0.00593004	0.00595112	0.00588156
1673.47	0.00500647	0.00535208	0.00525913	0.0055845	0.00563236	0.00563097	0.00586233	0.00579135	0.00566625	0.00515787	0.00549585	0.00571016	0.00624107	0.0060375	0.00616035	0.00639479	0.00652905	0.00655762	0.00628164	0.00614811	0.00629076	0.00609819	0.00627602	0.00587981	0.00605671	0.00623038	0.00574591	0.00609712	0.00622563	0.00644494	0.00630606	0.00641615	0.00609057	0.00591133	0.00614981	0.00609377	0.00578437	0.00628731	0.00583264	0.00619704	0.00628265	0.00614442	0.00634488	0.00649421	0.00661853	0.00627933	0.00627077	0.00626248	0.00619057
1672.76	0.00534179	0.00567113	0.00559071	0.00593113	0.00592399	0.00593577	0.00617908	0.00607766	0.00598429	0.00549397	0.00581223	0.00596953	0.00649749	0.0063293	0.00646145	0.00670965	0.00680382	0.00681682	0.00654128	0.00641858	0.00655277	0.00635989	0.00653751	0.00616854	0.00636338	0.00647622	0.0060262	0.00637862	0.00649858	0.00671847	0.00660716	0.0067026	0.00635387	0.00618028	0.0064189	0.00638433	0.00608742	0.00656084	0.00611074	0.00650581	0.00660423	0.00646293	0.00664357	0.00681851	0.00685773	0.00654846	0.00659127	0.0065407	0.00648008
1672.04	0.00566509	0.00598942	0.00591066	0.00626218	0.00619619	0.00622398	0.0064733	0.00635114	0.00629163	0.00580523	0.00611934	0.00618952	0.00674047	0.00660529	0.00675117	0.00698962	0.0070585	0.00705948	0.00678139	0.00667558	0.00678973	0.00660277	0.00678288	0.00643403	0.00664095	0.00671883	0.00630368	0.0066496	0.00675509	0.00696771	0.00688457	0.0069585	0.00660969	0.00643446	0.00667084	0.00665803	0.00637349	0.00681466	0.00637844	0.00678828	0.00690977	0.00675891	0.00691685	0.00711665	0.00707946	0.00680183	0.00689151	0.00679712	0.00674882
1671.33	0.00596605	0.006294	0.00620484	0.0065624	0.00643883	0.00647985	0.00673111	0.00659767	0.00657165	0.00608608	0.00639888	0.0063727	0.00696325	0.00685447	0.00700783	0.00722586	0.00728581	0.00727935	0.00699359	0.00690392	0.00700009	0.00682799	0.00700757	0.00668311	0.00687643	0.00694786	0.00655907	0.00689923	0.00697947	0.0071814	0.00712087	0.00717572	0.00685285	0.00667986	0.00690003	0.00690619	0.00662964	0.00704306	0.00662388	0.00703074	0.00717849	0.00701224	0.00714947	0.00736912	0.00727889	0.00703192	0.00715433	0.0070281	0.00698342
1670.62	0.0062279	0.00656089	0.00645364	0.00681553	0.00664373	0.00669483	0.00694531	0.00680699	0.00680597	0.00632593	0.00663244	0.00651548	0.00715471	0.00706556	0.00721677	0.00742228	0.00748149	0.00746977	0.00717383	0.0070919	0.00717758	0.00702852	0.00719998	0.00690606	0.00707402	0.00714483	0.00677637	0.00711273	0.00716592	0.00735746	0.00730914	0.00735541	0.00706763	0.00689903	0.00709711	0.00711619	0.00684282	0.00723641	0.00683035	0.00722682	0.00739653	0.00721814	0.0073351	0.00757117	0.00745164	0.00722957	0.00736917	0.00722304	0.00717654
1669.9	0.00645605	0.00678678	0.00666016	0.00702507	0.006819	0.00687498	0.00712541	0.0069869	0.00699955	0.00653111	0.00682938	0.00662728	0.00732329	0.00724681	0.00740001	0.00759048	0.00765912	0.00763675	0.00733815	0.00724544	0.00732866	0.00720853	0.00736745	0.00710058	0.00724635	0.00731438	0.00697379	0.00729804	0.00733418	0.00751116	0.00746961	0.00751279	0.00725711	0.00708213	0.00727298	0.00729592	0.00702989	0.00740417	0.0070007	0.0073935	0.00757894	0.00739481	0.0074882	0.00774245	0.00761092	0.00740064	0.00755223	0.00738794	0.00734572
1669.19	0.00666577	0.00698284	0.00683771	0.00720109	0.0069819	0.00703322	0.00728821	0.00715026	0.00716741	0.00671909	0.00700508	0.00672915	0.00748256	0.00741292	0.00757643	0.00773404	0.00783623	0.00779244	0.00750374	0.00737914	0.00746521	0.00738117	0.00753065	0.00727642	0.00740269	0.00747128	0.00716981	0.00746888	0.00750653	0.00766091	0.00762641	0.00766239	0.00743332	0.00724241	0.00744592	0.00746365	0.00721468	0.00756247	0.0071491	0.00754799	0.00774853	0.00755689	0.00762889	0.00789794	0.00776967	0.007557	0.00771987	0.00754096	0.00750397
1668.48	0.00685764	0.00715435	0.00698956	0.00734666	0.00714391	0.00718656	0.00744731	0.00730331	0.00731604	0.00689837	0.00715816	0.00683687	0.00763097	0.00756798	0.00773521	0.0078548	0.00801445	0.00794526	0.00767075	0.00750847	0.00759232	0.00755361	0.00769861	0.00744565	0.00755074	0.00762036	0.00735343	0.00762518	0.00768521	0.00781512	0.00778631	0.00780927	0.00759749	0.00739999	0.00761914	0.00762581	0.00739653	0.00771569	0.00728632	0.00768995	0.0079118	0.00770489	0.00776841	0.00803424	0.00792388	0.00770379	0.00786914	0.0076911	0.00764299
1667.77	0.00702786	0.00730447	0.00711867	0.00747078	0.00730757	0.00734978	0.00761063	0.00745155	0.00744857	0.00706868	0.00728794	0.0069555	0.0077666	0.0077139	0.00787153	0.00796877	0.00818708	0.00810131	0.00783473	0.00765046	0.00771529	0.00772586	0.00786434	0.00761744	0.00770355	0.00776528	0.00751575	0.00776876	0.00786249	0.00797516	0.00794918	0.00795677	0.00774996	0.00756043	0.0077867	0.00778223	0.00756658	0.0078658	0.00742346	0.00781945	0.00807022	0.007844	0.00791392	0.00815452	0.0080686	0.00784641	0.0080002	0.00783756	0.00776323
1667.05	0.00717682	0.00743748	0.00723429	0.00758358	0.00746577	0.00751586	0.00777233	0.00759493	0.00756824	0.00722978	0.00740114	0.00707894	0.00789451	0.00785398	0.00799563	0.00809213	0.00835081	0.00825902	0.00799441	0.00780695	0.00784235	0.00789391	0.00801838	0.00779164	0.0078686	0.00790732	0.00766192	0.00790592	0.00803201	0.00813476	0.00810926	0.00810298	0.00789643	0.00771526	0.00794221	0.00793295	0.00771983	0.00801308	0.0075646	0.00794612	0.00822503	0.00798247	0.00806596	0.0082723	0.00820701	0.00799035	0.00812331	0.0079798	0.00787699
1666.34	0.00730931	0.00755791	0.00734678	0.00768841	0.00761402	0.00766821	0.00792298	0.00772842	0.00767839	0.00738466	0.00750727	0.00720072	0.00802414	0.00799108	0.00812316	0.00822753	0.00851017	0.00841274	0.00815293	0.00796772	0.00797907	0.00805353	0.00816002	0.00795956	0.00804472	0.00804897	0.00780516	0.00804227	0.00819522	0.00829108	0.00826445	0.00824495	0.00804389	0.00786201	0.00808303	0.00808114	0.00786505	0.00815968	0.00771107	0.00807972	0.00837989	0.00812639	0.00822259	0.00839971	0.00834922	0.00813745	0.00825039	0.00812108	0.00799824
1665.63	0.00742897	0.00766852	0.00746318	0.00778565	0.00775323	0.00780247	0.0080609	0.0078485	0.00778131	0.00753294	0.00761276	0.00731972	0.00816368	0.00812505	0.00826794	0.00837055	0.00866865	0.00855729	0.00831252	0.00812245	0.00812306	0.00820074	0.00829471	0.00811438	0.00822283	0.00819634	0.00795833	0.00818271	0.00835657	0.00844809	0.00842269	0.00838446	0.0081928	0.0080095	0.00821259	0.00822887	0.0080237	0.0083112	0.00786826	0.00822438	0.00853877	0.00827898	0.00838466	0.00854313	0.00850394	0.00828734	0.00838891	0.00826359	0.00813679
1664.91	0.00753368	0.00776875	0.00758736	0.00787714	0.00788317	0.00792468	0.00819093	0.00795743	0.00788062	0.00766787	0.00771842	0.0074355	0.00831315	0.00825279	0.0084295	0.00852217	0.00882024	0.00869069	0.00846896	0.00826541	0.00827019	0.00833583	0.00842787	0.00826289	0.00838987	0.00834962	0.00812023	0.00833106	0.00851505	0.00860473	0.00858845	0.00852473	0.00833757	0.00816653	0.00833856	0.00837458	0.00820568	0.00846825	0.00803802	0.00838017	0.00870071	0.00843808	0.00855308	0.008704	0.0086687	0.00844141	0.00854156	0.00840797	0.00829035
1664.2	0.00762279	0.00785734	0.00772253	0.0079664	0.00800327	0.00804109	0.00831777	0.00805987	0.00798268	0.00778076	0.00782428	0.00754471	0.00846734	0.00837258	0.00859798	0.00868706	0.00895613	0.00881496	0.00861409	0.00839647	0.0084231	0.00846243	0.0085598	0.00841789	0.00853718	0.00850297	0.0082805	0.00848875	0.00866309	0.00875113	0.00875595	0.00866632	0.00847648	0.00833207	0.00846555	0.00851715	0.00840027	0.00862486	0.00821611	0.00854535	0.00885956	0.00859908	0.0087263	0.00888014	0.00883344	0.00860047	0.00870896	0.00855114	0.00844931
1663.49	0.00770389	0.00793529	0.00787146	0.00805567	0.00811412	0.00815058	0.0084397	0.00815576	0.00809254	0.00786655	0.00793249	0.00764347	0.00862114	0.00848522	0.00876627	0.008862	0.0090732	0.00893125	0.00874156	0.00851493	0.00858547	0.00858274	0.0086871	0.00858105	0.00866023	0.00865124	0.00843327	0.00864911	0.00879242	0.00887585	0.00891487	0.00880484	0.00861364	0.00849259	0.00859085	0.00865692	0.00858827	0.00877413	0.00839426	0.00871481	0.00900778	0.00875575	0.00889719	0.00906303	0.00898951	0.00875901	0.00888716	0.00868617	0.0086069
1662.77	0.00778267	0.00800331	0.00802739	0.00814267	0.00821192	0.00824478	0.0085484	0.00824121	0.00820501	0.00792211	0.00803967	0.00772632	0.00876476	0.00858879	0.00892194	0.00903277	0.00917306	0.00903458	0.00885074	0.00861367	0.00874644	0.00869204	0.00880457	0.00873498	0.00875717	0.00878285	0.00856994	0.00879267	0.00889908	0.00897248	0.00905428	0.00893102	0.00874334	0.00862547	0.00870419	0.00878793	0.00875017	0.00890747	0.0085558	0.00887732	0.00913759	0.00889718	0.00905353	0.00923575	0.00912904	0.00890305	0.009059	0.00880563	0.00875388
1662.06	0.00785987	0.0080655	0.00817775	0.00822605	0.00829743	0.00832585	0.00864399	0.00832061	0.00831126	0.00794934	0.00813964	0.00779207	0.00888921	0.00868225	0.0090518	0.00918927	0.00926113	0.00912219	0.00895127	0.00869474	0.00888662	0.00878399	0.00890905	0.00886605	0.00884104	0.00888826	0.00868254	0.00890443	0.00898908	0.00904907	0.00917118	0.00904178	0.00885243	0.00872295	0.00880089	0.00890181	0.00887895	0.00902036	0.0086883	0.00902128	0.00924956	0.00901634	0.00919031	0.00938533	0.00924709	0.009024	0.00920509	0.00890929	0.00887936
1661.35	0.00794148	0.00813285	0.00832183	0.00831196	0.00838688	0.00841491	0.00874047	0.00840815	0.00841358	0.00796063	0.00823604	0.00785264	0.00899872	0.00877311	0.00916354	0.00933529	0.00934447	0.0092011	0.00905512	0.00877945	0.00900176	0.00886352	0.00900245	0.00898475	0.008934	0.00897846	0.00877954	0.00899462	0.00907415	0.00912515	0.00927685	0.00914668	0.00893971	0.00880844	0.00888889	0.00900043	0.00898942	0.00912032	0.00879969	0.00914497	0.00935526	0.00912076	0.00931556	0.00951501	0.00934857	0.00913003	0.0093265	0.00900473	0.00898468
1660.63	0.00803279	0.0082107	0.00846797	0.00840386	0.00849206	0.00852347	0.00884324	0.00850874	0.00851993	0.00797043	0.00833338	0.00791995	0.00909896	0.00886538	0.00926745	0.00947626	0.00942201	0.00927522	0.00915794	0.00887874	0.00910253	0.0089403	0.00908788	0.00910685	0.0090394	0.00906323	0.00886749	0.00907702	0.00915582	0.00920555	0.00937797	0.00924982	0.00901429	0.00890489	0.00897332	0.00908893	0.00908952	0.00921023	0.00889623	0.00925147	0.00945839	0.00921737	0.00943159	0.00963021	0.00943798	0.00922832	0.00943143	0.00909598	0.00907363
1659.92	0.00813609	0.00829711	0.00861673	0.00849964	0.00860658	0.00864113	0.00894605	0.00861531	0.00863154	0.00798754	0.00842933	0.00799247	0.00919014	0.00895381	0.00936663	0.00960658	0.00949092	0.00934223	0.00924814	0.00898129	0.00919561	0.00901656	0.00916485	0.0092294	0.00914169	0.00914037	0.00894736	0.00915419	0.00922914	0.00927868	0.00947147	0.00934299	0.00908195	0.00900317	0.00904975	0.00916735	0.0091745	0.00928518	0.00897396	0.00934193	0.00955315	0.00930343	0.00953257	0.00972839	0.0095137	0.00931086	0.00951944	0.00917768	0.00914729
1659.21	0.00824711	0.00838668	0.00875407	0.00859408	0.00871146	0.00874907	0.00904281	0.00871553	0.00873978	0.00801429	0.00851628	0.00805913	0.009269	0.00902946	0.0094573	0.00970875	0.00955177	0.00939901	0.00932273	0.00906763	0.00927335	0.00908456	0.00922953	0.00933581	0.00922546	0.00920722	0.00902219	0.00922163	0.00929153	0.00933365	0.0095493	0.00941434	0.00913933	0.00907709	0.00911101	0.00923235	0.00924202	0.00934073	0.00903089	0.00941183	0.00963065	0.00937035	0.00961209	0.00979955	0.00957201	0.00936598	0.00958333	0.009242	0.00920471
1658.5	0.00835413	0.00847287	0.0088643	0.0086802	0.00879336	0.00883758	0.00913213	0.00880063	0.00883188	0.0080523	0.00858871	0.00811408	0.00933319	0.00908728	0.00953135	0.00976442	0.00960477	0.00944629	0.00938892	0.0091286	0.00932309	0.00913649	0.00928206	0.00941476	0.00928714	0.00926534	0.00909612	0.00927538	0.00934529	0.00937241	0.00960421	0.00945893	0.00918385	0.00911764	0.00915436	0.00928221	0.00929598	0.00937618	0.00907283	0.00945325	0.00968318	0.0094126	0.00966786	0.00983339	0.0096118	0.00939565	0.00961796	0.00928739	0.0092414
1657.78	0.00844329	0.00854882	0.00894147	0.00875075	0.00885745	0.00891142	0.00921235	0.00887103	0.00889761	0.0081061	0.00864834	0.00816167	0.00938202	0.0091268	0.00958199	0.00976445	0.00964704	0.00948767	0.00945326	0.00917108	0.0093401	0.00917367	0.00932733	0.00946681	0.00933024	0.00931391	0.00916558	0.00931068	0.00939576	0.00940445	0.0096375	0.0094795	0.00922061	0.00913556	0.00918168	0.00931828	0.00933772	0.00939431	0.00910479	0.00946018	0.00970812	0.00943217	0.00970202	0.00982698	0.00963511	0.0094106	0.00962019	0.00931588	0.00925046
1657.07	0.00850652	0.00860786	0.00898323	0.0087981	0.00891286	0.00897665	0.00927583	0.00892967	0.00893122	0.0081753	0.00869617	0.00820426	0.00941305	0.0091484	0.00960944	0.00970917	0.00967495	0.00952179	0.00950832	0.00920256	0.00932734	0.00920102	0.00936373	0.00949207	0.00935251	0.00934797	0.00922028	0.0093212	0.00944246	0.00943111	0.00965689	0.00947922	0.00925248	0.00913868	0.00919502	0.00933998	0.00936159	0.00939997	0.00912316	0.00943409	0.00970762	0.00943185	0.00971716	0.00978657	0.00964372	0.00941412	0.00958838	0.00932524	0.00923033
1656.36	0.00854213	0.00864544	0.00898546	0.00881464	0.00895672	0.00902713	0.00931284	0.00897442	0.00893233	0.00824934	0.00872467	0.008234	0.00942236	0.00915175	0.00961624	0.00961088	0.00968883	0.00954235	0.00953852	0.00921819	0.00929048	0.00921659	0.00938008	0.00948112	0.00934963	0.00936428	0.00924994	0.0093044	0.00947691	0.00944441	0.00966822	0.00946123	0.00927077	0.00911984	0.00919237	0.00934277	0.00936141	0.00939769	0.00912137	0.00938632	0.00968667	0.00941362	0.00971427	0.00972589	0.00963913	0.00940058	0.00952756	0.00931045	0.00919086
1655.64	0.00855045	0.0086588	0.00894888	0.00879697	0.00897769	0.00904571	0.00931876	0.00899746	0.00890539	0.00831593	0.00872082	0.00824193	0.00940757	0.00913556	0.00959623	0.00949281	0.0096879	0.00954277	0.00953484	0.00920331	0.00923657	0.0092112	0.00936802	0.00942494	0.00932531	0.00935595	0.00924526	0.00926393	0.00949041	0.00943558	0.00966735	0.00942858	0.00926233	0.00907119	0.00916786	0.00932037	0.00933349	0.00938414	0.00909578	0.00933061	0.00964734	0.00937934	0.00969157	0.00965746	0.00962107	0.00936556	0.00944794	0.00927335	0.00914346
1654.93	0.00853007	0.00864484	0.00888416	0.00874913	0.0089672	0.00902014	0.00929684	0.0089916	0.00885952	0.00837107	0.00867787	0.00822859	0.00936892	0.00909795	0.0095364	0.00937692	0.00966347	0.00951809	0.00949894	0.00914785	0.00917494	0.00918035	0.00933099	0.00933221	0.00928506	0.00930845	0.00919933	0.0092036	0.00947963	0.00939842	0.00964089	0.00938031	0.00922176	0.0089996	0.00911619	0.00927203	0.00927406	0.00934422	0.00904084	0.00927256	0.00958596	0.00933027	0.00964623	0.00958556	0.00958375	0.00931274	0.00935517	0.00922535	0.00908686
1654.22	0.00849591	0.00861762	0.00881747	0.00869293	0.00894151	0.00897127	0.00927095	0.00897214	0.00881748	0.00842898	0.00862016	0.0082142	0.00932536	0.00905212	0.00945778	0.0092843	0.00962321	0.00948259	0.00945578	0.00907594	0.00912751	0.00914378	0.00929315	0.00924096	0.00924033	0.00923327	0.00913667	0.0091449	0.00946019	0.00934762	0.00959701	0.00932947	0.00916939	0.00892979	0.0090528	0.00922044	0.00920287	0.00928156	0.0089681	0.00922371	0.0095177	0.00928293	0.00959319	0.00952422	0.00953855	0.00926241	0.00926806	0.00918658	0.00903105
1653.5	0.00848688	0.00861596	0.00878097	0.0086598	0.00894346	0.00894511	0.00927707	0.00897772	0.00881077	0.00852253	0.00860196	0.00823593	0.0093176	0.00903177	0.00942138	0.00923122	0.00960725	0.00947469	0.00945207	0.00903595	0.00912573	0.00914643	0.00929765	0.00919764	0.00920723	0.00918554	0.00911995	0.0091302	0.00946461	0.00932118	0.00957272	0.00930837	0.00915203	0.00889233	0.00901806	0.00920978	0.00916676	0.00923889	0.00891979	0.00921207	0.00948241	0.0092638	0.00956507	0.00949897	0.00952799	0.0092465	0.00922736	0.00918089	0.0090102
1652.79	0.00852371	0.00865898	0.00878358	0.00865416	0.00898985	0.00895032	0.0093107	0.0090183	0.00884062	0.00867086	0.00863518	0.00831128	0.00935612	0.00905423	0.0094303	0.00920167	0.00963396	0.00950808	0.00949705	0.00902978	0.00916909	0.00921333	0.00936649	0.00921484	0.00917814	0.00919584	0.00916223	0.00916125	0.00949654	0.00932991	0.0095667	0.00931694	0.00919075	0.00890789	0.00903475	0.0092541	0.00917191	0.009242	0.00891919	0.00924576	0.00948049	0.00925625	0.00956293	0.00949351	0.0095698	0.00927486	0.00923774	0.00922105	0.0090178
1652.08	0.00863652	0.0087596	0.00884527	0.0087047	0.00911143	0.00902837	0.00939302	0.00911268	0.00891144	0.00888383	0.00872697	0.00845836	0.00945911	0.00913857	0.00950832	0.00921074	0.00972173	0.00960176	0.00960244	0.00909179	0.00925127	0.00934464	0.0094979	0.00930228	0.00920641	0.00930844	0.00928448	0.00924503	0.00958167	0.00941084	0.00961926	0.00937595	0.00929858	0.009008	0.00912595	0.00936183	0.0092502	0.00932895	0.0090133	0.00933148	0.00953329	0.00928192	0.00962052	0.00951711	0.00967616	0.00935945	0.00930473	0.00931828	0.00907579
1651.37	0.00885773	0.00893756	0.00900487	0.00886566	0.00935261	0.00925195	0.00958483	0.0093044	0.00905455	0.00916668	0.00891285	0.00869869	0.00966607	0.00931097	0.00973187	0.00932581	0.0099048	0.00979194	0.00980805	0.00930343	0.00939613	0.00953726	0.00968974	0.00948646	0.00939548	0.00957431	0.00954367	0.00942663	0.00977268	0.00962358	0.00981716	0.00954651	0.00949676	0.00921815	0.00932137	0.00955712	0.00947071	0.00954543	0.00925938	0.00949352	0.00970484	0.00942282	0.00980696	0.00963717	0.00987363	0.00952623	0.00946747	0.00948296	0.0092564
1650.65	0.00912173	0.00914975	0.00923553	0.00909418	0.00964609	0.00955053	0.00984019	0.0095497	0.00924778	0.00947537	0.00914277	0.00898157	0.00992626	0.00953186	0.0100266	0.00954136	0.0101339	0.0100282	0.0100647	0.00960199	0.00959113	0.00975417	0.00990831	0.00973351	0.00970765	0.00990098	0.0098593	0.00966615	0.0100199	0.00990047	0.0100926	0.0097901	0.00973377	0.00948936	0.00957267	0.00979478	0.00976643	0.00982093	0.00958086	0.00970836	0.00994426	0.00964723	0.0100733	0.00983538	0.0101149	0.00974639	0.0096892	0.0096902	0.00951109
1649.94	0.00936529	0.00935734	0.00949478	0.00932627	0.00992215	0.0098341	0.0100926	0.00979465	0.00946027	0.00977514	0.00936783	0.0092601	0.010186	0.00976295	0.0103089	0.00981048	0.010357	0.0102573	0.0103158	0.00989595	0.00981896	0.00997061	0.010127	0.00999869	0.01004	0.0101981	0.0101521	0.00991737	0.0102601	0.0101589	0.0103562	0.0100449	0.00996676	0.00976516	0.00983065	0.0100288	0.0100608	0.0100873	0.00989762	0.00995112	0.0101849	0.00989267	0.0103511	0.0100722	0.0103594	0.00998729	0.0099336	0.00991638	0.0097791
1649.23	0.00960023	0.0095756	0.00978184	0.00955668	0.0101915	0.0101025	0.0103422	0.0100423	0.00970343	0.0100805	0.00961093	0.00955024	0.0104578	0.0100168	0.0106014	0.0101166	0.0105801	0.0104867	0.0105671	0.01018	0.0100957	0.0102043	0.0103593	0.0102883	0.0103482	0.0104834	0.0104431	0.0101963	0.0104966	0.0104009	0.0106169	0.0103068	0.010218	0.0100441	0.0101069	0.0102736	0.0103683	0.0103584	0.0102216	0.0102362	0.0104355	0.0101603	0.0106416	0.0103615	0.0106287	0.0102605	0.0102251	0.0101711	0.0100759
1648.51	0.00985176	0.00982029	0.0101063	0.00980108	0.0104827	0.0103822	0.0106096	0.0103078	0.00998978	0.0104127	0.00989843	0.00987851	0.0107622	0.0103073	0.0109333	0.0104603	0.010822	0.0107336	0.0108374	0.0104775	0.0104327	0.0104731	0.0106233	0.0106198	0.0106345	0.0107974	0.0107603	0.0105196	0.0107516	0.0106572	0.0109102	0.0105912	0.010508	0.0103436	0.0104176	0.0105559	0.0107106	0.0106599	0.0105782	0.0105786	0.0107226	0.0104676	0.0109619	0.0107223	0.0109426	0.0105813	0.0105826	0.0104662	0.0104184
1647.8	0.0101212	0.0100815	0.0104641	0.0100638	0.0107954	0.0106754	0.0108974	0.0105883	0.0103058	0.0107699	0.0102163	0.0102408	0.0110912	0.0106234	0.0112866	0.0108408	0.011085	0.0109921	0.0111279	0.0107887	0.0108148	0.0107724	0.0109174	0.0109932	0.0109135	0.0111387	0.011093	0.0108726	0.0110283	0.010934	0.0112351	0.0109002	0.0108218	0.0106707	0.0107515	0.0108762	0.0110736	0.010986	0.0109598	0.0109678	0.0110468	0.0108084	0.0113063	0.011141	0.0112856	0.010942	0.0109858	0.0107948	0.0107872
1647.09	0.0104096	0.0103544	0.0108482	0.0103467	0.0111216	0.0109795	0.0112057	0.0108854	0.0106368	0.0111477	0.0105438	0.0106242	0.0114338	0.0109551	0.0116401	0.011261	0.0113711	0.0112594	0.0114416	0.0111063	0.0112259	0.0110982	0.0112373	0.0114048	0.0112096	0.0114887	0.0114303	0.0112433	0.0113247	0.0112265	0.0115726	0.0112336	0.0111466	0.011029	0.0110986	0.0112252	0.0114428	0.0113265	0.0113568	0.0113901	0.0114	0.0111728	0.0116707	0.0115935	0.0116422	0.0113293	0.0114136	0.0111502	0.0111667
1646.37	0.010737	0.0106585	0.0112606	0.0106586	0.0114723	0.0113089	0.011546	0.0112175	0.0109904	0.0115596	0.0108865	0.0110382	0.0117988	0.0113123	0.0120024	0.011722	0.0116929	0.0115574	0.0117937	0.0114419	0.0116676	0.011462	0.0115919	0.0118526	0.0115537	0.0118489	0.0117823	0.0116403	0.01165	0.0115441	0.0119196	0.0115998	0.011499	0.0114249	0.0114676	0.0116027	0.0118269	0.0116884	0.0117793	0.0118442	0.011781	0.0115641	0.0120675	0.0120665	0.0120241	0.0117402	0.0118661	0.0115376	0.0115665
1645.66	0.0111252	0.0110168	0.0117057	0.0110123	0.0118709	0.0116866	0.0119293	0.0115985	0.011384	0.0120266	0.0112636	0.0115066	0.0122058	0.0117099	0.012398	0.0122055	0.0120609	0.0119104	0.0121944	0.0118237	0.0121412	0.0118753	0.0119898	0.0123279	0.0119602	0.0122436	0.0121693	0.0120727	0.0120168	0.0119055	0.0122936	0.0120047	0.011902	0.0118694	0.0118733	0.0120134	0.0122463	0.0120856	0.0122434	0.0123229	0.012187	0.0119835	0.0125065	0.0125452	0.0124488	0.0121767	0.0123394	0.0119604	0.0119976
1644.95	0.0115741	0.0114297	0.0121789	0.0114154	0.0123287	0.0121265	0.0123567	0.0120246	0.011818	0.0125552	0.0116829	0.0120379	0.0126621	0.0121478	0.0128456	0.0126909	0.0124731	0.0123187	0.0126383	0.0122736	0.012633	0.0123311	0.0124227	0.0128183	0.0124231	0.0126934	0.0126108	0.0125341	0.01243	0.01232	0.012714	0.0124435	0.0123538	0.0123633	0.0123183	0.0124556	0.0127175	0.0125256	0.0127541	0.0128046	0.0126122	0.0124242	0.0129817	0.0130134	0.0129124	0.0126391	0.0128158	0.0124084	0.0124572
1644.24	0.0120529	0.0118735	0.0126637	0.0118564	0.0128287	0.0126142	0.0128126	0.0124791	0.0122723	0.013135	0.0121297	0.0126144	0.0131471	0.0126091	0.01333	0.013176	0.0129105	0.0127553	0.0131046	0.0127744	0.0131294	0.0128057	0.0128727	0.0133114	0.0129214	0.0131829	0.0130968	0.0130062	0.0128756	0.0127708	0.0131678	0.0128998	0.0128254	0.0128792	0.0127866	0.0129155	0.0132255	0.0129953	0.0132896	0.013272	0.0130428	0.0128728	0.0134723	0.0134618	0.0133917	0.0131189	0.0132771	0.0128667	0.0129249
1643.52	0.0125243	0.0123173	0.0131431	0.0123093	0.0133394	0.013115	0.0132717	0.0129437	0.0127259	0.0137525	0.0125819	0.0132133	0.0136298	0.0130716	0.0138139	0.0136593	0.0133465	0.0131885	0.0135691	0.0132779	0.0136283	0.0132754	0.0133267	0.0137913	0.0134216	0.0136742	0.013592	0.0134721	0.0133256	0.0132256	0.0136181	0.0133539	0.0132875	0.0133727	0.0132544	0.013375	0.0137286	0.0134688	0.0138154	0.0137226	0.0134565	0.0133115	0.0139535	0.0138858	0.0138664	0.0135986	0.0137166	0.0133233	0.0133785
1642.81	0.012977	0.0127481	0.0136194	0.0127622	0.0138477	0.0136112	0.013726	0.0134136	0.0131784	0.014406	0.0130395	0.0138315	0.0141027	0.0135262	0.0142857	0.0141332	0.013771	0.0136084	0.0140244	0.0137586	0.0141383	0.0137344	0.013785	0.0142537	0.0139033	0.0141566	0.0140823	0.0139348	0.0137662	0.0136693	0.0140538	0.0138026	0.0137408	0.0138287	0.0137186	0.0138317	0.0142057	0.0139371	0.0143259	0.0141665	0.0138468	0.0137343	0.0144197	0.0142922	0.0143406	0.0140716	0.0141466	0.0137763	0.0138224
1642.1	0.0134197	0.0131686	0.0141045	0.0132187	0.0143558	0.0141043	0.014185	0.0138915	0.0136414	0.0150942	0.0135152	0.0144749	0.0145746	0.0139728	0.0147526	0.0145927	0.0141877	0.0140204	0.0144734	0.014223	0.0146623	0.0141913	0.0142536	0.0147097	0.0143714	0.0146415	0.0145708	0.0144039	0.0142013	0.0141046	0.0144882	0.0142518	0.0142024	0.0142727	0.0141905	0.0142915	0.0146625	0.0144071	0.0148374	0.0146113	0.0142231	0.0141448	0.0148783	0.0146912	0.0148275	0.0145423	0.0145815	0.0142295	0.014273
1641.38	0.0138669	0.0135882	0.0146035	0.0136863	0.0148687	0.0145993	0.0146591	0.0143799	0.0141215	0.0158078	0.0140149	0.0151447	0.0150494	0.0144127	0.0152172	0.015039	0.0146014	0.0144319	0.014921	0.0146864	0.0151922	0.0146574	0.0147346	0.0151731	0.0148409	0.0151362	0.0150585	0.0148825	0.0146405	0.0145389	0.0149304	0.0147039	0.0146787	0.0147346	0.0146741	0.0147569	0.0151138	0.014886	0.0153602	0.0150561	0.0145977	0.0145491	0.0153352	0.0150857	0.0153285	0.015015	0.0150215	0.0146873	0.0147365
1640.67	0.0143384	0.0140231	0.0151164	0.0141748	0.0153948	0.0151044	0.0151538	0.0148842	0.0146208	0.0165361	0.0145383	0.0158385	0.0155263	0.0148516	0.0156804	0.0154743	0.0150182	0.0148535	0.0153773	0.0151586	0.0157209	0.0151412	0.0152257	0.0156476	0.0153188	0.0156407	0.0155505	0.0153728	0.0150933	0.0149802	0.0153806	0.01516	0.0151676	0.015219	0.0151659	0.0152307	0.0155756	0.0153787	0.0158955	0.0154984	0.0149828	0.0149565	0.0157933	0.0154746	0.015834	0.0154933	0.0154596	0.0151531	0.015212
1639.96	0.0148497	0.014495	0.0156417	0.0146927	0.0159427	0.0156314	0.0156697	0.0154114	0.0151414	0.0172732	0.0150837	0.0165496	0.0160063	0.0152998	0.016146	0.015899	0.0154468	0.0152992	0.0158546	0.0156468	0.0162459	0.0156442	0.0157217	0.0161259	0.0158047	0.0161512	0.0160581	0.0158773	0.0155675	0.0154371	0.01584	0.0156239	0.0156682	0.0157111	0.0156662	0.0157173	0.0160579	0.0158858	0.0164381	0.0159397	0.0153898	0.01538	0.0162542	0.0158605	0.0163328	0.0159805	0.0158917	0.0156296	0.0157002
1639.24	0.0154025	0.0150199	0.0161766	0.0152428	0.0165085	0.0161852	0.016201	0.0159624	0.0156844	0.0180182	0.0156523	0.017264	0.0164908	0.0157666	0.0166167	0.0163148	0.0158929	0.0157742	0.0163522	0.0161533	0.0167642	0.0161627	0.0162194	0.0165986	0.0162995	0.01666	0.016587	0.0163929	0.0160653	0.0159132	0.0163098	0.0160988	0.0161835	0.0162008	0.0161799	0.016221	0.01656	0.0164043	0.0169765	0.0163829	0.0158241	0.0158274	0.0167164	0.0162473	0.0168193	0.0164755	0.016321	0.0161192	0.0162026
1638.53	0.0159861	0.0155931	0.0167128	0.0158193	0.0170728	0.0167543	0.0167333	0.0165273	0.0162448	0.018771	0.0162418	0.017959	0.0169732	0.0162523	0.0170841	0.0167229	0.0163544	0.0162686	0.0168523	0.0166668	0.0172675	0.0166908	0.0167183	0.0170559	0.0168008	0.017154	0.0171233	0.0169091	0.016579	0.0164011	0.016785	0.0165825	0.0167101	0.0166857	0.016704	0.0167386	0.0170685	0.0169268	0.0174932	0.0168288	0.0162796	0.0162956	0.0171728	0.016637	0.0172901	0.0169702	0.016754	0.0166194	0.0167151
1637.82	0.0165854	0.0161931	0.0172398	0.0164107	0.0176114	0.0173155	0.0172483	0.0170902	0.0168121	0.0195215	0.0168398	0.0186037	0.0174348	0.0167494	0.0175233	0.0171238	0.0168216	0.0167641	0.0173312	0.0171682	0.0177433	0.0172187	0.0172168	0.0174881	0.017302	0.0176155	0.0176384	0.0174139	0.0170943	0.016888	0.0172537	0.0170684	0.017235	0.017165	0.0172277	0.0172578	0.0175644	0.0174399	0.0179729	0.0172749	0.0167425	0.0167757	0.0176134	0.0170316	0.017735	0.0174548	0.0171931	0.0171227	0.0172248
1637.1	0.0171956	0.0168082	0.0177576	0.0170087	0.0181153	0.0178541	0.0177417	0.0176426	0.0173836	0.0202551	0.017438	0.0191736	0.0178608	0.0172547	0.0179175	0.0175233	0.0172873	0.0172516	0.0177803	0.0176487	0.0181866	0.0177374	0.0177126	0.0178908	0.0177975	0.0180374	0.0181191	0.0179085	0.0176071	0.0173702	0.017712	0.017556	0.017751	0.0176373	0.0177431	0.0177691	0.0180405	0.0179348	0.0184141	0.0177238	0.0172088	0.0172711	0.0180346	0.0174423	0.0181471	0.0179265	0.0176412	0.0176259	0.0177277
1636.39	0.0178479	0.0174644	0.018293	0.0176306	0.018614	0.0183882	0.0182418	0.0182056	0.017986	0.0209881	0.018065	0.0196791	0.0182679	0.0177877	0.0182973	0.0179439	0.01777	0.0177544	0.0182308	0.0181294	0.0186208	0.0182658	0.0182241	0.0182797	0.0183042	0.0184455	0.0185998	0.0184231	0.0181451	0.0178714	0.0181858	0.0180695	0.018286	0.0181152	0.0182661	0.0182955	0.0185203	0.0184352	0.0188484	0.0182015	0.0177068	0.0178143	0.0184556	0.0178976	0.0185509	0.0184006	0.0181205	0.01815	0.0182584
1635.68	0.0185928	0.018202	0.0188869	0.0183076	0.0191609	0.0189576	0.0187917	0.0188158	0.0186565	0.0217646	0.0187623	0.0201637	0.0186987	0.0183778	0.0187167	0.01841	0.0183047	0.0183123	0.0187369	0.0186452	0.0190838	0.0188496	0.0187886	0.0186973	0.0188572	0.0188822	0.0191335	0.0189926	0.018746	0.0184268	0.0187117	0.0186396	0.0188885	0.018637	0.0188325	0.0188823	0.0190432	0.0189855	0.0193293	0.0187423	0.0182753	0.0184369	0.0189113	0.0184176	0.0189904	0.0189073	0.01866	0.0187357	0.0188631
1634.97	0.0194272	0.0190152	0.0195505	0.019042	0.0197778	0.0195835	0.0194017	0.0194766	0.0193922	0.0225896	0.0195169	0.0206644	0.0191824	0.0190268	0.0191918	0.0189215	0.0188937	0.0189277	0.0193152	0.0192116	0.0195868	0.0195096	0.0194153	0.0191916	0.0194727	0.0193685	0.0197323	0.0196132	0.0194033	0.0190419	0.0192903	0.0192618	0.0195671	0.0192499	0.0194644	0.0195434	0.0196298	0.0195982	0.0198905	0.0193443	0.018912	0.0191203	0.019421	0.0189817	0.0194771	0.0194695	0.0192561	0.0193997	0.0195343
1634.25	0.0202992	0.0198617	0.0202639	0.0198159	0.0204532	0.0202771	0.0200603	0.0201714	0.0201619	0.0234177	0.0202947	0.0211965	0.0197292	0.0197187	0.0197273	0.0194801	0.0195168	0.0195763	0.0199444	0.0198402	0.0201217	0.0202201	0.0200766	0.0197805	0.0201558	0.0199193	0.0203935	0.0202751	0.0200901	0.0197088	0.0199164	0.0199228	0.0202891	0.0199639	0.0201591	0.0202565	0.020295	0.0202634	0.0205394	0.0199847	0.0196003	0.0198405	0.0199967	0.0195806	0.0200013	0.0200952	0.0198999	0.0201189	0.0202495
1633.54	0.021161	0.0207037	0.0210077	0.0206101	0.0211581	0.0210252	0.020748	0.0208857	0.0209452	0.0242038	0.0210814	0.0217525	0.0203223	0.020437	0.020308	0.0201014	0.0201535	0.0202367	0.0205928	0.0205214	0.020689	0.0209425	0.0207438	0.0204362	0.0208964	0.0205196	0.0210962	0.0209723	0.0207881	0.0204092	0.0205783	0.0206158	0.0210186	0.0207379	0.0208895	0.0209894	0.0210247	0.0209573	0.0212481	0.0206551	0.020325	0.0205951	0.0206303	0.0202319	0.0205491	0.0207727	0.0205896	0.0208635	0.0209953
1632.83	0.0219928	0.0215188	0.0217807	0.0214063	0.0218646	0.0217915	0.0214398	0.0216033	0.0217383	0.0249253	0.0218723	0.0223231	0.020934	0.021165	0.0209049	0.0207849	0.0207882	0.0208926	0.0212371	0.0212214	0.0212983	0.0216577	0.0214059	0.0211292	0.0216584	0.0211318	0.0218079	0.021694	0.0214811	0.0211129	0.0212524	0.0213259	0.0217418	0.0215321	0.0216284	0.0217221	0.0217861	0.021654	0.0219769	0.0213567	0.0210665	0.0213756	0.0212948	0.0209407	0.0211111	0.0214807	0.0213205	0.0216189	0.0217565
1632.11	0.0227925	0.0222947	0.0225831	0.0221895	0.0225589	0.0225449	0.0221162	0.022306	0.0225373	0.0255661	0.0226595	0.0229108	0.0215527	0.0218865	0.0215159	0.0215026	0.0214104	0.021527	0.0218667	0.021914	0.0219501	0.0223565	0.0220557	0.0218478	0.0223974	0.0217417	0.0225216	0.0224315	0.0221509	0.0217962	0.0219261	0.0220341	0.0224601	0.0223316	0.0223635	0.0224478	0.0225654	0.0223472	0.0227104	0.02208	0.0218052	0.0221583	0.0219684	0.0216886	0.021689	0.0221993	0.0220868	0.0223709	0.0225231
1631.4	0.023541	0.0230125	0.0233845	0.0229334	0.023216	0.0232502	0.0227504	0.022964	0.0233159	0.0261008	0.0234128	0.0235007	0.0221554	0.0225723	0.0221286	0.0222115	0.0219955	0.0221102	0.0224593	0.0225694	0.0226176	0.0230172	0.0226724	0.0225645	0.0230758	0.0223358	0.0232185	0.0231572	0.0227681	0.0224313	0.0225731	0.0227095	0.0231518	0.0231081	0.0230724	0.0231441	0.0233297	0.02302	0.0234272	0.0227914	0.0225045	0.0229013	0.0226199	0.0224319	0.0222672	0.022899	0.0228584	0.0230887	0.0232686
1630.69	0.0242052	0.0236462	0.0241299	0.0236032	0.0237989	0.0238704	0.0233101	0.0235439	0.0240293	0.026501	0.02409	0.0240528	0.022703	0.0231876	0.0227015	0.0228724	0.0225126	0.0226132	0.022981	0.0231549	0.0232575	0.0236092	0.0232273	0.0232311	0.0236702	0.0228835	0.0238536	0.0238239	0.0233036	0.0229892	0.0231509	0.0233171	0.023773	0.0238122	0.0237156	0.0237722	0.0240234	0.0236311	0.0240904	0.0234446	0.0231219	0.0235627	0.0232075	0.0231173	0.0228033	0.0235405	0.0235819	0.0237323	0.0239477
1629.97	0.0247552	0.0241697	0.0247632	0.0241632	0.0242727	0.0243777	0.0237647	0.0240152	0.0246299	0.0267472	0.0246539	0.0245225	0.0231595	0.0237043	0.0231885	0.0234475	0.0229379	0.02302	0.0234019	0.0236441	0.023825	0.0241034	0.0236907	0.0237984	0.0241567	0.0233497	0.024381	0.0243846	0.023737	0.0234452	0.023623	0.023824	0.0242846	0.0243982	0.024251	0.0242928	0.0246016	0.0241338	0.0246582	0.0239975	0.0236273	0.0241105	0.0236914	0.0236944	0.0232489	0.0240826	0.0242019	0.0242628	0.0245157
1629.26	0.0251756	0.0245695	0.0252446	0.0245877	0.0246158	0.0247584	0.0240966	0.0243589	0.0250866	0.0268373	0.0250824	0.0248795	0.0235052	0.0241063	0.023554	0.023899	0.0232586	0.0233262	0.0237088	0.024019	0.02428	0.0244792	0.0240415	0.0242306	0.0245113	0.0237055	0.0247725	0.0248088	0.0240585	0.0237821	0.0239718	0.0242081	0.0246681	0.0248437	0.0246509	0.0246833	0.0250394	0.0244976	0.0250908	0.0244221	0.0240061	0.0245228	0.024044	0.024126	0.0235761	0.0244932	0.0246812	0.0246561	0.0249427
1628.55	0.025475	0.0248556	0.0255596	0.024875	0.024828	0.0250129	0.0243097	0.0245789	0.0253932	0.026788	0.0253744	0.0251177	0.0237384	0.0243921	0.023786	0.0242014	0.0234753	0.0235396	0.0239103	0.0242744	0.0245974	0.0247327	0.0242759	0.0245186	0.0247317	0.0239397	0.025032	0.0250894	0.0242743	0.0240018	0.0242013	0.0244648	0.0249292	0.0251529	0.0249166	0.0249459	0.0253274	0.0247198	0.0253664	0.0247053	0.0242574	0.024794	0.0242551	0.0243943	0.0237835	0.0247613	0.0250056	0.0249129	0.0252206
1627.84	0.0256721	0.0250446	0.0257074	0.0250388	0.0249239	0.0251445	0.0244175	0.0246898	0.0255506	0.0266284	0.0255351	0.0252469	0.0238643	0.0245631	0.0238915	0.0243415	0.0235973	0.0236696	0.0240164	0.0244102	0.0247674	0.0248692	0.0243989	0.0246699	0.0248298	0.024057	0.0251763	0.025228	0.0243971	0.0241217	0.0243242	0.0245953	0.0250789	0.0253408	0.0250643	0.0250918	0.0254659	0.024813	0.0254855	0.0248359	0.0243839	0.0249259	0.0243272	0.0244922	0.0238738	0.0248885	0.0251678	0.0250442	0.02535
1627.12	0.0257685	0.0251416	0.0256906	0.0250869	0.0249175	0.0251544	0.0244243	0.0247014	0.025559	0.0263886	0.0255658	0.0252769	0.0238814	0.0246161	0.0238726	0.02432	0.0236314	0.0237157	0.0240234	0.0244273	0.0247907	0.0248918	0.0244131	0.0246819	0.0248167	0.0240619	0.0252036	0.0252225	0.0244323	0.0241556	0.0243425	0.0246	0.0251139	0.0254098	0.0250983	0.0251204	0.0254543	0.0247865	0.0254546	0.024808	0.0243861	0.0249212	0.0242708	0.024424	0.023839	0.0248768	0.0251603	0.025053	0.0253307
1626.41	0.0257527	0.0251491	0.0255263	0.0250237	0.0248163	0.0250526	0.0243298	0.0246193	0.0254295	0.0260837	0.0254726	0.0252105	0.0237836	0.0245495	0.0237251	0.0241585	0.0235774	0.0236719	0.0239269	0.024334	0.0246752	0.0248005	0.0243198	0.0245453	0.0247041	0.0239561	0.0250986	0.0250754	0.024378	0.0241013	0.0242491	0.024484	0.0250245	0.0253475	0.0250087	0.0250232	0.0252983	0.0246424	0.0252827	0.0246353	0.0242704	0.0247901	0.0241012	0.0242111	0.0236749	0.0247289	0.0249903	0.0249369	0.0251711
1625.7	0.0256218	0.025072	0.0252432	0.0248594	0.0246181	0.0248512	0.0241369	0.0244464	0.0251841	0.025709	0.0252694	0.0250457	0.0235717	0.0243704	0.0234583	0.0238844	0.0234283	0.0235333	0.0237306	0.0241351	0.0244324	0.0245974	0.024122	0.0242666	0.0244966	0.0237439	0.0248615	0.0247988	0.0242285	0.0239455	0.0240393	0.0242554	0.0248101	0.025143	0.0247906	0.0247991	0.0250155	0.0243842	0.0249839	0.0243448	0.0240466	0.0245486	0.023827	0.02388	0.0233952	0.0244533	0.0246795	0.0246985	0.024891
1624.98	0.0253955	0.02492	0.0248743	0.0246128	0.0243257	0.0245609	0.0238612	0.02419	0.0248491	0.0252595	0.0249781	0.0247857	0.0232652	0.0240984	0.0231076	0.0235204	0.0231875	0.0233063	0.0234487	0.0238382	0.0240821	0.0242945	0.0238308	0.023877	0.0241919	0.0234407	0.0245211	0.0244166	0.0239877	0.0236898	0.0237269	0.0239288	0.0244866	0.0248066	0.0244594	0.0244631	0.0246337	0.0240288	0.0245813	0.0239653	0.023734	0.0242196	0.0234591	0.0234584	0.02303	0.0240709	0.0242589	0.0243549	0.0245195
1624.27	0.0251111	0.0247126	0.0244553	0.0243088	0.0239622	0.0242007	0.0235295	0.0238695	0.0244544	0.0247447	0.0246283	0.0244499	0.022903	0.0237655	0.0227268	0.0230861	0.02288	0.0230113	0.0231078	0.023473	0.0236559	0.0239181	0.0234708	0.0234278	0.023798	0.0230748	0.0241286	0.0239636	0.0236738	0.0233611	0.0233486	0.02353	0.0240884	0.0243809	0.0240536	0.0240478	0.0241838	0.0236085	0.0241105	0.0235213	0.0233643	0.0238306	0.023022	0.0229769	0.0226133	0.023615	0.023768	0.0239357	0.0240878
1623.56	0.0247914	0.0244569	0.0240064	0.0239595	0.0235524	0.0237871	0.023156	0.0235002	0.0240177	0.0241742	0.0242379	0.0240571	0.022513	0.023392	0.0223412	0.0225915	0.0225273	0.0226635	0.022725	0.0230677	0.0231763	0.0234892	0.0230616	0.0229586	0.0233324	0.0226657	0.0237092	0.023462	0.0232997	0.0229787	0.0229325	0.0230779	0.0236441	0.0239091	0.0236047	0.0235787	0.0236804	0.0231429	0.0235966	0.0230254	0.0229568	0.023393	0.0225365	0.0224548	0.0221574	0.0231086	0.0232325	0.02346	0.0236033
1622.84	0.0244246	0.0241329	0.0235186	0.023559	0.0231015	0.0233235	0.0227356	0.0230832	0.0235362	0.0235461	0.0237989	0.0236074	0.0220902	0.0229714	0.0219209	0.0220458	0.0221265	0.0222611	0.0222926	0.0226222	0.0226433	0.0230088	0.0226006	0.0224683	0.0228162	0.0222083	0.0232325	0.0229095	0.0228624	0.022537	0.0224705	0.0225728	0.0231495	0.0233975	0.0231078	0.0230542	0.0231187	0.0226213	0.0230337	0.0224816	0.0224985	0.0228978	0.0220049	0.0218947	0.0216492	0.0225501	0.0226476	0.0229266	0.0230507
1622.13	0.0239928	0.0237248	0.022977	0.0231058	0.0226059	0.0228127	0.0222685	0.022619	0.0230041	0.0228556	0.0233027	0.0230931	0.0216221	0.0224913	0.0214354	0.0214687	0.021669	0.0218036	0.0218032	0.022131	0.022053	0.0224676	0.0220765	0.021933	0.0222718	0.0216965	0.0226709	0.0223035	0.0223602	0.0220347	0.0219476	0.0220131	0.0225841	0.0228265	0.0225434	0.0224658	0.022507	0.0220318	0.0224101	0.0218944	0.0219804	0.0223459	0.0214319	0.0212993	0.021081	0.0219315	0.0220064	0.0223305	0.0224299
1621.42	0.0234919	0.0232416	0.0223828	0.0226075	0.0220572	0.022251	0.0217564	0.0221059	0.0224204	0.0220989	0.0227489	0.0225117	0.0211056	0.0219497	0.020891	0.0208695	0.0211515	0.0212887	0.0212594	0.0215939	0.021407	0.0218582	0.0214849	0.0213407	0.0217002	0.021132	0.0220412	0.0216491	0.0217922	0.0214763	0.0213609	0.0213972	0.0219377	0.0221841	0.0219061	0.0218154	0.0218646	0.0213789	0.0217285	0.0212649	0.0214102	0.0217441	0.0208238	0.0206697	0.0204607	0.0212548	0.0213145	0.0216722	0.0217563
1620.71	0.0229211	0.022697	0.0217432	0.0220625	0.0214441	0.0216261	0.0211902	0.021536	0.0217853	0.0212763	0.0221375	0.0218679	0.0205374	0.0213501	0.0203071	0.0202374	0.0205719	0.0207075	0.0206617	0.0210023	0.0207083	0.0211802	0.020829	0.0206962	0.0210795	0.0205135	0.0213662	0.0209465	0.0211515	0.020855	0.0207101	0.0207202	0.0212151	0.0214717	0.021203	0.0211063	0.0211888	0.0206745	0.020996	0.0205901	0.0207901	0.0210894	0.020176	0.0200027	0.0197984	0.0205293	0.0205772	0.0209518	0.0210346
1619.99	0.0222807	0.0220948	0.0210608	0.0214586	0.020767	0.0209331	0.0205586	0.0209036	0.0211017	0.0203978	0.0214711	0.0211695	0.0199099	0.0206957	0.0196858	0.0195641	0.0199309	0.020057	0.0200037	0.0203435	0.0199621	0.0204421	0.0201169	0.0200121	0.0203917	0.0198396	0.0206351	0.0201897	0.0204337	0.0201588	0.0199902	0.0199798	0.0204317	0.020698	0.0204424	0.0203361	0.0204514	0.0199265	0.0202161	0.01987	0.0201068	0.0203729	0.0194766	0.0192954	0.0190981	0.0197649	0.0197931	0.0201722	0.0202576
1619.28	0.0215663	0.0214254	0.0203264	0.0207805	0.0200322	0.0201722	0.0198554	0.0202052	0.0203693	0.0194767	0.0207464	0.020415	0.0192139	0.0199834	0.0189989	0.0188544	0.0192277	0.0193425	0.0192735	0.0196067	0.0191748	0.019653	0.0193543	0.019287	0.0196299	0.0191033	0.0198108	0.0193693	0.0196391	0.0193814	0.019191	0.0191763	0.019594	0.0198662	0.0196221	0.019497	0.019619	0.0191272	0.0193779	0.0191037	0.0193437	0.0195894	0.0187121	0.0185447	0.0183547	0.0189601	0.018957	0.0193418	0.0194144
1618.57	0.0207636	0.0206744	0.019524	0.0200224	0.0192343	0.0193376	0.0190783	0.0194351	0.0195808	0.0185177	0.0199504	0.0195888	0.018442	0.0192038	0.0182121	0.0181115	0.0184555	0.0185659	0.0184614	0.0187848	0.0183508	0.018813	0.01854	0.0185016	0.0187878	0.0182895	0.018871	0.0184802	0.0187712	0.0185242	0.0183051	0.0183096	0.0186927	0.0189692	0.0187328	0.0185879	0.0186753	0.0182595	0.0184604	0.0182896	0.0184971	0.0187405	0.017875	0.0177483	0.0175611	0.0181057	0.0180682	0.018469	0.0184996
1617.85	0.0198733	0.0198445	0.0186549	0.0191954	0.018368	0.0184312	0.0182342	0.018594	0.0187318	0.0175156	0.0190823	0.0186851	0.0176061	0.0183576	0.0173461	0.0173279	0.0176139	0.0177256	0.0175794	0.0178935	0.0174942	0.0179185	0.0176742	0.0176532	0.0178639	0.0174089	0.0178546	0.0175391	0.0178405	0.0176048	0.0173505	0.0173895	0.0177326	0.0180103	0.017785	0.0176272	0.0176504	0.0173267	0.0174744	0.0174299	0.0175891	0.0178363	0.0169741	0.0169121	0.0167258	0.0172011	0.0171442	0.0175527	0.0175287
1617.14	0.0189391	0.0189648	0.0177517	0.0183265	0.0174538	0.0174817	0.0173438	0.0176984	0.0178348	0.0164783	0.0181723	0.017736	0.0167522	0.0174713	0.01649	0.0164927	0.0167246	0.0168324	0.0166683	0.0169812	0.0166119	0.0169815	0.0167749	0.0167838	0.0168765	0.0165237	0.0168571	0.0165888	0.0168699	0.0166597	0.0163768	0.0164403	0.0167576	0.0170262	0.0168246	0.0166546	0.0166295	0.0163715	0.0164883	0.0165355	0.0166599	0.0168923	0.0160382	0.016047	0.0158796	0.0162673	0.0162182	0.0165937	0.0165462
1616.43	0.0180124	0.0180618	0.0168518	0.0174401	0.0165294	0.0165244	0.0164371	0.0167777	0.0169138	0.0154478	0.0172508	0.0167963	0.015924	0.0165798	0.015691	0.0156162	0.0158249	0.0159166	0.0157707	0.0160847	0.0157144	0.016036	0.0158777	0.0159409	0.0158731	0.0156813	0.0159268	0.0156561	0.015892	0.0157235	0.0154241	0.0154891	0.0158122	0.016063	0.0158946	0.0157042	0.0156764	0.0154418	0.0155602	0.0156299	0.015737	0.0159251	0.0151032	0.0151622	0.0150488	0.0153366	0.0153067	0.0156223	0.0155874
1615.71	0.0171126	0.017153	0.0159763	0.0165668	0.0156425	0.0156056	0.015565	0.0158812	0.0160024	0.0144783	0.0163392	0.015904	0.0151369	0.0157091	0.0149249	0.014759	0.0149634	0.0150343	0.0149211	0.0152299	0.0148251	0.0151239	0.0150167	0.0151371	0.0149382	0.0148803	0.0150424	0.0147495	0.0149581	0.0148328	0.0145214	0.0145777	0.0149097	0.0151428	0.0150063	0.0147941	0.0147923	0.0145658	0.0146932	0.0147521	0.0148475	0.0149837	0.0142205	0.0142938	0.0142509	0.0144417	0.0144147	0.0146921	0.0146717
1615	0.0162181	0.016242	0.0151231	0.0157213	0.0148028	0.0147403	0.0147465	0.0150267	0.0151147	0.0135689	0.0154423	0.0150428	0.0143744	0.014857	0.0141644	0.0139636	0.0141494	0.014205	0.0141182	0.0144211	0.0139573	0.0142488	0.0141871	0.0143561	0.0141056	0.0140946	0.014176	0.0138676	0.0140845	0.0139931	0.0136713	0.0137243	0.0140338	0.0142537	0.0141422	0.0139186	0.0139439	0.0137349	0.0138543	0.0139133	0.0140026	0.0141021	0.0134098	0.0134691	0.0134838	0.013588	0.0135417	0.0138157	0.0137975
1614.29	0.0152895	0.0153137	0.0142732	0.0148782	0.0139635	0.0138831	0.013936	0.0141781	0.0142305	0.0126709	0.0145387	0.0141656	0.0135996	0.0139977	0.0133856	0.0131982	0.0133378	0.0133849	0.0133182	0.0136183	0.0130974	0.0133775	0.0133569	0.0135726	0.0133083	0.0132899	0.0133036	0.0129894	0.0132254	0.0131587	0.0128319	0.0128937	0.0131548	0.013367	0.0132703	0.0130478	0.0130855	0.0129046	0.0130002	0.0130835	0.0131679	0.0132454	0.0126263	0.0126615	0.0127174	0.0127507	0.0126703	0.0129596	0.0129313
1613.58	0.0143362	0.0143786	0.0134306	0.014032	0.0131059	0.0130131	0.0131099	0.0133237	0.0133483	0.0117711	0.0136358	0.0132697	0.0128108	0.0131358	0.0126008	0.0124298	0.0125117	0.0125527	0.0125068	0.012805	0.0122472	0.0125024	0.0125246	0.0127856	0.012494	0.0124788	0.0124364	0.0121222	0.0123582	0.0123144	0.0119915	0.0120673	0.0122768	0.0124823	0.0123943	0.0121779	0.0122197	0.0120699	0.0121376	0.0122559	0.0123324	0.0123895	0.0118424	0.0118569	0.011945	0.0119246	0.0118115	0.0121116	0.0120735
1612.86	0.0134024	0.0134665	0.0126142	0.0132062	0.0122514	0.0121512	0.0122887	0.0124849	0.0124897	0.010895	0.0127629	0.0123907	0.0120298	0.0122972	0.0118379	0.0116627	0.0116924	0.0117268	0.0117041	0.0119987	0.0114241	0.0116457	0.0117129	0.0120119	0.0116755	0.0116957	0.011598	0.0112934	0.0115018	0.0114856	0.011172	0.0112598	0.011424	0.0116242	0.0115444	0.0113329	0.0113782	0.0112611	0.0113045	0.0114521	0.0115151	0.0115478	0.0110689	0.0110725	0.0111848	0.0111248	0.0109956	0.0112914	0.0112498
1612.15	0.0125114	0.0125862	0.0118283	0.0124137	0.0114171	0.0113169	0.0114905	0.0116719	0.0116651	0.010059	0.0119273	0.0115491	0.011265	0.0114892	0.0111032	0.0109108	0.0108971	0.0109227	0.0109241	0.011213	0.0106321	0.0108203	0.0109287	0.0112551	0.0108804	0.0109457	0.0107913	0.0105095	0.0106727	0.0106886	0.0103871	0.0104849	0.0106028	0.0108044	0.0107351	0.010529	0.0105741	0.0104915	0.0105175	0.0106833	0.0107267	0.0107363	0.0103198	0.0103239	0.0104466	0.0103562	0.0102299	0.0105094	0.0104645
1611.44	0.0116597	0.0117304	0.0110671	0.0116517	0.0106104	0.0105161	0.010716	0.0108837	0.0108742	0.00926322	0.0111222	0.0107447	0.0105185	0.0107075	0.0103937	0.0101845	0.0101312	0.0101459	0.0101711	0.0104537	0.00987164	0.0100289	0.0101687	0.0105115	0.0101146	0.0102158	0.010017	0.00976419	0.00987481	0.00992413	0.00964231	0.00974815	0.00981174	0.0100204	0.00996481	0.00977186	0.00980567	0.00975554	0.00977151	0.00995005	0.00997178	0.00996489	0.00960223	0.00961961	0.00973645	0.00961755	0.00950871	0.00976278	0.00971155
1610.72	0.0108384	0.0108951	0.0103301	0.0109143	0.00983848	0.0097492	0.00996218	0.0101233	0.0101165	0.00850779	0.0103462	0.00997459	0.00979766	0.00995163	0.00971028	0.00949453	0.00939626	0.00940255	0.00944891	0.00972708	0.00915137	0.00927487	0.00943565	0.00978641	0.00937237	0.00950377	0.0092837	0.00905639	0.00911305	0.0091934	0.00894001	0.00905212	0.00905671	0.00927183	0.00923274	0.00905956	0.00907289	0.00904748	0.00906277	0.00925601	0.00925713	0.00924182	0.00892132	0.008964	0.00906219	0.00891376	0.00883341	0.00905068	0.008994
1610.01	0.0100446	0.0100843	0.00962136	0.0101955	0.0091052	0.00901462	0.00922946	0.00939453	0.00939143	0.00779699	0.00960288	0.00923945	0.00910948	0.0092242	0.00905402	0.00884797	0.00869322	0.00869715	0.00875982	0.00903657	0.00847974	0.0085622	0.00873686	0.00909401	0.00865177	0.00881566	0.008591	0.00838718	0.00839346	0.00850028	0.00827636	0.00839345	0.00834771	0.00856465	0.00854211	0.00838402	0.00837758	0.00836874	0.00838951	0.00860393	0.00858368	0.00856723	0.00827868	0.00835267	0.0084277	0.00825147	0.00820697	0.00837944	0.00831812
1609.3	0.00928521	0.0093083	0.0089478	0.00949524	0.00840902	0.00831562	0.00852442	0.00869878	0.00870156	0.00713844	0.00889685	0.00854275	0.00845788	0.00853088	0.00842338	0.00824692	0.0080246	0.00802986	0.00810374	0.00838233	0.00785845	0.00789509	0.00808009	0.00844333	0.00796715	0.00815704	0.00792869	0.0077552	0.00771958	0.00784788	0.00764935	0.00776731	0.00769036	0.007904	0.00789617	0.00774062	0.00772346	0.00772683	0.0077529	0.00799499	0.00794412	0.00793339	0.00767384	0.00777759	0.00783354	0.00763572	0.00762616	0.00775626	0.00768813
1608.58	0.00857013	0.00857833	0.00831663	0.00882391	0.00775127	0.00766214	0.00786016	0.0080406	0.00805631	0.00653672	0.00823461	0.00788901	0.00784631	0.00788197	0.00782291	0.00769183	0.00739785	0.00740246	0.00748409	0.00776753	0.00728678	0.00727727	0.00747141	0.00783748	0.00734192	0.00753473	0.00729421	0.00716327	0.00709468	0.0072412	0.00706716	0.00717829	0.0070864	0.0072919	0.007296	0.00713748	0.00711977	0.00713025	0.00716078	0.00743258	0.00733693	0.00733691	0.00711186	0.00723916	0.00728082	0.00707154	0.00708943	0.00718272	0.00710791
1607.87	0.00790043	0.00789922	0.00773054	0.00819077	0.00713745	0.0070592	0.00724716	0.00742552	0.00746155	0.00598555	0.00761717	0.00727738	0.00727577	0.00728369	0.00726368	0.00718172	0.00681881	0.00682008	0.00690702	0.00719433	0.00676237	0.00670494	0.00691096	0.00727648	0.00678135	0.0069572	0.00669698	0.00661815	0.00652072	0.00668168	0.00653513	0.00663874	0.00653284	0.00672909	0.00673709	0.00658433	0.0065744	0.00658084	0.00662319	0.00691798	0.00676944	0.00678117	0.00660051	0.00674255	0.00676671	0.00655853	0.00659847	0.0066538	0.00657668
1607.16	0.00726836	0.00726835	0.00718473	0.00759292	0.00657013	0.00650018	0.00668451	0.00685215	0.00691111	0.00547384	0.00703756	0.0067024	0.00674318	0.00673403	0.00674823	0.00671479	0.00628633	0.00628504	0.00637518	0.00665613	0.00628164	0.00616973	0.00639655	0.00676343	0.00626777	0.00642619	0.00614346	0.00611949	0.00599511	0.00616385	0.00604269	0.00615359	0.0060247	0.00621714	0.00621581	0.00607902	0.0060819	0.00607243	0.00613722	0.00644678	0.00624896	0.00626928	0.00613912	0.00628868	0.00628421	0.00609042	0.00615078	0.00616572	0.0060852
1606.44	0.00666449	0.00667819	0.00667001	0.0070187	0.0060408	0.00597196	0.00616049	0.00631012	0.00638773	0.00499173	0.00648472	0.00615589	0.00624115	0.00622387	0.00626104	0.00628668	0.00579175	0.00578883	0.00588172	0.00614036	0.00583635	0.00566409	0.00591972	0.00629346	0.00578675	0.00593261	0.00562861	0.00565387	0.0055073	0.00567866	0.00557067	0.00570842	0.00555165	0.00575101	0.0057278	0.00560604	0.00562414	0.00559621	0.0056849	0.00600937	0.00577412	0.00579832	0.00571195	0.00587221	0.00582591	0.00565503	0.00573294	0.00571335	0.00562218
1605.73	0.006083	0.00611723	0.00617612	0.00646053	0.00553707	0.0054657	0.00566188	0.00579106	0.0058763	0.00453337	0.00595365	0.00563146	0.00576326	0.00574184	0.00578804	0.00588657	0.00532525	0.00531777	0.00541439	0.00564058	0.00541536	0.0051864	0.00546458	0.00584833	0.00533747	0.00546716	0.00514885	0.00520812	0.0050445	0.00522141	0.00511256	0.0052819	0.00510272	0.00531396	0.00526628	0.00515309	0.00518719	0.00514795	0.00524989	0.00559623	0.00533707	0.00536307	0.00530173	0.00548763	0.00538946	0.00523985	0.00533312	0.00528551	0.00518793
1605.02	0.00552461	0.00557561	0.00569499	0.00592154	0.00505706	0.00498142	0.00518388	0.00529654	0.00537788	0.00409795	0.0054481	0.00512787	0.00530792	0.00527989	0.00533066	0.0055004	0.00488178	0.0048668	0.00496675	0.00516092	0.00501066	0.00473886	0.00501934	0.00540739	0.00491601	0.00502725	0.00470351	0.00478317	0.00460183	0.00479141	0.00467902	0.00486792	0.00467267	0.00488522	0.00482583	0.00472056	0.00476705	0.0047282	0.00482757	0.00520314	0.00492633	0.00495842	0.00490484	0.00513128	0.00497819	0.00483957	0.00495156	0.00487274	0.00478983
1604.31	0.00499473	0.00505217	0.00522204	0.00541021	0.00460675	0.00452329	0.0047286	0.00482853	0.00490539	0.0036879	0.0049708	0.00464825	0.00487519	0.00483521	0.00489303	0.00511837	0.00445911	0.00443968	0.00454125	0.00470862	0.00461881	0.00432203	0.00458582	0.00496523	0.00450999	0.00461139	0.00428395	0.00438324	0.00418222	0.00438586	0.0042798	0.00447401	0.00426269	0.00445675	0.00440974	0.00431314	0.00435951	0.00433395	0.00441922	0.00482813	0.00452927	0.00457524	0.00452483	0.00479431	0.00459336	0.0044553	0.00459044	0.00447403	0.00442227
1603.59	0.00449878	0.00455502	0.00475988	0.00492704	0.0041839	0.00409097	0.00429538	0.00437983	0.00446511	0.00330541	0.00451725	0.00419619	0.00446265	0.00440711	0.00446974	0.00473575	0.00405308	0.00403658	0.00413839	0.00428436	0.00423634	0.00393213	0.00417174	0.00453342	0.00411138	0.00421517	0.00387558	0.00399972	0.00378598	0.00399655	0.00390859	0.00410058	0.0038746	0.00403961	0.00402118	0.00393007	0.00395911	0.00395563	0.0040255	0.00446366	0.00413629	0.00420023	0.00415747	0.00445881	0.00422656	0.00408477	0.00423915	0.00409291	0.00406304
1602.88	0.00403834	0.00409156	0.00431485	0.00446474	0.00377778	0.00368261	0.00388066	0.00394454	0.00404926	0.00295298	0.00408432	0.00377281	0.00406738	0.00399444	0.00405754	0.00434892	0.00366383	0.00365226	0.00375243	0.00388306	0.0038602	0.00356436	0.0037802	0.00412455	0.00372283	0.00383597	0.00347816	0.00362171	0.00341058	0.00361888	0.00355585	0.00374001	0.00350761	0.00364965	0.00365383	0.00356778	0.0035723	0.00358753	0.00364869	0.0041001	0.00374894	0.00382965	0.00379711	0.00411145	0.00386613	0.00372011	0.00388281	0.00372968	0.00369705
1602.17	0.00360736	0.00365716	0.00388635	0.00401677	0.00338263	0.00329926	0.00348018	0.00352523	0.00364409	0.00262849	0.00367166	0.00337253	0.00368088	0.00359139	0.00365721	0.00395449	0.0032944	0.00328109	0.00337611	0.00349931	0.00348761	0.00321133	0.00340608	0.00373909	0.00334881	0.00346842	0.00310202	0.00324931	0.0030543	0.00325463	0.00321824	0.00338539	0.00315661	0.00328667	0.00329513	0.00321963	0.00320975	0.00322853	0.00328682	0.00373006	0.00337609	0.00346919	0.00344478	0.00375013	0.00350436	0.00335458	0.00351767	0.00337706	0.00332608
1601.45	0.00319455	0.00323948	0.0034644	0.00358086	0.00300045	0.00294068	0.00308917	0.00312513	0.0032382	0.00232159	0.00327263	0.00298617	0.00328806	0.00319031	0.0032628	0.00354969	0.00294034	0.00291809	0.00300672	0.00312654	0.00311356	0.00286247	0.00303835	0.0033647	0.0029852	0.00310017	0.00274696	0.00288723	0.00271351	0.00290329	0.00289027	0.00303083	0.00281376	0.00293216	0.00293671	0.00287532	0.00286637	0.002874	0.00292891	0.00334804	0.00301883	0.0031183	0.00309879	0.00337373	0.00313783	0.00298844	0.00314834	0.00302465	0.00295509
1600.74	0.0027931	0.00283162	0.00304206	0.00315557	0.00263218	0.00259713	0.00270508	0.00274175	0.00282777	0.00202261	0.00287569	0.00261014	0.00288412	0.00279274	0.0028675	0.00313414	0.00259091	0.00256047	0.00264507	0.00275734	0.00273502	0.00251198	0.002668	0.00298513	0.00262365	0.00272583	0.00240322	0.00253551	0.00238172	0.00255709	0.00256135	0.00267203	0.00247442	0.00257117	0.00257919	0.00252806	0.00252603	0.00251867	0.00256583	0.0029539	0.00266855	0.00276449	0.00274807	0.00297903	0.00276727	0.00262813	0.00277849	0.00266856	0.00258686
1600.03	0.00239756	0.0024285	0.00261697	0.0027307	0.00226989	0.0022496	0.00232616	0.00236723	0.00241466	0.00172858	0.002474	0.00224307	0.00247835	0.00240169	0.00246816	0.00270947	0.00223877	0.00220564	0.00228778	0.00238708	0.00235276	0.00215951	0.00229286	0.00258898	0.00226135	0.0023495	0.00206171	0.00218607	0.0020507	0.00220813	0.0022219	0.00230811	0.00213546	0.00220466	0.00222402	0.00217657	0.00217525	0.00216129	0.00219621	0.00255242	0.00231464	0.00239423	0.00237982	0.00256839	0.00239422	0.00227548	0.00240737	0.00230949	0.00222261
1599.31	0.00200014	0.00202243	0.0021869	0.00229237	0.00190294	0.00188499	0.00194903	0.00199207	0.00200422	0.00143878	0.00207025	0.00187893	0.00207964	0.00201212	0.0020627	0.00227655	0.00188327	0.00184988	0.00192664	0.00201557	0.00196964	0.00180515	0.00191698	0.00217595	0.00190161	0.00197493	0.00171869	0.00182882	0.00171506	0.00185586	0.00186957	0.00193963	0.00179302	0.00184188	0.00186704	0.00182038	0.00181077	0.00180434	0.00182427	0.00214764	0.00195006	0.00200519	0.0019917	0.00215172	0.00201896	0.00192303	0.00203168	0.00194506	0.00186118
1598.6	0.00160396	0.00161694	0.00175656	0.00184436	0.00153294	0.00151242	0.00157411	0.00161331	0.00160572	0.00115425	0.00167504	0.00151715	0.00168985	0.0016227	0.0016548	0.00183988	0.00153075	0.00149482	0.00156085	0.00164473	0.00159057	0.0014544	0.00155025	0.00175716	0.00154739	0.00160407	0.00137719	0.00146512	0.00137877	0.00150607	0.00151195	0.0015724	0.00144997	0.00148702	0.00150783	0.00146359	0.00144353	0.00145524	0.00146033	0.00174421	0.00157759	0.00161144	0.00159954	0.00174213	0.00164519	0.00156508	0.00165274	0.00157595	0.00150299
1597.89	0.00122775	0.00123298	0.0013429	0.00141411	0.00117555	0.00115704	0.00121304	0.00124042	0.00123058	0.000883228	0.00129958	0.0011701	0.00131356	0.00124865	0.00126415	0.00141501	0.0011916	0.00115218	0.00120325	0.00128018	0.00122428	0.00112152	0.00120497	0.00135176	0.00120422	0.0012459	0.00105185	0.00111623	0.00105691	0.00116823	0.00116587	0.00121994	0.00111952	0.00114382	0.00115865	0.00112014	0.00109726	0.00112585	0.00112265	0.00135166	0.00121276	0.00123632	0.00122873	0.00135173	0.0012813	0.00121034	0.00127947	0.00121492	0.00115883
1597.18	0.000884837	0.000885371	0.000959872	0.00102329	0.000844095	0.000833882	0.000878145	0.00088644	0.000884583	0.000634941	0.000945442	0.000847435	0.000956913	0.000903668	0.000911245	0.00101925	0.000870936	0.000833184	0.000866784	0.00092912	0.000878618	0.000815032	0.000883742	0.000973538	0.000879806	0.000908011	0.000757323	0.000802455	0.000762464	0.00084899	0.000845046	0.000891278	0.000810983	0.000820223	0.000833446	0.000802508	0.000787195	0.000820294	0.000820211	0.000978214	0.000871595	0.000893123	0.000890921	0.000984772	0.000932748	0.000873142	0.000922484	0.000875813	0.000839378
1596.46	0.000569898	0.000568766	0.000608681	0.000666375	0.000539171	0.000537058	0.000569035	0.000559567	0.000566081	0.000409425	0.000608405	0.00054601	0.000619179	0.000583888	0.000594827	0.000655953	0.000564827	0.000538405	0.000554099	0.000595723	0.000557579	0.000529241	0.000577761	0.000623893	0.000573883	0.000587713	0.000491921	0.000519981	0.000494395	0.00054837	0.00054832	0.00058117	0.000521514	0.000521266	0.000533784	0.000512087	0.00050622	0.000531625	0.000539812	0.000626926	0.000557569	0.000576648	0.000576198	0.000637344	0.000601073	0.000559523	0.000588316	0.00056121	0.000543352
1595.75	0.000275563	0.000273783	0.000288699	0.000327856	0.000257979	0.000259012	0.000277888	0.000264794	0.000272176	0.000199391	0.000291097	0.000261593	0.000298677	0.000282186	0.000296333	0.000318301	0.000272716	0.000262607	0.000265363	0.000284839	0.000264874	0.000257095	0.000282052	0.000299337	0.000280259	0.000283198	0.000242919	0.000254061	0.000242731	0.000264777	0.000267982	0.000283176	0.000249636	0.000247758	0.00025676	0.000245518	0.000243549	0.000256813	0.000265381	0.00030079	0.000267954	0.000279411	0.000276822	0.000307879	0.000290003	0.000268853	0.000281035	0.000269306	0.000264492
1595.04	0	0	0	0	0	0	0	0	0	0	0	0	0	0	0	0	0	0	0	0	0	0	0	0	0	0	0	0	0	0	0	0	0	0	0	0	0	0	0	0	0	0	0	0	0	0	0	0	0
[truncated: 203 more columns]

## Sheet: 300 mM
XDP	10A	10B	10C	10D	10E	10F	10G	10H	10I	10J	10K	10L	11A	11B	11C	11D	11E	11F	11G	11H	11I	11J	11K	11L	12A	12B	12C	12D	12E	12F	12G	12H	12I	12J	12K	12L	13A	13B	13C	13D	13E	13F	13G	13H	13I	13J	13K	13L	14A
1699.84	0	0	0	0	0	0	0	0	0	0	0	0	0	0	0	0	0	0	0	0	0	0	0	0	0	0	0	0	0	0	0	0	0	0	0	0	0	0	0	0	0	0	0	0	0	0	0	0	0
1699.13	-1.21613e-05	6.68392e-05	-3.20482e-05	-4.06859e-05	6.92392e-06	1.00534e-05	5.24346e-06	6.75165e-05	-0.000139693	-0.0001386	-0.000120795	-6.84406e-05	-1.73758e-05	-2.85845e-05	-2.02353e-05	-1.32617e-05	-4.87757e-06	-1.90022e-05	7.85745e-05	-4.5581e-05	-0.000129062	-4.49213e-05	-5.14359e-05	-8.95701e-05	-3.83829e-05	-3.66638e-05	-6.59217e-05	-1.70484e-05	-1.22505e-05	-5.19108e-06	7.01286e-07	1.52104e-05	-9.85031e-05	-9.86004e-05	-8.82348e-05	-6.29229e-05	-1.08529e-05	-1.11724e-06	-3.55649e-05	4.32254e-05	1.66765e-05	-3.74314e-05	-2.12465e-05	-1.16999e-05	-2.29843e-05	8.49541e-06	-1.97615e-05	3.95146e-05	-1.78422e-05
1698.42	-5.81971e-05	-3.16789e-05	-2.53253e-05	-5.07432e-05	-7.29291e-05	-4.97418e-05	-4.02885e-05	1.18088e-05	-0.000185961	-0.000169393	-0.000151628	-7.22103e-05	-1.31665e-05	-5.27599e-05	-9.94769e-06	-4.51874e-05	-4.1629e-05	-4.36058e-05	1.37985e-05	-8.5732e-05	-0.000167149	-2.87495e-05	-6.37317e-05	-0.000113128	-5.87194e-05	-6.93825e-05	-8.86178e-05	-4.78883e-05	-4.98291e-05	-3.31503e-05	-4.47144e-05	-2.15482e-05	-0.000112903	-0.000102999	-0.000101017	-9.24886e-05	-3.26263e-05	-2.5353e-05	-5.57912e-05	2.90307e-05	1.23902e-05	-8.36824e-05	-3.18694e-05	-5.76777e-05	-3.91337e-05	7.42567e-06	-1.6754e-05	2.77818e-05	-4.49128e-05
1697.71	-0.000134063	-0.000190417	-3.69491e-05	-6.99213e-05	-0.000181626	-0.00015216	-0.000161151	-0.000110952	-0.000150783	-0.000151598	-0.000125961	-4.50762e-05	-1.85079e-05	-0.000108835	-9.41055e-06	-9.7927e-05	-0.000121752	-0.00013324	-0.000100979	-0.000169003	-0.000130678	-8.04616e-06	-4.06895e-05	-0.00011073	-0.000110155	-0.000124506	-0.000138631	-8.73583e-05	-0.000118369	-8.96197e-05	-0.000131316	-0.00010871	-6.69408e-05	-8.33208e-05	-5.71087e-05	-9.37909e-05	-4.45386e-05	-9.74491e-05	-6.82015e-05	-1.393e-05	1.71589e-05	-0.000137503	-5.44295e-05	-0.000120571	-4.66781e-05	-3.2866e-05	-2.1209e-05	-1.72358e-05	-7.68014e-05
1696.99	-0.000212303	-0.000309186	-8.8124e-05	-0.0001161	-0.000274134	-0.000255906	-0.000327254	-0.000230663	-7.63056e-05	-0.000137149	-8.1607e-05	-1.37016e-05	-4.36365e-05	-0.000192804	-3.7512e-05	-0.000156991	-0.000228436	-0.000285746	-0.00018829	-0.000301921	-6.12075e-05	-6.11017e-06	3.90131e-06	-0.000103003	-0.000199872	-0.000202048	-0.000241787	-0.000122758	-0.000203469	-0.000162258	-0.000231714	-0.000215308	4.11097e-06	-8.21538e-05	1.22809e-05	-7.82332e-05	-4.5043e-05	-0.000198559	-8.16837e-05	-4.78849e-05	4.34895e-05	-0.000186205	-9.42557e-05	-0.000172662	-5.10828e-05	-0.000100852	-4.48888e-05	-5.91896e-05	-0.000106198
1696.28	-0.000218038	-0.000322441	-0.000116543	-0.00013951	-0.000301367	-0.000283929	-0.000406859	-0.000255252	-6.72834e-06	-0.000125794	-3.0852e-05	2.26551e-05	-5.11968e-05	-0.000221559	-6.07213e-05	-0.000172104	-0.000276901	-0.000363505	-0.000217793	-0.00038028	3.66336e-06	8.66945e-07	4.97876e-05	-7.26209e-05	-0.000239114	-0.000232442	-0.000312264	-0.000116559	-0.000241389	-0.000192895	-0.000273964	-0.000253285	7.4679e-05	-8.35386e-05	7.9601e-05	-5.17844e-05	-4.51303e-05	-0.000228848	-8.30166e-05	-3.82166e-05	8.20346e-05	-0.000186007	-0.000113509	-0.000164588	-5.46817e-05	-0.000118061	-4.96684e-05	-4.41471e-05	-0.000105361
1695.57	-0.000155531	-0.000231078	-9.89421e-05	-0.000124062	-0.000264993	-0.000226817	-0.000364744	-0.000170166	5.15836e-06	-0.000131611	-1.63947e-05	5.33252e-05	-2.97356e-05	-0.000176678	-6.51996e-05	-0.000137126	-0.000246349	-0.000321271	-0.000180751	-0.00036873	1.05717e-05	1.95374e-05	6.48947e-05	-4.63953e-05	-0.000209395	-0.000200073	-0.000323249	-6.92327e-05	-0.000216964	-0.000165495	-0.000245512	-0.000204849	0.000102526	-7.61803e-05	9.79671e-05	-3.44155e-05	-4.22364e-05	-0.000157036	-7.1206e-05	2.25255e-05	0.000116113	-0.000141738	-0.000105947	-9.87778e-05	-5.95034e-05	-6.26895e-05	-2.56314e-05	3.6338e-05	-7.2832e-05
1694.85	-0.000108197	-0.000154205	-6.10152e-05	-9.69039e-05	-0.000239551	-0.000175898	-0.000303754	-9.55088e-05	-7.88423e-06	-0.00013303	-2.9259e-05	9.559e-05	2.37033e-06	-0.00012279	-5.55678e-05	-9.75178e-05	-0.000208704	-0.000245004	-0.000146717	-0.000331703	-1.77491e-05	5.86535e-05	5.72505e-05	-3.47701e-05	-0.000160859	-0.000160902	-0.000308037	-2.57695e-05	-0.000187806	-0.000131888	-0.000216498	-0.000149787	0.000100886	-3.83153e-05	8.42123e-05	-2.85441e-05	-3.31111e-05	-6.35713e-05	-5.73979e-05	8.34543e-05	0.000130964	-0.000107205	-9.8611e-05	-4.57661e-05	-6.37423e-05	-2.04926e-06	1.65869e-06	0.000111769	-3.81771e-05
1694.14	-0.00010232	-0.000176202	-1.23942e-05	-7.01234e-05	-0.000262289	-0.000185233	-0.000287466	-0.000108387	2.20541e-05	-9.03084e-05	-9.95863e-06	0.000170596	3.95607e-05	-9.19008e-05	-2.44558e-05	-7.56613e-05	-0.000204195	-0.000190765	-0.000181821	-0.00030852	-1.1573e-05	0.000125024	6.5489e-05	-4.53077e-06	-0.000108721	-0.000140433	-0.000270638	-4.82186e-06	-0.000186968	-0.000122541	-0.000224191	-0.000132409	0.000125774	4.11326e-05	0.000102117	-1.25525e-05	-2.4318e-05	-7.41926e-06	-4.25642e-05	0.000103589	0.000131073	-9.75521e-05	-9.16882e-05	-3.66429e-05	-6.07681e-05	2.23754e-05	2.56777e-05	0.000135444	-1.51435e-05
1693.43	-0.000122577	-0.00024707	1.96341e-05	-6.26159e-05	-0.000321608	-0.000246802	-0.000339744	-0.000178573	9.24579e-05	-2.43176e-05	4.17294e-05	0.000257843	6.78914e-05	-9.49277e-05	1.12636e-05	-7.48711e-05	-0.000247064	-0.000199959	-0.000262178	-0.000334297	3.43174e-05	0.000192689	0.000100654	4.28897e-05	-8.47597e-05	-0.000144536	-0.000249976	-6.63218e-07	-0.000221623	-0.000141489	-0.000270567	-0.000157517	0.000184795	0.000129037	0.00015987	2.23003e-05	-1.75163e-05	-4.887e-06	-3.40026e-05	9.928e-05	0.000135498	-0.000103018	-8.87122e-05	-5.05627e-05	-5.34179e-05	1.07297e-05	3.97631e-05	0.000126522	-5.8458e-06
1692.71	-0.0001358	-0.000301532	3.38479e-05	-6.40941e-05	-0.000383573	-0.00031376	-0.000422496	-0.000243683	0.000173509	4.21305e-05	0.000103505	0.000338826	8.80355e-05	-0.000105718	4.08527e-05	-7.64643e-05	-0.000307109	-0.000240808	-0.000341393	-0.000385384	9.49625e-05	0.000248559	0.0001502	9.72284e-05	-8.47317e-05	-0.000150334	-0.000256709	6.13608e-06	-0.000267069	-0.000164658	-0.000324514	-0.000190784	0.000257764	0.000206377	0.000234768	6.99519e-05	-6.80843e-06	-1.6778e-05	-2.71123e-05	0.000103451	0.00015459	-9.76346e-05	-8.04625e-05	-5.10371e-05	-4.16415e-05	5.0955e-07	5.58298e-05	0.000128154	1.01607e-06
1692	-0.000122706	-0.000323109	5.19424e-05	-4.67994e-05	-0.000416086	-0.000338358	-0.000468081	-0.000264846	0.000240345	9.95829e-05	0.000159333	0.000404486	0.000115458	-9.07071e-05	7.21554e-05	-5.75895e-05	-0.000331284	-0.000245943	-0.000390881	-0.000403292	0.000148665	0.000293686	0.000197836	0.000144282	-7.42716e-05	-0.000132177	-0.000263924	3.17348e-05	-0.000285077	-0.000163486	-0.000346511	-0.000188352	0.000324797	0.000270092	0.000306819	0.000116495	1.1865e-05	4.23007e-06	-6.53393e-06	0.000128227	0.000185336	-6.39691e-05	-5.43315e-05	-1.99133e-05	-1.75936e-05	2.2685e-05	9.315e-05	0.0001612	2.05742e-05
1691.29	-8.79569e-05	-0.00031991	8.45784e-05	-3.33122e-06	-0.000410796	-0.000310199	-0.000450282	-0.000243018	0.000284795	0.000148224	0.00020771	0.00045726	0.000159145	-4.86001e-05	0.000116013	-1.47513e-05	-0.000300892	-0.000201091	-0.000406079	-0.000371224	0.000193385	0.000335846	0.000241441	0.000178027	-3.839e-05	-8.9928e-05	-0.000248506	7.96506e-05	-0.000262627	-0.000134827	-0.000326929	-0.000140534	0.000383217	0.000323775	0.000374682	0.00015839	3.50126e-05	6.42983e-05	3.54674e-05	0.000167473	0.000223023	-9.27935e-06	-9.61218e-06	3.50885e-05	2.3959e-05	7.06677e-05	0.000153284	0.000216863	6.0613e-05
1690.58	-3.51544e-05	-0.0002969	0.000131132	5.68723e-05	-0.000371797	-0.000247999	-0.000385898	-0.000195423	0.000310632	0.000194125	0.000255463	0.000505356	0.000217762	2.93634e-06	0.000172019	3.92485e-05	-0.000232714	-0.000132957	-0.000397897	-0.000311467	0.000238015	0.000384497	0.00028727	0.000208756	1.52679e-05	-3.47979e-05	-0.000203576	0.000146627	-0.000213189	-8.99296e-05	-0.000280271	-6.64741e-05	0.000440708	0.000374554	0.00044561	0.000204017	5.61231e-05	0.000143963	9.10365e-05	0.000214133	0.000268735	5.5169e-05	4.78409e-05	9.93757e-05	7.65068e-05	0.000125774	0.000223244	0.000281499	0.000120008
1689.86	3.73642e-05	-0.000252547	0.000192569	0.000129658	-0.000296411	-0.000170199	-0.000299185	-0.000130751	0.00032605	0.000240517	0.000304981	0.000550033	0.000287662	5.51273e-05	0.000231538	9.19897e-05	-0.000144921	-5.90567e-05	-0.000371452	-0.000241649	0.000284307	0.00044064	0.000337143	0.000247122	7.95806e-05	2.91603e-05	-0.000132886	0.000228127	-0.000152109	-3.15865e-05	-0.000219879	1.62664e-05	0.000500471	0.00042617	0.000518717	0.000258162	8.08856e-05	0.000229074	0.00014779	0.000268271	0.000326501	0.000129926	0.000111304	0.000167321	0.00013108	0.000183063	0.000293104	0.000352561	0.000193848
1689.15	0.000123625	-0.000180911	0.000270801	0.000218169	-0.000189845	-8.4977e-05	-0.000209457	-5.16868e-05	0.000350989	0.000296721	0.000361653	0.000599722	0.000367928	0.000112155	0.000291633	0.000143639	-5.05411e-05	1.68985e-05	-0.000325511	-0.000165829	0.00033444	0.000506736	0.00039747	0.000303783	0.000157225	0.000105768	-4.57375e-05	0.000320107	-8.7891e-05	4.13728e-05	-0.000152468	0.000100051	0.000568222	0.000485882	0.000593576	0.000322651	0.000125939	0.000316388	0.000202401	0.000333151	0.000397868	0.000217717	0.000171601	0.000242288	0.00018809	0.000246619	0.000362637	0.000431783	0.000277866
1688.44	0.000214144	-7.83056e-05	0.000362185	0.000322554	-7.12392e-05	9.86061e-06	-0.000121365	4.15315e-05	0.000407457	0.000378375	0.000437176	0.000673549	0.000458397	0.00018179	0.00036022	0.000204944	4.14429e-05	9.51318e-05	-0.000260385	-8.24681e-05	0.000399751	0.000594798	0.000480609	0.00038792	0.000257737	0.000198363	5.27541e-05	0.000420119	-2.07071e-05	0.000126337	-7.87888e-05	0.000186375	0.000652419	0.000564865	0.000676766	0.000399495	0.000194097	0.000408942	0.000264229	0.000411086	0.000478373	0.000314789	0.000225226	0.000329212	0.000254895	0.000320064	0.000437646	0.000518545	0.000368714
1687.72	0.000303188	4.03193e-05	0.000455259	0.000435255	4.35323e-05	0.000117147	-3.37851e-05	0.000141665	0.000495718	0.00048601	0.000533469	0.000773102	0.000554891	0.000260232	0.000443323	0.000278872	0.000128571	0.000170295	-0.00018224	6.02286e-06	0.00048623	0.000705906	0.000586865	0.000489447	0.00038014	0.000298641	0.000157678	0.000522827	5.10863e-05	0.000216133	-9.69623e-07	0.000276413	0.000750406	0.000661764	0.000770422	0.000484205	0.000271545	0.000503965	0.000342493	0.000498021	0.000561127	0.000414495	0.000277942	0.000422808	0.000334954	0.000397192	0.000519121	0.000605947	0.000461026
1687.01	0.000383864	0.000148371	0.00053174	0.000544628	0.000156169	0.000229098	3.59467e-05	0.00022834	0.000599175	0.000601088	0.000636081	0.000871662	0.000646559	0.000326884	0.000534547	0.00035167	0.000206446	0.000216405	-9.5004e-05	8.02565e-05	0.000587728	0.000814595	0.000702462	0.000580393	0.000498275	0.000386192	0.000249868	0.000618199	0.000119881	0.000298973	6.7083e-05	0.000359614	0.000852916	0.000757254	0.000870142	0.000569826	0.000353996	0.000583074	0.000433322	0.000585551	0.000646176	0.000510144	0.000332416	0.000507776	0.0004273	0.000458868	0.00059794	0.000682236	0.000547331
1686.3	0.000461934	0.000252884	0.000586518	0.000653207	0.000288001	0.000346325	7.76935e-05	0.000300284	0.000709811	0.000716117	0.000737307	0.000948637	0.000728257	0.00037207	0.000628149	0.000418342	0.000277981	0.00022027	1.33486e-05	0.000131353	0.00070047	0.000898495	0.000822343	0.000653295	0.000588223	0.000460314	0.000318233	0.000709134	0.000183148	0.000373933	0.000123863	0.00043358	0.00096253	0.000838148	0.000978095	0.000664181	0.000458444	0.000642483	0.000530041	0.000677669	0.000745535	0.000609879	0.000393123	0.000587579	0.000536346	0.000501775	0.000672966	0.000750578	0.000630941
1685.58	0.000604199	0.000418914	0.000678716	0.000820073	0.000498744	0.000528659	0.000188221	0.000434292	0.00083655	0.000865877	0.000867814	0.00102588	0.00083482	0.000461357	0.000755444	0.000527969	0.000417139	0.000294934	0.000170314	0.000251598	0.000838177	0.000990022	0.000963354	0.000757392	0.000711049	0.000596129	0.00044073	0.000841842	0.000298262	0.000495085	0.000239668	0.00056748	0.00109865	0.000930849	0.00111573	0.000796285	0.000596134	0.000762155	0.000654208	0.00080621	0.00087735	0.000768048	0.000505783	0.000720308	0.000680635	0.000591131	0.000789001	0.000857429	0.000750413
1684.87	0.000903688	0.000719149	0.00090899	0.00113104	0.000865756	0.000868059	0.000541234	0.00074663	0.000972363	0.00108543	0.0010682	0.00114515	0.00102928	0.000704677	0.000971183	0.000753938	0.000754611	0.000637415	0.000409147	0.000598548	0.00100662	0.00116089	0.00114453	0.000951803	0.000988441	0.000900347	0.000755868	0.00107879	0.000564039	0.000751433	0.000528771	0.000876507	0.00126569	0.00107821	0.00129656	0.000984163	0.000749957	0.00106491	0.000844298	0.00101114	0.00105026	0.00105372	0.000742651	0.000981781	0.000878314	0.000826292	0.00101025	0.00106773	0.000959656
1684.16	0.00127938	0.00111698	0.00121831	0.00151114	0.00132438	0.00129528	0.00104998	0.00118844	0.00108172	0.00131023	0.00129224	0.00130205	0.00128041	0.00103006	0.00122921	0.0010394	0.00122662	0.00114326	0.00071367	0.00107642	0.00116664	0.00140684	0.00135414	0.00118626	0.00134418	0.00128798	0.0011738	0.00137311	0.000927053	0.0010952	0.000925449	0.00129054	0.00141719	0.00125097	0.00147464	0.00118566	0.0008918	0.00146336	0.0010674	0.00127282	0.0012428	0.00139915	0.00104603	0.00131556	0.00109691	0.00114697	0.00127861	0.00135147	0.00122284
1683.45	0.00154878	0.00146264	0.00144718	0.00179657	0.00168373	0.00161685	0.0014137	0.00155031	0.00120148	0.00149896	0.00149232	0.0014999	0.00149267	0.00124994	0.00143158	0.00124956	0.00159336	0.00148189	0.000977453	0.00140402	0.00132571	0.00167421	0.00158209	0.00140193	0.00158442	0.00156107	0.00146152	0.00160956	0.00120438	0.00136575	0.00121232	0.00159148	0.00154728	0.00142133	0.00162678	0.00136605	0.00102105	0.0017327	0.00124867	0.00151279	0.00141928	0.00165943	0.00127285	0.00157224	0.0012841	0.00138639	0.00147263	0.00159469	0.00144423
1682.73	0.00171525	0.00168735	0.00160433	0.0020028	0.00191656	0.00181736	0.00159826	0.00176938	0.00139774	0.00171273	0.00170965	0.00176033	0.00166967	0.00137025	0.00160091	0.00139089	0.00181402	0.00162046	0.00116206	0.00155954	0.0015395	0.00195895	0.00184018	0.00163287	0.00173531	0.00172607	0.0016295	0.00178704	0.00137132	0.00154624	0.00136202	0.00175607	0.00171019	0.0016226	0.00179746	0.00155424	0.0011689	0.00187186	0.00140017	0.00171132	0.00158459	0.00184371	0.00143066	0.00174143	0.00145589	0.00154366	0.00161234	0.00177663	0.00161934
1682.02	0.00187756	0.00185815	0.00176914	0.00222658	0.00212052	0.00200099	0.00174188	0.00194247	0.00166257	0.00198135	0.00197468	0.00206629	0.00185862	0.00149204	0.00180219	0.00154254	0.00199294	0.00171021	0.00132875	0.00168073	0.00181625	0.00226796	0.00213482	0.00190411	0.00190574	0.00189509	0.00179833	0.00196955	0.00151579	0.00171839	0.00148914	0.00189469	0.00192804	0.00186585	0.00201574	0.00178004	0.00135205	0.00200086	0.00156871	0.00190759	0.0017686	0.00203742	0.00160171	0.00190663	0.00165468	0.00170619	0.00177315	0.00195334	0.00179744
1681.31	0.0021006	0.00206156	0.00198475	0.00252209	0.00237638	0.00224162	0.00194791	0.00216422	0.00195981	0.00230029	0.00228639	0.0023932	0.00208614	0.00167844	0.00206414	0.00175265	0.00221667	0.00186173	0.00153181	0.00187187	0.00213628	0.00260543	0.00246674	0.00221582	0.00215191	0.00213798	0.00204267	0.00219967	0.00170684	0.00194321	0.00168243	0.00209189	0.00219257	0.00214385	0.00228155	0.00204961	0.00156875	0.00219615	0.00177899	0.0021355	0.00198847	0.0022905	0.00183042	0.00213009	0.00189998	0.0019267	0.00199227	0.00216961	0.00201478
1680.59	0.00240122	0.00234932	0.00225463	0.00288812	0.00271461	0.00255778	0.00224211	0.00246843	0.00227599	0.00266714	0.00263636	0.00274134	0.00235623	0.00193546	0.00237985	0.00202396	0.00251519	0.0020943	0.00179252	0.00215603	0.00248812	0.00298052	0.00283858	0.00256736	0.0024722	0.0024602	0.00237301	0.00248612	0.00196305	0.00223478	0.00195792	0.00236835	0.00249309	0.0024565	0.0025849	0.00236192	0.00182632	0.00246786	0.00203631	0.00240921	0.00224624	0.00260677	0.00211512	0.00242712	0.00219166	0.00220811	0.00226775	0.00243699	0.0022846
1679.88	0.00275324	0.00272078	0.00255453	0.00328667	0.0031118	0.00292609	0.00258619	0.00282798	0.00261937	0.00307417	0.00301298	0.00312174	0.0026533	0.00222446	0.00272084	0.00232529	0.00286556	0.00236486	0.00210484	0.00248878	0.00286594	0.00339364	0.00324399	0.00295314	0.0028248	0.00282107	0.00274401	0.00280964	0.00226097	0.00256927	0.00227842	0.00269071	0.00282043	0.00280315	0.00291227	0.00271231	0.00213351	0.00277789	0.00232956	0.00272583	0.00253337	0.00296047	0.0024261	0.0027694	0.00251678	0.00251757	0.00257237	0.00273529	0.00259509
1679.17	0.00311993	0.00313101	0.00286454	0.00368749	0.0035278	0.00331592	0.00293949	0.00319868	0.00299578	0.00350406	0.00340668	0.00353005	0.00296105	0.0025118	0.0030662	0.00263015	0.00323485	0.0026447	0.00244695	0.0028265	0.00326152	0.00382952	0.00366558	0.00335657	0.00317891	0.00318269	0.00311309	0.00314581	0.00257486	0.00292069	0.00261289	0.00302334	0.00316653	0.00317233	0.00325384	0.00309019	0.00247644	0.00308913	0.002641	0.00307093	0.00283482	0.00332951	0.00274034	0.00311701	0.00285922	0.00282692	0.00288162	0.00303622	0.00292278
1678.45	0.00349536	0.00354654	0.00319107	0.00409867	0.00395846	0.00372115	0.00330785	0.00357627	0.00339954	0.00394827	0.00381912	0.00395377	0.00328485	0.00280898	0.00342175	0.00294824	0.00361831	0.00295327	0.00281089	0.0031747	0.0036713	0.00427488	0.00409562	0.0037694	0.00354572	0.00354854	0.00349066	0.00349148	0.0029111	0.00329209	0.00297127	0.00337162	0.00353306	0.00355472	0.00361336	0.0034904	0.00283546	0.00340754	0.0029701	0.00343871	0.00314888	0.00372103	0.00306881	0.00346751	0.00321959	0.0031463	0.00320147	0.00333922	0.00326278
1677.74	0.00389119	0.0039667	0.00354359	0.00453794	0.00442011	0.00414767	0.00371099	0.00398073	0.00381619	0.00440309	0.00424999	0.0043785	0.00363741	0.00314199	0.00379933	0.00330049	0.00402499	0.00331314	0.00320201	0.00355609	0.00409307	0.00471817	0.00453385	0.00419349	0.00394542	0.00393716	0.00390593	0.00385492	0.00328771	0.00369723	0.00337121	0.00375793	0.00392383	0.00394899	0.00399562	0.00391214	0.0032023	0.00375588	0.00332851	0.00383137	0.00348434	0.00414649	0.00343549	0.00384528	0.00360926	0.00349762	0.00354884	0.0036645	0.00362527
1677.03	0.00430981	0.00440035	0.00391626	0.00500492	0.00491556	0.00459933	0.00415276	0.00441888	0.00422503	0.00485723	0.00468608	0.00478282	0.00401897	0.00351457	0.00419745	0.00369063	0.00446334	0.00372778	0.00362373	0.00398271	0.00451853	0.00514182	0.00497097	0.00462812	0.0043773	0.00435267	0.0043637	0.00423997	0.00370944	0.00413897	0.0038163	0.00419213	0.00433235	0.0043519	0.00439301	0.00435228	0.00357864	0.00414477	0.00372245	0.00424963	0.00384564	0.00460456	0.00385061	0.00426502	0.00403285	0.0038858	0.00392616	0.00402461	0.00401698
1676.32	0.00476598	0.00487364	0.00431873	0.00550164	0.00544623	0.00509397	0.00465188	0.00490625	0.00462237	0.00531507	0.00512948	0.00516762	0.0044357	0.00393903	0.00462307	0.0041309	0.00495701	0.00421576	0.00408335	0.00447695	0.00495181	0.00555328	0.00540887	0.00508376	0.00485139	0.00481125	0.00486881	0.00466602	0.00418401	0.0046266	0.00432229	0.00469056	0.00475624	0.00477237	0.00480764	0.00482282	0.00397706	0.00459526	0.00415889	0.00470492	0.00424058	0.00510876	0.00431912	0.00473995	0.00449307	0.00432552	0.00433846	0.00443376	0.00445564
1675.6	0.00526798	0.00541141	0.00476307	0.00601544	0.00600598	0.00563443	0.00521657	0.00545552	0.00501869	0.00578361	0.00558839	0.00556356	0.00489107	0.00442718	0.00508298	0.00463204	0.00550722	0.00477256	0.00458896	0.00503611	0.00539477	0.00598323	0.0058611	0.00556589	0.00536703	0.00532488	0.00540995	0.00514998	0.00470644	0.00515995	0.00489232	0.00525227	0.00519213	0.00522259	0.00524725	0.00533291	0.00441245	0.00511712	0.00463559	0.005209	0.00467791	0.00566979	0.00482571	0.00527293	0.00498231	0.00482998	0.00478896	0.00490142	0.00495651
1674.89	0.00573423	0.00594771	0.00518793	0.00646178	0.00652755	0.0061372	0.00574312	0.00598884	0.00539778	0.00620927	0.00601518	0.00596383	0.00532864	0.0049011	0.00552551	0.0051256	0.00601402	0.00527249	0.00510426	0.00554792	0.00580011	0.00640895	0.00629945	0.00600797	0.00582923	0.00581494	0.00588497	0.00563203	0.00519951	0.0056653	0.00543587	0.00578183	0.00559898	0.00566183	0.00567292	0.00581966	0.00486162	0.00561954	0.00509744	0.00571091	0.00512706	0.00621464	0.00529191	0.00578985	0.00544653	0.00532722	0.00522691	0.0053753	0.00546247
1674.18	0.00607971	0.00634699	0.00553762	0.00679003	0.00693993	0.00651995	0.00614062	0.00639186	0.00574091	0.00655642	0.00636954	0.00632704	0.00569128	0.00527721	0.00589813	0.00552682	0.00639507	0.00563188	0.00554427	0.00593438	0.00613596	0.00677997	0.00667112	0.00635415	0.00617584	0.00619766	0.00624114	0.00602894	0.00559339	0.00606685	0.0058593	0.00618748	0.00594756	0.00604689	0.00603888	0.00620046	0.00527316	0.00601097	0.00548796	0.00611889	0.00552648	0.00665659	0.00566573	0.00619616	0.00583041	0.00572866	0.00560283	0.00577737	0.00588634
1673.46	0.00632998	0.00658741	0.00583228	0.00704734	0.00724536	0.00680165	0.00643755	0.00666011	0.00605707	0.00686408	0.00667957	0.00664082	0.0059927	0.00557324	0.00621163	0.00584104	0.0066829	0.00590355	0.00587406	0.00623973	0.00643405	0.00709377	0.00697372	0.00664253	0.00645374	0.00649027	0.00654251	0.00634134	0.00590186	0.00637166	0.00617122	0.0064862	0.00626177	0.00638606	0.0063559	0.00648365	0.00563264	0.00631346	0.00581215	0.00641218	0.00585895	0.00700416	0.00597962	0.00649003	0.0061389	0.00603516	0.0059257	0.00610085	0.00621617
1672.75	0.00654499	0.00676571	0.00609694	0.00727562	0.00747811	0.00703629	0.00668685	0.00687032	0.00634743	0.00715524	0.00696784	0.00690998	0.00626445	0.0058374	0.00648751	0.00611296	0.00693382	0.00614193	0.00613246	0.00651264	0.00671384	0.00736554	0.00723252	0.00691735	0.00670196	0.00674254	0.00683169	0.00661265	0.00616044	0.00661649	0.00641758	0.00673038	0.00655588	0.00668659	0.00664219	0.00671465	0.00595245	0.00658047	0.00609127	0.00663118	0.00614739	0.00730155	0.00626323	0.00672064	0.00639259	0.00628316	0.00621106	0.00638259	0.0064877
1672.04	0.00675335	0.00695213	0.00634304	0.00748304	0.0076769	0.00725707	0.00692815	0.00708432	0.00659291	0.00740764	0.00722094	0.0071293	0.00651902	0.00609836	0.00673172	0.00636517	0.00718047	0.00637565	0.00636222	0.0067775	0.0069542	0.0075952	0.00745305	0.00717272	0.00692981	0.00698309	0.00710793	0.00686425	0.00639355	0.00682836	0.00663115	0.00695382	0.00680756	0.00693367	0.00688561	0.00690071	0.00622875	0.00684024	0.00633191	0.00680272	0.00640237	0.00756689	0.00651793	0.00691801	0.00658924	0.00649565	0.00646053	0.00663792	0.00672618
1671.32	0.00693844	0.00714359	0.00656358	0.0076593	0.00786152	0.00746009	0.0071512	0.00730241	0.00678639	0.0075919	0.00741934	0.0072911	0.00674372	0.00634205	0.00693462	0.00658706	0.0074095	0.00658901	0.00657368	0.00702114	0.0071364	0.00776997	0.00763017	0.00737488	0.00712126	0.00720149	0.00733986	0.00708388	0.00660027	0.00700831	0.00681278	0.00714741	0.00699514	0.00711328	0.00706822	0.00702738	0.00645532	0.00707704	0.00653235	0.00692563	0.00661879	0.00778652	0.00672734	0.00707894	0.00672413	0.00666824	0.00666504	0.00684914	0.00693103
1670.61	0.00708649	0.00731248	0.0067546	0.00780526	0.00803229	0.00763613	0.00733181	0.00749571	0.00695327	0.00772322	0.00757645	0.0074112	0.00692818	0.00654911	0.00709124	0.00677212	0.0075971	0.00675962	0.00676098	0.0072261	0.00728125	0.00789369	0.00777298	0.00752385	0.00727323	0.00738476	0.00751259	0.00726316	0.00677262	0.00715276	0.00696166	0.00729551	0.00713584	0.00724343	0.00720518	0.00710522	0.00664704	0.00727574	0.00670278	0.00700517	0.00680048	0.00795746	0.00689123	0.00720497	0.0068175	0.00680159	0.00682657	0.00701135	0.00710085
1669.9	0.00722189	0.00746454	0.0069326	0.00794029	0.00819806	0.00780541	0.00749765	0.00766891	0.00711158	0.00784148	0.00771845	0.00751501	0.00708664	0.00673501	0.00721919	0.00694455	0.00776392	0.00691229	0.00693757	0.00741471	0.00741491	0.0079903	0.00789624	0.00765141	0.00742068	0.00755424	0.00765629	0.00742357	0.00692839	0.0072826	0.00710801	0.00742318	0.00725944	0.00735725	0.00732626	0.00716447	0.00682777	0.00745989	0.00686671	0.00707266	0.00696764	0.00811072	0.00704339	0.00732783	0.00690611	0.0069275	0.00697081	0.00716187	0.00725592
1669.19	0.00735468	0.0076196	0.00709195	0.00806158	0.00835969	0.00797623	0.00767066	0.00783733	0.00725104	0.00795938	0.00784456	0.00761698	0.00722867	0.00690667	0.00733283	0.00711768	0.00792445	0.0070564	0.00712146	0.00759113	0.00753716	0.00808337	0.00800846	0.00777357	0.0075668	0.00771919	0.00778111	0.00758218	0.00708208	0.00741295	0.0072648	0.00755014	0.00737361	0.00747166	0.00744416	0.00722787	0.00699994	0.00763398	0.00703024	0.00715991	0.00713489	0.00826289	0.00720645	0.00746489	0.00700923	0.00706345	0.0071149	0.00733219	0.00741496
1668.47	0.00745221	0.00775342	0.0071989	0.00814232	0.00848346	0.008109	0.00780373	0.00796747	0.0073707	0.0080699	0.00794664	0.00772613	0.00734279	0.0070377	0.00742773	0.00726619	0.00803595	0.00714699	0.00728563	0.00770859	0.00764704	0.00818774	0.00811567	0.00788521	0.00766485	0.00784651	0.00786076	0.00772222	0.00721007	0.00752198	0.0073884	0.00764489	0.00747839	0.00759263	0.00756027	0.007304	0.0071478	0.00775642	0.00717383	0.00726313	0.00729117	0.00839136	0.00736118	0.00758513	0.00711801	0.00718404	0.00724652	0.00749691	0.00756891
1667.76	0.00750524	0.00782345	0.0072591	0.00818847	0.00854754	0.0081778	0.00786491	0.00802099	0.00749487	0.00818244	0.0080427	0.00784579	0.00743213	0.00712843	0.00750558	0.00737521	0.00807484	0.00717801	0.00738969	0.00775773	0.00776241	0.0083078	0.00822277	0.00798929	0.00771434	0.00792413	0.00790936	0.0078274	0.00729706	0.00759393	0.00745196	0.00769151	0.0075863	0.00772948	0.00768063	0.00739478	0.00726331	0.00781683	0.00728816	0.00735569	0.0074137	0.00848693	0.00748578	0.00766159	0.00721953	0.0072726	0.00735352	0.00761389	0.0077054
1667.05	0.00753918	0.00784307	0.00730513	0.00822671	0.00856453	0.00820099	0.0078694	0.00801313	0.00763514	0.0083049	0.00814697	0.00796686	0.00751334	0.00720397	0.00757621	0.00746318	0.00806919	0.00718387	0.00743966	0.00777023	0.00789255	0.00843269	0.00833018	0.00809254	0.00775456	0.00797418	0.00795698	0.0079049	0.00735765	0.00764181	0.00748004	0.00771588	0.00770747	0.00788281	0.00780622	0.00750171	0.00735473	0.00784717	0.00738455	0.00743166	0.00750087	0.00857007	0.00757907	0.00771083	0.00731168	0.00734332	0.00743466	0.00768493	0.00782849
1666.33	0.00757477	0.00785337	0.00735698	0.00827029	0.00855727	0.00821163	0.00784904	0.00798721	0.00777467	0.00842772	0.00825008	0.00807557	0.00759518	0.00728229	0.00764707	0.00755565	0.00806183	0.00719718	0.00746537	0.00777803	0.00802493	0.00854462	0.00843046	0.00819385	0.00780656	0.00802076	0.00800932	0.00796819	0.00741593	0.00769069	0.00751254	0.00775234	0.00783497	0.00804004	0.00792588	0.00762192	0.0074275	0.00788019	0.00747592	0.00750289	0.00756705	0.00866121	0.00765205	0.00776436	0.00739476	0.00742108	0.00749783	0.00773978	0.00794554
1665.62	0.00761324	0.00786968	0.00742029	0.00832247	0.00855232	0.00823594	0.00783826	0.00797745	0.00788734	0.00853115	0.00833382	0.00815407	0.00767685	0.00737022	0.00772074	0.00766223	0.00808346	0.00723978	0.00748736	0.00780574	0.00813743	0.0086254	0.00851104	0.00827772	0.00786552	0.00807665	0.00806063	0.00802353	0.00749113	0.00776136	0.00757579	0.00782028	0.00794994	0.00817813	0.00802312	0.00774139	0.00748419	0.0079354	0.00757185	0.00757692	0.00762377	0.00876863	0.00772041	0.00783803	0.0074712	0.00752399	0.00756121	0.00779904	0.00805547
1664.91	0.00765398	0.00789579	0.00749548	0.00838699	0.00857996	0.00828778	0.00786199	0.00800082	0.0079737	0.00860998	0.00839873	0.0081976	0.00775858	0.00747059	0.00780017	0.00777688	0.00814326	0.00731802	0.00752433	0.00786544	0.00822555	0.00867264	0.00857242	0.00833735	0.00792418	0.0081475	0.00811316	0.00807605	0.00759367	0.00785872	0.00767518	0.00792233	0.00804549	0.00828677	0.00809847	0.00785314	0.00754311	0.00801763	0.00768214	0.00765521	0.00767597	0.00889609	0.00779681	0.00793232	0.00755183	0.00765349	0.00763964	0.00786493	0.00815885
1664.19	0.00771596	0.00794809	0.00758826	0.00847277	0.00866468	0.00837722	0.0079398	0.0080673	0.00806037	0.00868312	0.00846578	0.00822636	0.00784833	0.007592	0.00789541	0.0078952	0.00824141	0.00743863	0.00760024	0.00796307	0.00830623	0.00870606	0.00862802	0.00839289	0.00800091	0.00824143	0.00818672	0.00813674	0.00773215	0.00798124	0.00781208	0.00805864	0.0081347	0.00838279	0.00817007	0.00796767	0.00763344	0.00812696	0.00781735	0.00774253	0.00772673	0.00905356	0.00789193	0.0080483	0.00765037	0.00780487	0.00773748	0.00793474	0.00826842
1663.48	0.00782077	0.00804637	0.00770227	0.00858113	0.00880929	0.00851282	0.00808459	0.00818525	0.00815924	0.00876438	0.00854517	0.008263	0.00795062	0.00773779	0.00801169	0.00801794	0.0083786	0.00761033	0.00773185	0.00810069	0.00838849	0.008745	0.00868334	0.00846546	0.0081213	0.00836209	0.00829968	0.00821326	0.00791227	0.00812953	0.00799121	0.00823045	0.00822711	0.00848505	0.00824556	0.00809157	0.00776167	0.00825971	0.00797894	0.00784423	0.00777904	0.00925168	0.00801412	0.00818407	0.00776755	0.00797299	0.00785345	0.00800808	0.00839717
1662.77	0.00794867	0.00818928	0.0078177	0.00868764	0.00897272	0.0086733	0.00825873	0.00834369	0.00825827	0.00884202	0.00862259	0.00831379	0.00805124	0.00788008	0.00812854	0.00813334	0.00852699	0.00779909	0.00790453	0.0082451	0.00846431	0.00879234	0.00873723	0.00854736	0.00826134	0.00848676	0.00842766	0.00829429	0.00810929	0.00828686	0.00818877	0.00841197	0.00831584	0.00858791	0.00831394	0.00821211	0.00789984	0.00838902	0.00814774	0.00795582	0.00783516	0.00947642	0.0081514	0.00831566	0.00788671	0.00813876	0.00797631	0.0080829	0.0085377
1662.05	0.00804556	0.00833412	0.00790561	0.00875984	0.00908801	0.00880312	0.00838403	0.00849092	0.00835267	0.00890527	0.00868772	0.00838044	0.00812684	0.00797659	0.00821254	0.00821487	0.00862833	0.00793603	0.00806084	0.00833712	0.00853538	0.00884562	0.00879826	0.00862119	0.00835793	0.00857641	0.00851884	0.00835547	0.00827041	0.00841371	0.00834584	0.00855205	0.00839361	0.00867972	0.00836951	0.00831188	0.00800639	0.00847098	0.00829167	0.00805322	0.00788665	0.00968062	0.00826692	0.00839999	0.00798248	0.00826952	0.00808188	0.008145	0.00866511
1661.34	0.00809737	0.00843052	0.00797305	0.00880289	0.00914036	0.00887606	0.00844455	0.00858049	0.00845768	0.00897241	0.008758	0.00846862	0.00817668	0.00802865	0.00826303	0.00825598	0.0086656	0.00800849	0.0081565	0.00837041	0.00862361	0.00890787	0.00887854	0.00869332	0.00840232	0.0086268	0.00856941	0.00839119	0.00837587	0.00849412	0.00843957	0.00863678	0.00846673	0.00876747	0.00842406	0.00838932	0.00807153	0.00849881	0.00840238	0.00811438	0.0079219	0.00983526	0.00834273	0.00842437	0.00804464	0.00835866	0.00815819	0.00818174	0.00877008
1660.63	0.00813951	0.00848407	0.00804498	0.00884707	0.00917181	0.00891633	0.00848484	0.00862154	0.00858554	0.00906606	0.00885323	0.00857815	0.00821997	0.00807027	0.00830784	0.00827633	0.00867599	0.00805209	0.00821185	0.00838638	0.00874224	0.00898337	0.00898093	0.00878271	0.00843834	0.00866465	0.0086109	0.00841843	0.00845057	0.00854821	0.0084995	0.00869385	0.0085469	0.0088622	0.0084881	0.00845736	0.00812287	0.00850115	0.0084976	0.00814617	0.00794714	0.00995459	0.00839226	0.00842189	0.00808564	0.00842735	0.00821269	0.00820286	0.0088651
1659.92	0.00820697	0.00853987	0.00813319	0.0089169	0.00922418	0.008961	0.00853947	0.00866026	0.00873387	0.0091913	0.00897514	0.00869994	0.00827513	0.00813001	0.00837265	0.00830227	0.00870575	0.00809798	0.00827109	0.008423	0.00888231	0.00907765	0.00909986	0.00889552	0.00850235	0.00871685	0.00866736	0.00845386	0.00852241	0.00860187	0.00855793	0.00874752	0.0086389	0.00896175	0.00856064	0.00852596	0.00818974	0.00850735	0.00859215	0.00817073	0.00797914	0.010063	0.00844018	0.00843192	0.00812546	0.00849448	0.00826	0.00823117	0.00895968
1659.2	0.00830255	0.00862034	0.00823237	0.00901742	0.00930941	0.00903096	0.00861528	0.00873244	0.00888486	0.0093303	0.00910319	0.00881533	0.00834619	0.00821179	0.00846005	0.00834496	0.0087769	0.00815982	0.00835336	0.00849311	0.00901833	0.00918599	0.00921992	0.0090098	0.00859213	0.00879104	0.00874189	0.00849689	0.00859895	0.00866537	0.00861952	0.00879864	0.00873052	0.00904427	0.00862686	0.00858766	0.00827222	0.00852722	0.00868061	0.0081964	0.00802046	0.0101604	0.00850009	0.00846124	0.00817058	0.00855837	0.0083052	0.00827087	0.00904183
1658.49	0.00841096	0.00872034	0.00833345	0.00913643	0.00941622	0.009126	0.00870873	0.00884316	0.00902195	0.00946027	0.00921484	0.00891223	0.00842296	0.00829984	0.00855333	0.00839951	0.00887986	0.00823567	0.00845007	0.00858232	0.00913428	0.00929253	0.00932794	0.00910272	0.00868389	0.00887742	0.00882516	0.00853803	0.00867029	0.00873234	0.00866984	0.0088352	0.00880176	0.00908917	0.00867121	0.00862789	0.00834682	0.00855313	0.00874463	0.00821567	0.00805712	0.0102237	0.00855997	0.0084891	0.00820829	0.00860514	0.00834022	0.00830152	0.00909132
1657.78	0.00852589	0.00883402	0.00843382	0.00925884	0.00952842	0.00923662	0.00881966	0.00897768	0.00914921	0.00957762	0.00930985	0.00900128	0.00849667	0.00838085	0.00863777	0.00845802	0.00899353	0.00831776	0.00854715	0.00866787	0.00923805	0.00938716	0.00942333	0.00918116	0.00876518	0.00896465	0.00891318	0.00857509	0.00872686	0.0087922	0.00869689	0.00885323	0.00884493	0.00910102	0.0086921	0.00864405	0.00839367	0.00857789	0.00877392	0.00822205	0.00808073	0.0102349	0.00860016	0.0085003	0.00822409	0.00863041	0.00835746	0.00830795	0.00910083
1657.06	0.00864798	0.00895755	0.00853308	0.00937815	0.00964169	0.00935707	0.00894367	0.00911779	0.0092728	0.00968698	0.00939786	0.00908712	0.00856768	0.00845522	0.00871038	0.00851474	0.00910897	0.00840407	0.00863513	0.0087416	0.00933861	0.00946576	0.00950715	0.009257	0.00884331	0.00904808	0.00901014	0.00861199	0.00876736	0.00884184	0.00870279	0.00886131	0.0088614	0.00909171	0.00869375	0.00864121	0.00841265	0.0085982	0.0087728	0.00821556	0.00809772	0.010195	0.00861958	0.00849616	0.00821938	0.00864031	0.00835964	0.00829871	0.00907576
1656.35	0.00877883	0.009088	0.00863174	0.0095021	0.00976262	0.00948954	0.00907138	0.0092546	0.00938712	0.00978935	0.00948391	0.00915226	0.00864137	0.00853449	0.00877434	0.00857026	0.00923313	0.00850127	0.00871673	0.00881577	0.00943364	0.00952648	0.00957883	0.00932675	0.0089324	0.0091331	0.00912039	0.00865527	0.00880304	0.00889077	0.00870593	0.00887304	0.0088597	0.00906369	0.0086849	0.00862961	0.00842479	0.00861752	0.00876049	0.00820458	0.00812589	0.010128	0.00864501	0.00848954	0.00821622	0.00864515	0.00836044	0.00829818	0.00903359
1655.64	0.00892386	0.00923103	0.00873498	0.00964455	0.00989972	0.0096369	0.00919955	0.00938949	0.00949018	0.00988682	0.0095715	0.00918215	0.00872104	0.00863193	0.00883688	0.00863592	0.00937407	0.00860947	0.00881344	0.0089049	0.00952432	0.00957169	0.00964542	0.0093888	0.00904397	0.00923038	0.00924388	0.00871342	0.00885176	0.00895182	0.00872947	0.00889723	0.0088606	0.00901842	0.00868407	0.00862713	0.00846556	0.00864911	0.00876295	0.00820468	0.00818661	0.0100658	0.00870613	0.00849818	0.00824338	0.00865461	0.0083781	0.00832679	0.00900274
1654.92	0.00908866	0.00939573	0.00884677	0.00980895	0.0100662	0.00979724	0.00933408	0.00952907	0.00959346	0.00998276	0.0096624	0.00918491	0.0088043	0.00875186	0.00890967	0.00872616	0.00953097	0.00871428	0.00895758	0.00901028	0.00961904	0.00959883	0.0097169	0.009447	0.00918427	0.00934195	0.00937529	0.00879136	0.00892512	0.00902865	0.00878453	0.00893349	0.00888575	0.00896075	0.00870654	0.00864631	0.00857464	0.00870929	0.00880175	0.00823066	0.00829544	0.010028	0.00881356	0.00853605	0.00831708	0.00867424	0.00842663	0.00838961	0.00900849
1654.21	0.00930232	0.00960499	0.00898871	0.0100057	0.0102981	0.00999484	0.00951969	0.00971318	0.00972247	0.0100999	0.00976987	0.00920261	0.0089041	0.00891735	0.00901982	0.00886798	0.00972477	0.00884437	0.00917964	0.00915718	0.0097374	0.00961775	0.00980427	0.0095231	0.00938189	0.00948595	0.00954029	0.00890671	0.00904434	0.00913958	0.00889074	0.0090059	0.00895143	0.00891345	0.00876215	0.00869442	0.00877511	0.00883457	0.00889677	0.00830306	0.0084603	0.0100365	0.00898153	0.00862793	0.00843977	0.00872984	0.00852529	0.00849934	0.00907674
1653.5	0.00960411	0.0099117	0.00918986	0.0102473	0.010624	0.0102754	0.00981475	0.0100106	0.00988062	0.0102675	0.00991139	0.00929578	0.00904829	0.00916513	0.00918542	0.00909172	0.00998827	0.00907136	0.00950008	0.00938517	0.00989105	0.00967287	0.00992123	0.00965266	0.00965199	0.00969882	0.00977239	0.00909426	0.00923917	0.00932462	0.00908225	0.00916493	0.00905816	0.00892351	0.00886131	0.00878365	0.00904382	0.00906614	0.00905595	0.00846205	0.00868357	0.0101179	0.00922325	0.00881606	0.00860432	0.00887207	0.00869118	0.00870127	0.00923095
1652.79	0.0098873	0.0103149	0.00935513	0.0104376	0.0109417	0.0105668	0.010091	0.0103783	0.00999762	0.0104148	0.0100337	0.00945045	0.00919472	0.00939467	0.00932296	0.00932349	0.0102163	0.00928086	0.00988222	0.00957022	0.01002	0.00978115	0.0100585	0.0097871	0.00982215	0.00990074	0.00992866	0.0093156	0.00944035	0.00953739	0.00929026	0.00934814	0.00915397	0.00899167	0.00898296	0.00890383	0.00928779	0.00929536	0.00921426	0.0087115	0.00894127	0.0102112	0.00943998	0.00906192	0.00877268	0.00905406	0.00885819	0.0089877	0.00942029
1652.07	0.0100492	0.0106355	0.00945577	0.0105448	0.0111294	0.0107562	0.010255	0.0106566	0.0100859	0.0105293	0.0101449	0.00963468	0.0093259	0.00954254	0.00940638	0.00949119	0.0103361	0.00940724	0.010167	0.00966095	0.0101221	0.00995818	0.0102057	0.00990415	0.00985378	0.0100337	0.00997747	0.00950496	0.00958623	0.00971301	0.00944142	0.00948362	0.00924287	0.00913308	0.00913462	0.00903877	0.00943703	0.00943796	0.00933344	0.00896074	0.00918113	0.0102674	0.00957627	0.0092693	0.00892713	0.00921688	0.00900089	0.00926221	0.00958485
1651.36	0.0101892	0.0107716	0.00962987	0.010699	0.0112395	0.0108798	0.0104387	0.0108283	0.0102642	0.0107255	0.0103431	0.00987517	0.00951327	0.00972846	0.00955372	0.00966325	0.0104623	0.00960726	0.0102729	0.0098215	0.0102964	0.0102217	0.0103842	0.0100832	0.00998206	0.010193	0.0101271	0.00969063	0.00974436	0.00989133	0.00959658	0.00963499	0.00940582	0.00938525	0.00936305	0.00920611	0.00955619	0.00960359	0.00948416	0.00915335	0.00940226	0.0103562	0.00974789	0.00943957	0.00911183	0.00941268	0.00920662	0.009489	0.00976225
1650.65	0.0103534	0.0108416	0.00985877	0.0109041	0.0113289	0.0109767	0.01062	0.0109643	0.010539	0.0109872	0.0106044	0.010152	0.00974287	0.00995243	0.00977492	0.00986532	0.0105994	0.00982533	0.0103114	0.0100205	0.0105457	0.0105102	0.0106023	0.0103137	0.0102043	0.0103783	0.0103511	0.00989306	0.00991882	0.0100754	0.00976565	0.00979441	0.0096427	0.00969006	0.00965107	0.00941681	0.00973861	0.0098044	0.00969028	0.00933012	0.00965331	0.0104928	0.00998118	0.00960769	0.00934826	0.0096327	0.00946888	0.00970237	0.00997197
1649.93	0.0105611	0.010963	0.0101005	0.0111365	0.0114375	0.0110939	0.0107834	0.0111232	0.0108519	0.011266	0.0108802	0.0104319	0.00999119	0.0101988	0.0100372	0.0101025	0.0107427	0.0100248	0.0103993	0.0102166	0.0108243	0.0107832	0.0108474	0.0105635	0.010451	0.0105822	0.0105873	0.0101256	0.0101128	0.01028	0.00996735	0.00996725	0.00991934	0.010001	0.00996714	0.00967362	0.0100089	0.0100425	0.00994826	0.00954499	0.00995919	0.0106823	0.0102587	0.00981494	0.00963415	0.0098797	0.00976629	0.00995018	0.0102141
1649.22	0.0108482	0.0111811	0.0103784	0.0114182	0.0116212	0.0112949	0.0110137	0.0113568	0.0111574	0.0115538	0.0111606	0.010699	0.010273	0.0105007	0.0103371	0.0103969	0.0109541	0.0102968	0.0105862	0.0104701	0.0111053	0.0110441	0.0111023	0.0108258	0.0107306	0.010843	0.0108677	0.0104111	0.0103737	0.0105531	0.0102565	0.0102139	0.0102205	0.0103124	0.0102967	0.00997875	0.0103503	0.0103638	0.0102691	0.00982858	0.0103177	0.0109546	0.0105923	0.0101014	0.00997191	0.0101966	0.0101182	0.0102643	0.0104991
1648.51	0.0112139	0.0114887	0.0107125	0.0117562	0.0119093	0.0115984	0.0113586	0.0116815	0.0114447	0.0118526	0.0114462	0.0109518	0.0105976	0.0108663	0.0106751	0.0107512	0.0112714	0.0106935	0.0108777	0.0108201	0.0113863	0.0113036	0.0113601	0.0111035	0.011061	0.0111735	0.0112183	0.0107546	0.0107276	0.0109113	0.0106493	0.0105654	0.0105469	0.010627	0.0106374	0.0103271	0.0107444	0.0107743	0.010657	0.0101852	0.0107175	0.0113143	0.010992	0.0104735	0.0103634	0.010599	0.0105339	0.0106453	0.0108351
1647.79	0.0116056	0.0118478	0.0110727	0.0121149	0.0122682	0.0119574	0.0117579	0.0120606	0.0117326	0.0121527	0.0117306	0.011201	0.0109437	0.0112511	0.0110352	0.0111318	0.0116501	0.0111437	0.0112478	0.0112134	0.0116781	0.0115619	0.0116299	0.0113953	0.0114206	0.0115299	0.0115959	0.011129	0.0111402	0.0113135	0.0110964	0.0109791	0.0108969	0.0109396	0.0109909	0.0107017	0.0111783	0.0112105	0.0110883	0.0105928	0.011142	0.011715	0.0114307	0.0108939	0.0107951	0.0110446	0.0109775	0.0110622	0.0112126
1647.08	0.0119951	0.0122424	0.0114246	0.0124662	0.0126504	0.0123262	0.0121414	0.0124579	0.0120567	0.0124606	0.0120257	0.0114814	0.0112945	0.0116232	0.0114083	0.0115154	0.01203	0.01156	0.0116657	0.0115837	0.0120048	0.0118345	0.0119391	0.0117088	0.0117832	0.0118742	0.01195	0.0115101	0.0115671	0.0117191	0.0115491	0.0113998	0.0112723	0.0112632	0.0113711	0.0110993	0.0116446	0.0116191	0.0115369	0.0110324	0.0115827	0.012114	0.01187	0.0113287	0.011252	0.0114878	0.011412	0.0114899	0.0116225
1646.37	0.0124176	0.0126921	0.0117765	0.0128202	0.0130377	0.0126991	0.0125093	0.0128714	0.0124518	0.0128168	0.0123733	0.0118474	0.0116654	0.0120017	0.0118005	0.0119192	0.0123969	0.0119345	0.0121143	0.0119216	0.0123979	0.0121714	0.0123202	0.0120693	0.0121463	0.0122191	0.0122832	0.0119032	0.0119996	0.0121315	0.0119972	0.0118161	0.0116871	0.0116447	0.0118015	0.0115432	0.0121295	0.0120043	0.0119942	0.0115054	0.0120428	0.0125113	0.0122927	0.0117725	0.0117288	0.0119269	0.0118383	0.0119324	0.0120677
1645.66	0.0128977	0.0131808	0.0121531	0.0131899	0.0134228	0.0130776	0.0128917	0.0132941	0.0129082	0.0132411	0.0127882	0.0123068	0.0120716	0.0124062	0.0122058	0.0123539	0.0127581	0.0123075	0.0125695	0.0122514	0.0128521	0.0125986	0.012763	0.0124764	0.012509	0.0125871	0.0126231	0.0123043	0.0124379	0.0125672	0.0124346	0.0122334	0.0121329	0.0121006	0.012265	0.0120299	0.0125939	0.0123757	0.0124461	0.011996	0.0125024	0.0129089	0.0126885	0.01221	0.0122074	0.0123725	0.0122646	0.012382	0.0125281
1644.94	0.0134105	0.013645	0.0125704	0.013584	0.0137994	0.0134562	0.0133054	0.0137032	0.0133898	0.0137107	0.0132452	0.0128073	0.0125095	0.0128337	0.0126179	0.0127992	0.0131235	0.0127192	0.0129966	0.0126016	0.0133334	0.0130839	0.013222	0.0129024	0.0128828	0.0129826	0.0129983	0.0126902	0.0128757	0.0130283	0.0128539	0.0126491	0.0125836	0.0125922	0.0127127	0.0125198	0.0130058	0.0127308	0.0128805	0.0124631	0.0129238	0.0132913	0.013058	0.0126151	0.0126632	0.0128213	0.0126881	0.0128059	0.0129648
1644.23	0.01394	0.0140795	0.0130332	0.0140181	0.0141787	0.0138408	0.0137412	0.0141022	0.0138998	0.0142127	0.0137337	0.0133244	0.0129754	0.0132845	0.0130547	0.013246	0.0135046	0.013171	0.0134007	0.0129766	0.0138418	0.0135976	0.0136885	0.0133488	0.0132931	0.0134058	0.0134212	0.013062	0.0133165	0.0135112	0.0132631	0.0130594	0.0130468	0.0130945	0.0131386	0.0130103	0.0133893	0.0130807	0.0133134	0.0129054	0.0133125	0.0136598	0.0134224	0.0129991	0.0131069	0.0132712	0.0131118	0.0131986	0.0133755
1643.52	0.0145159	0.0145504	0.013547	0.0145107	0.0146005	0.0142653	0.014204	0.0145347	0.0144685	0.0147597	0.0142662	0.0138839	0.0134787	0.0137801	0.0135435	0.0137197	0.0139325	0.0136574	0.0138386	0.0133818	0.0144051	0.0141475	0.0141899	0.0138472	0.0137649	0.013871	0.0138965	0.0134515	0.0137874	0.0140307	0.0136942	0.0134816	0.0135491	0.0136198	0.0135773	0.0135382	0.0138006	0.0134571	0.0137757	0.0133715	0.0137135	0.014043	0.0138167	0.0134097	0.0135788	0.0137391	0.0135562	0.0135993	0.0137972
1642.8	0.0151756	0.0151086	0.0141224	0.0150704	0.01511	0.0147721	0.014736	0.0150501	0.0151021	0.0153611	0.0148483	0.0145038	0.0140334	0.0143508	0.0140958	0.0142531	0.0144521	0.0142073	0.0143623	0.0138522	0.0150312	0.0147493	0.0147407	0.0144158	0.0143212	0.0143993	0.0144429	0.0138865	0.0143257	0.0146153	0.0141857	0.0139523	0.0140954	0.0141798	0.0140531	0.0141219	0.014275	0.013893	0.0142835	0.0139024	0.0141613	0.0144684	0.0142745	0.0138875	0.0141094	0.0142511	0.0140482	0.0140472	0.0142627
1642.09	0.0159091	0.0157479	0.0147476	0.0156739	0.015705	0.0153587	0.0153549	0.0156513	0.0157722	0.0159973	0.0154629	0.0151646	0.0146346	0.014992	0.014694	0.0148447	0.0150639	0.0148346	0.0149726	0.0143992	0.015697	0.0153929	0.0153282	0.0150325	0.0149466	0.0149859	0.0150582	0.0143655	0.014934	0.0152682	0.0147393	0.0144802	0.0146654	0.0147623	0.0145633	0.0147453	0.0148096	0.0143843	0.0148251	0.0144959	0.0146579	0.0149263	0.014798	0.0144346	0.014694	0.0148078	0.0145901	0.0145444	0.0147696
1641.38	0.0166785	0.0164332	0.0153977	0.0162857	0.0163415	0.0159805	0.0160298	0.0162994	0.0164469	0.0166407	0.0160886	0.0158387	0.0152621	0.0156669	0.0153087	0.0154653	0.0157198	0.0155125	0.0156335	0.0149884	0.0163775	0.0160541	0.0159338	0.015662	0.0155964	0.0156057	0.0157103	0.0148727	0.0155776	0.0159617	0.0153206	0.0150383	0.0152419	0.01535	0.0150956	0.0153883	0.0153741	0.0148988	0.0153787	0.0151257	0.0151901	0.0153812	0.0153565	0.0150253	0.0153048	0.0153865	0.0151593	0.015069	0.0152929
1640.66	0.0174679	0.0171391	0.016066	0.0168982	0.0169935	0.0166081	0.0167307	0.0169674	0.0171158	0.0172818	0.0167155	0.0165183	0.0159062	0.0163516	0.0159296	0.0160972	0.0163868	0.0162166	0.016322	0.0155955	0.0170636	0.0167189	0.0165471	0.0162928	0.0162513	0.016247	0.0163741	0.0154061	0.0162272	0.0166718	0.0159079	0.0156052	0.0158209	0.0159394	0.015643	0.0160443	0.0159417	0.01542	0.0159361	0.0157756	0.0157516	0.0158132	0.0159215	0.0156366	0.0159216	0.0159729	0.0157407	0.0156112	0.015817
1639.95	0.018282	0.0178546	0.0167603	0.0175274	0.0176653	0.0172462	0.0174514	0.0176517	0.0177857	0.0179256	0.0173414	0.0172076	0.0165717	0.0170489	0.0165637	0.0167429	0.0170694	0.0169428	0.0170359	0.0162298	0.0177509	0.0173856	0.0171615	0.0169322	0.0169249	0.0169116	0.0170499	0.015974	0.0168765	0.0173885	0.0165014	0.0161793	0.0164034	0.0165301	0.0162032	0.0167078	0.0165106	0.015956	0.0165032	0.0164397	0.0163454	0.0162295	0.0164868	0.0162594	0.0165448	0.0165687	0.016338	0.0161802	0.0163448
1639.24	0.0191308	0.0185833	0.0174913	0.0181899	0.0183699	0.0179165	0.0182083	0.0183586	0.0184697	0.0185816	0.0179731	0.0179138	0.0172696	0.0177775	0.0172223	0.0174126	0.0177953	0.0177032	0.0177812	0.0169155	0.0184377	0.0180611	0.0177759	0.0175882	0.0176409	0.0176092	0.0177621	0.0165848	0.0175397	0.0181121	0.0171105	0.0167718	0.016995	0.0171177	0.016778	0.0173664	0.0171008	0.0165273	0.0170895	0.0171121	0.016977	0.0166505	0.0170709	0.0169011	0.017186	0.0171828	0.0169644	0.0167897	0.0168879
1638.53	0.0200235	0.0193398	0.0182663	0.0188926	0.0191135	0.0186358	0.0190227	0.0190948	0.019174	0.0192545	0.0186179	0.018642	0.0180064	0.0185503	0.0179099	0.0181096	0.0185883	0.0185076	0.0185638	0.0176669	0.0191305	0.0187546	0.0183953	0.0182579	0.0184083	0.0183513	0.0185336	0.0172431	0.018236	0.0188464	0.0177421	0.0173928	0.0176029	0.0176958	0.0173684	0.0180039	0.0177291	0.0171479	0.0176989	0.0177847	0.0176474	0.0170902	0.0176924	0.017572	0.0178503	0.0178194	0.017628	0.0174451	0.0174563
1637.81	0.0209369	0.0201189	0.0190615	0.0196125	0.0198693	0.0193818	0.0198601	0.0198471	0.019887	0.019929	0.0192605	0.019376	0.0187609	0.0193392	0.0186031	0.0188097	0.0194186	0.0193145	0.0193668	0.0184491	0.0198315	0.0194542	0.0190175	0.0189253	0.0191856	0.0191195	0.019334	0.0179319	0.0189512	0.0195708	0.0183739	0.0180194	0.01822	0.0182496	0.0179609	0.0186018	0.0183844	0.0177927	0.0183147	0.0184377	0.0183385	0.0175362	0.018332	0.0182526	0.0185192	0.0184572	0.0183103	0.0181262	0.0180393
1637.1	0.0218267	0.0208955	0.0198358	0.0203099	0.0205911	0.0201096	0.0206498	0.0205906	0.0205901	0.0205832	0.0198765	0.0200899	0.0195008	0.0201056	0.0192687	0.0194842	0.0202241	0.0200633	0.0201587	0.0192064	0.0205352	0.0201327	0.0196338	0.0195794	0.0199147	0.0198759	0.0201054	0.0186238	0.019649	0.0202517	0.0189717	0.0186157	0.0188327	0.0187667	0.0185388	0.0191506	0.0190442	0.0184248	0.0189196	0.0190523	0.0190273	0.0179704	0.0189523	0.01891	0.0191643	0.0190746	0.0189849	0.0188116	0.0186218
1636.39	0.0227212	0.0216906	0.0206188	0.0209981	0.0212933	0.0208347	0.0214177	0.0213468	0.021301	0.0212425	0.0204971	0.02081	0.0202572	0.0208962	0.019933	0.0201725	0.021021	0.0208001	0.0209573	0.0199702	0.021261	0.0208147	0.0202647	0.0202578	0.0206362	0.0206478	0.0208777	0.0193445	0.0203559	0.0209134	0.019572	0.0192139	0.0194656	0.0192872	0.0191297	0.0196745	0.0197219	0.0190875	0.0195485	0.0196555	0.0197373	0.0184249	0.0195871	0.0195703	0.0197964	0.0197199	0.0196837	0.0195417	0.01924
1635.67	0.0236719	0.0225526	0.0214711	0.0217022	0.0220224	0.0215983	0.0222399	0.0221413	0.0220512	0.0219344	0.0211756	0.0215892	0.0210915	0.0217828	0.0206527	0.0209414	0.0218671	0.0216104	0.0218232	0.020805	0.0220252	0.0215557	0.0209409	0.0210063	0.0214367	0.0214839	0.0217168	0.0201449	0.0211331	0.021606	0.0202468	0.0198726	0.0201656	0.01989	0.0197893	0.0202078	0.0204558	0.0198542	0.0202604	0.0203048	0.0205249	0.0189484	0.020314	0.0202891	0.0204552	0.020458	0.0204653	0.0203811	0.0199551
1634.96	0.0245436	0.0233804	0.0223005	0.0223192	0.0226919	0.0223006	0.0229971	0.0228535	0.0227797	0.0225601	0.0218395	0.022359	0.0219311	0.0226512	0.0213693	0.0217164	0.0226539	0.0223774	0.022701	0.0215996	0.0227413	0.0222898	0.0216004	0.0217449	0.0222129	0.0222705	0.0225036	0.0209517	0.021909	0.0222563	0.0209289	0.0205085	0.0208909	0.0205626	0.0204882	0.020723	0.021208	0.0206249	0.0210042	0.0209706	0.0213557	0.0194832	0.021076	0.0210014	0.0211136	0.0212	0.0212667	0.0212539	0.0207093
1634.25	0.0251559	0.0239552	0.0229807	0.0227517	0.0231623	0.0228049	0.0235297	0.0233271	0.023392	0.0230235	0.022377	0.0229901	0.0226495	0.0233517	0.0219871	0.0223733	0.0232331	0.0229713	0.0234147	0.0222299	0.0233146	0.0228881	0.0221377	0.0223592	0.0228199	0.0228708	0.0231015	0.0216427	0.0225613	0.0227593	0.021502	0.021017	0.0215584	0.0212199	0.021146	0.0211764	0.0218865	0.0212576	0.0216783	0.0215553	0.0221126	0.019951	0.0217494	0.0215955	0.0217087	0.0218245	0.0219867	0.0220064	0.0213822
1633.53	0.0255186	0.0242431	0.023519	0.023033	0.0234221	0.0231162	0.0238479	0.0235753	0.0238861	0.0233573	0.0227929	0.0234721	0.0232432	0.0239076	0.0225117	0.0229227	0.0236093	0.0234257	0.0239131	0.0227227	0.0237639	0.0233329	0.0225504	0.0228496	0.0232658	0.0233122	0.0235303	0.0222254	0.0230871	0.0231288	0.0219756	0.0214313	0.0221764	0.0218386	0.0217634	0.0215981	0.0224865	0.0217716	0.0222862	0.022055	0.0227716	0.0203777	0.0223248	0.0220895	0.0222512	0.0223621	0.0226353	0.0226313	0.0219705
1632.82	0.025718	0.0243701	0.0239595	0.0232122	0.0235249	0.0232994	0.0240178	0.023693	0.0242903	0.0236039	0.0231242	0.0238548	0.0237645	0.0243926	0.0229785	0.0234289	0.0238434	0.0237967	0.0242756	0.0231303	0.0241293	0.0236632	0.0228838	0.0232561	0.0236024	0.0236675	0.0238407	0.0227644	0.0235408	0.0234239	0.0224141	0.021824	0.0227849	0.0224401	0.0223762	0.0220388	0.0230552	0.0222474	0.0228846	0.0225342	0.0233848	0.0208166	0.0228531	0.0225612	0.0227859	0.0228937	0.0232597	0.0232097	0.0225404
1632.11	0.0258103	0.0244268	0.0243264	0.0233115	0.0235284	0.0234066	0.0241115	0.0237501	0.0245934	0.0237586	0.0233691	0.0241488	0.0242364	0.0248381	0.0233971	0.0239123	0.0239953	0.0241332	0.0245726	0.0234919	0.0244064	0.0238935	0.023145	0.0235822	0.0238735	0.0239685	0.0240755	0.0232792	0.0239688	0.0236873	0.022866	0.0222391	0.0233719	0.0230214	0.0229741	0.0225034	0.0236075	0.0227339	0.0234972	0.0230223	0.0239681	0.0212845	0.0233688	0.0230444	0.0233234	0.0234553	0.0238756	0.0237764	0.0231203
1631.39	0.0258173	0.0244376	0.0246251	0.0233412	0.0234748	0.0234642	0.0241735	0.0237792	0.0247815	0.0238102	0.0235175	0.0243384	0.0246477	0.0252315	0.0237628	0.0243501	0.024101	0.0244565	0.0248256	0.0238203	0.0245809	0.0240215	0.0233251	0.0238166	0.0240984	0.0242119	0.0242567	0.0237482	0.0243826	0.0239317	0.0233325	0.022673	0.0238959	0.0235529	0.0235203	0.0229668	0.0241321	0.0232216	0.0240982	0.0235048	0.0244953	0.0217599	0.0238668	0.0235202	0.0238394	0.0240243	0.0244633	0.0243091	0.0236856
1630.68	0.025744	0.0243981	0.0248522	0.0233083	0.0233718	0.0234767	0.0242035	0.0237786	0.0248686	0.023775	0.0235835	0.0244215	0.0249749	0.0255463	0.0240692	0.0247127	0.0241606	0.0247482	0.0250205	0.0241002	0.0246573	0.0240534	0.0234282	0.0239639	0.0242662	0.0243864	0.024377	0.0241443	0.0247579	0.0241437	0.0237756	0.0230903	0.0243335	0.0240109	0.0239931	0.0234049	0.0246063	0.0236661	0.0246387	0.0239501	0.0249366	0.022205	0.0243125	0.023952	0.024298	0.0245509	0.0249857	0.0247716	0.0241931
1629.97	0.0255918	0.0242965	0.0250016	0.02322	0.0232169	0.0234432	0.0241903	0.023732	0.0248661	0.0236731	0.0235807	0.0243999	0.025196	0.025761	0.0242998	0.0249765	0.0241651	0.0249798	0.0251348	0.0243141	0.0246369	0.0239944	0.0234542	0.0240222	0.0243596	0.0244827	0.0244224	0.0244425	0.0250601	0.0243014	0.0241566	0.0234561	0.024665	0.0243643	0.0243674	0.0237845	0.0249914	0.0240276	0.0250743	0.0243202	0.0252675	0.0225847	0.0246677	0.0243065	0.0246659	0.0249888	0.0254013	0.0251308	0.0246029
1629.26	0.0253743	0.0241368	0.0250733	0.0230888	0.023023	0.02337	0.0241342	0.0236375	0.0247729	0.02351	0.0235109	0.0242792	0.0253048	0.0258702	0.0244398	0.0251347	0.0241188	0.0251408	0.0251665	0.0244589	0.0245174	0.0238469	0.0233999	0.0239853	0.0243854	0.0244997	0.0243973	0.0246288	0.0252703	0.0243945	0.0244609	0.0237535	0.0248727	0.0245789	0.024613	0.024073	0.0252551	0.024293	0.0253892	0.0245955	0.0254769	0.0228805	0.0249139	0.0245718	0.0249285	0.0253145	0.0256879	0.0253689	0.0248912
1628.54	0.0251023	0.0239337	0.0250655	0.0229155	0.0227939	0.0232492	0.0240199	0.0234989	0.0245889	0.0232801	0.023372	0.0240776	0.0253058	0.025872	0.0244848	0.0251919	0.0240142	0.0252185	0.0251212	0.0245222	0.0243051	0.023616	0.0232675	0.0238626	0.0243524	0.0244358	0.0243004	0.0247015	0.0253723	0.0244133	0.0246725	0.0239656	0.0249516	0.0246441	0.0247142	0.0242566	0.0253815	0.0244578	0.0255765	0.024778	0.0255574	0.0230771	0.0250381	0.0247433	0.02508	0.0255164	0.0258424	0.0254808	0.0250452
1627.83	0.0247592	0.0236841	0.0249591	0.0226771	0.0225025	0.0230474	0.0238033	0.0233026	0.0243138	0.0229726	0.0231566	0.0238096	0.0251944	0.0257444	0.0244247	0.0251358	0.0238156	0.0251675	0.0249886	0.0244616	0.0240082	0.0233064	0.0230573	0.0236616	0.0242248	0.0242696	0.0240981	0.0246534	0.0253328	0.0243318	0.0247466	0.0240524	0.0248955	0.0245676	0.0246665	0.0243237	0.0253526	0.0244897	0.0256074	0.0248538	0.0254919	0.0231393	0.0250085	0.0247929	0.0251009	0.0255662	0.0258502	0.0254511	0.0250485
1627.12	0.0243265	0.0233728	0.0247446	0.0223619	0.0221253	0.0227434	0.0234623	0.0230304	0.0239649	0.0226028	0.0228761	0.0234921	0.0249746	0.0254774	0.0242553	0.0249515	0.0235024	0.0249546	0.0247523	0.0242493	0.0236499	0.0229416	0.0227815	0.0233907	0.0239616	0.0239872	0.0237743	0.024484	0.0251356	0.0241328	0.0246512	0.0239825	0.0247156	0.0243808	0.0244913	0.0242744	0.0251698	0.0243609	0.0254659	0.0247957	0.0252835	0.0230421	0.0248174	0.0246938	0.0249839	0.0254434	0.0256996	0.0252704	0.0249006
1626.4	0.023825	0.0229991	0.0244532	0.0219994	0.0216845	0.022364	0.0230442	0.0226864	0.0235797	0.0222158	0.0225692	0.0231517	0.0246767	0.0251136	0.0240041	0.0246606	0.0231084	0.024626	0.0244116	0.0239252	0.0232669	0.0225609	0.0224685	0.0230753	0.0235925	0.0236198	0.0233788	0.0242214	0.0248181	0.0238397	0.0244181	0.02378	0.0244534	0.0241334	0.0242403	0.0241366	0.0248771	0.0241017	0.0251889	0.024606	0.0249745	0.0228122	0.0245169	0.0244669	0.0247611	0.0251782	0.0254143	0.0249639	0.0246359
1625.69	0.0232961	0.0225819	0.024126	0.0216293	0.0212335	0.021962	0.0226217	0.0222986	0.0231779	0.021836	0.0222559	0.0227938	0.0243317	0.0247102	0.0237106	0.0243099	0.0226899	0.0242668	0.0239951	0.0235641	0.0228707	0.0221725	0.0221328	0.022731	0.0231929	0.0232187	0.0229754	0.0239013	0.0244389	0.0234952	0.0241131	0.0235058	0.0241403	0.0238461	0.0239477	0.0239373	0.0245309	0.0237756	0.0248333	0.0243241	0.0246124	0.0225014	0.0241707	0.0241626	0.0244768	0.0248238	0.0250379	0.0245744	0.0242929
1624.98	0.0227672	0.0221439	0.0237802	0.0212685	0.0208158	0.0215774	0.0222372	0.0219018	0.0227467	0.0214486	0.0219208	0.0223987	0.0239546	0.0242945	0.0233985	0.0239364	0.0222866	0.0239282	0.0235487	0.0232198	0.0224409	0.0217485	0.0217661	0.0223515	0.0228154	0.0228166	0.0225887	0.0235479	0.0240339	0.0231305	0.0237852	0.0232145	0.0237734	0.0235005	0.0236077	0.0236813	0.0241637	0.0234297	0.0244336	0.0239942	0.02422	0.0221493	0.0238082	0.0238203	0.0241545	0.0244171	0.0246085	0.0241371	0.0238929
1624.26	0.0222328	0.0216858	0.0234052	0.0209009	0.0204289	0.0212147	0.0218876	0.021509	0.0222486	0.0210111	0.0215294	0.0219416	0.0235393	0.023858	0.0230599	0.0235438	0.0219025	0.0236078	0.0230953	0.0228996	0.021941	0.0212555	0.0213445	0.0219219	0.0224542	0.0224087	0.0222008	0.0231654	0.0236051	0.0227479	0.0234483	0.0229253	0.0233256	0.0230693	0.0231897	0.0233548	0.0237684	0.023079	0.0239886	0.0236295	0.0237881	0.021768	0.0234243	0.0234492	0.0237841	0.0239671	0.0241405	0.0236663	0.0234361
1623.55	0.0216457	0.0211788	0.0229589	0.0204741	0.0200135	0.0208287	0.0215112	0.0210895	0.0216491	0.0204767	0.0210458	0.0214056	0.0230524	0.0233564	0.022653	0.0230967	0.021486	0.0232387	0.0226158	0.0225432	0.0213447	0.0206822	0.0208461	0.0214199	0.0220354	0.0219443	0.0217523	0.0227312	0.0231208	0.022313	0.0230685	0.0225991	0.0227718	0.0225398	0.022669	0.0229407	0.0233101	0.0226918	0.0234714	0.0232096	0.0232929	0.0213336	0.0229861	0.023023	0.0233338	0.0234506	0.0236109	0.0231523	0.0229056
1622.84	0.0209651	0.0206011	0.0224153	0.0199515	0.0195038	0.0203587	0.0210268	0.0205944	0.0209811	0.0198622	0.0204856	0.0208177	0.0224774	0.0227581	0.0221531	0.0225644	0.0209702	0.0227418	0.0220798	0.0220751	0.0206872	0.0200718	0.0202939	0.0208501	0.0214922	0.0213799	0.0211977	0.0222292	0.0225499	0.0217897	0.0225939	0.0221735	0.0221446	0.0219503	0.02208	0.0224557	0.0227762	0.0222217	0.0228753	0.0227228	0.0227352	0.02082	0.0224677	0.0225137	0.0228009	0.0228487	0.0229993	0.0225849	0.0223051
1622.13	0.0202097	0.0199546	0.0218052	0.0193639	0.0188939	0.0197915	0.0204216	0.0200081	0.0203223	0.0192457	0.0199148	0.0202352	0.0218472	0.0220911	0.0215908	0.0219621	0.0203515	0.0221166	0.021475	0.021498	0.0200379	0.0194819	0.0197373	0.0202543	0.0208569	0.020739	0.0205667	0.0216756	0.021901	0.0211875	0.0220161	0.0216414	0.0215133	0.0213629	0.0214917	0.0219391	0.0221908	0.021671	0.0222282	0.0221822	0.0221364	0.0202434	0.0218852	0.0219316	0.0222197	0.0221864	0.0223276	0.0219748	0.0216681
1621.41	0.0194092	0.0192497	0.0211523	0.0187509	0.0182187	0.0191511	0.0197303	0.0193483	0.0196877	0.0186506	0.0193554	0.0196693	0.0211854	0.0213841	0.0209902	0.0213092	0.0196638	0.0214014	0.0208015	0.0208535	0.0194044	0.0189022	0.0191809	0.0196497	0.0201866	0.0200581	0.0198937	0.0210787	0.0211921	0.0205318	0.0213583	0.0210368	0.0208891	0.020779	0.0209143	0.0213926	0.0215617	0.021061	0.0215389	0.0215912	0.0214986	0.0196258	0.0212502	0.0212968	0.0216023	0.0214889	0.021613	0.0213298	0.021006
1620.7	0.0185833	0.0185089	0.0204557	0.0181247	0.0175197	0.018472	0.0189992	0.0186532	0.0190344	0.0180386	0.018779	0.0190845	0.0204865	0.0206383	0.0203488	0.0206112	0.0189423	0.0206317	0.0200712	0.0201748	0.0187462	0.0182846	0.0185942	0.0190221	0.0195039	0.0193516	0.019189	0.0204316	0.0204362	0.0198403	0.0206536	0.0203968	0.0202352	0.0201576	0.0203079	0.0207904	0.0208824	0.0204096	0.0208003	0.020944	0.0208163	0.018977	0.0205612	0.0206228	0.0209363	0.0207604	0.0208558	0.0206481	0.0203053
1619.99	0.0177624	0.0177657	0.0197278	0.0174897	0.0168291	0.0177864	0.018275	0.0179549	0.0183343	0.0173836	0.0181663	0.0184498	0.0197475	0.0198544	0.0196732	0.0198745	0.0182201	0.0198493	0.0193069	0.0194879	0.0180413	0.0176101	0.0179614	0.0183647	0.0188184	0.0186285	0.018475	0.0197404	0.0196518	0.019126	0.0199322	0.0197429	0.0195322	0.0194793	0.0196448	0.0201257	0.0201679	0.0197385	0.0200251	0.0202461	0.0200969	0.0183106	0.0198316	0.0199189	0.0202233	0.0199989	0.0200675	0.0199221	0.0195614
1619.27	0.0169704	0.0170415	0.0189868	0.0168459	0.0161594	0.017112	0.0175708	0.0172572	0.0176005	0.016698	0.0175239	0.0177586	0.0189779	0.0190387	0.0189807	0.0191075	0.0175081	0.0190741	0.0185404	0.0187951	0.0173039	0.0168946	0.0172987	0.0176839	0.0181251	0.0178922	0.0177705	0.0190232	0.0188554	0.018392	0.0192039	0.019069	0.0187964	0.0187577	0.0189308	0.0194192	0.0194593	0.0190556	0.0192421	0.0195126	0.0193564	0.0176415	0.019088	0.0191849	0.0194869	0.019202	0.0192673	0.0191475	0.0187859
1618.56	0.0162008	0.0163415	0.0182299	0.0161916	0.0155086	0.0164519	0.0168601	0.0165548	0.0168551	0.0160061	0.0168591	0.0170184	0.018187	0.0181986	0.0182757	0.0183199	0.0167877	0.0182864	0.0177969	0.0180724	0.0165582	0.0161573	0.0166289	0.0169863	0.0174046	0.017137	0.0170603	0.0182908	0.0180534	0.0176345	0.0184601	0.0183566	0.01805	0.0180069	0.0181877	0.0186955	0.018783	0.0183493	0.0184678	0.0187587	0.0186069	0.0169735	0.0183386	0.0184193	0.0187494	0.018373	0.0184596	0.0183349	0.017996
1617.85	0.0154196	0.015657	0.0174251	0.0155145	0.0148618	0.0157941	0.0161155	0.0158453	0.0160672	0.0152944	0.0161422	0.0162178	0.0173563	0.0173276	0.0175305	0.0175057	0.0160325	0.0174625	0.017057	0.0172995	0.0157851	0.0153854	0.0159299	0.01626	0.0166378	0.0163487	0.0163048	0.0175238	0.0172315	0.016843	0.0176843	0.0175997	0.0172672	0.0172007	0.0174011	0.0179352	0.0180929	0.0176042	0.0176716	0.017976	0.0178207	0.0162891	0.0175502	0.017615	0.0179856	0.0175105	0.0176137	0.0174858	0.0171809
1617.13	0.0145885	0.0149525	0.0165371	0.0147858	0.0141973	0.015112	0.0153432	0.0151155	0.0151495	0.0144959	0.0153086	0.0153163	0.0164439	0.0163988	0.0166959	0.0166354	0.0152387	0.0166118	0.0162605	0.016485	0.0149087	0.0145356	0.0151266	0.0154592	0.015815	0.0155085	0.0154717	0.016678	0.0163626	0.0160043	0.0168634	0.0168097	0.0163617	0.0162767	0.0165012	0.017063	0.0172701	0.0168084	0.0167817	0.0171245	0.0169258	0.0155504	0.0166693	0.0167503	0.0171205	0.0165988	0.0166804	0.0165727	0.016294
1616.42	0.0137044	0.0142025	0.0155839	0.0139946	0.0135075	0.0143813	0.0145566	0.0143579	0.0141177	0.0135907	0.0143747	0.0143421	0.015466	0.0154092	0.0157778	0.0157116	0.0144265	0.0157407	0.0154017	0.0156465	0.0139289	0.0136304	0.0142251	0.0145749	0.0149392	0.0146225	0.0145713	0.0157596	0.0154502	0.0151288	0.0160077	0.0160042	0.0153341	0.0152607	0.0154935	0.0160757	0.0162863	0.0159603	0.0157918	0.016209	0.0159302	0.0147466	0.015712	0.0158337	0.0161508	0.0156462	0.015679	0.0156084	0.0153399
1615.71	0.0128408	0.0134171	0.0146764	0.0132141	0.012804	0.0136161	0.0137748	0.0135902	0.0131829	0.0127312	0.0135202	0.0134586	0.0145404	0.0144494	0.014887	0.0148191	0.0136324	0.01487	0.0145245	0.0148212	0.013025	0.0128178	0.0133868	0.0137377	0.0140855	0.0137692	0.0137107	0.014869	0.0145541	0.0142676	0.0151595	0.0152073	0.0143761	0.0143392	0.0145555	0.015128	0.0152956	0.0151097	0.0148245	0.0153102	0.0149689	0.0139439	0.0147997	0.014937	0.0152086	0.0147271	0.0147334	0.0146809	0.0144264
1615	0.0120449	0.0126086	0.013863	0.0124998	0.0120881	0.0128404	0.0130015	0.0128159	0.0124403	0.0120136	0.0128236	0.0127311	0.0137145	0.0135768	0.0140778	0.0139957	0.0128567	0.0140094	0.0136379	0.0140184	0.0122867	0.0121484	0.0126825	0.0130271	0.0133033	0.0129935	0.0129529	0.0140508	0.0137013	0.0134396	0.0143261	0.0144131	0.0135809	0.0135801	0.0137709	0.0142968	0.014406	0.0142861	0.0139484	0.0144597	0.0141021	0.0131871	0.0139853	0.0140929	0.014365	0.0138725	0.0138899	0.0138223	0.0136009
1614.28	0.0112765	0.0117961	0.013066	0.0118105	0.0113483	0.0120511	0.0122005	0.012016	0.0117777	0.0113542	0.012179	0.0120612	0.0129117	0.0127303	0.0132845	0.0131813	0.0120543	0.013111	0.0127434	0.013185	0.011615	0.0115214	0.0120262	0.0123635	0.0125316	0.0122389	0.012221	0.0132461	0.0128488	0.0126062	0.013465	0.0135807	0.0128446	0.0128663	0.0130432	0.0135065	0.0135757	0.0134488	0.0131062	0.0136198	0.0132695	0.0124426	0.0131981	0.0132608	0.0135621	0.0130266	0.0130651	0.0129852	0.0127998
1613.57	0.010521	0.011016	0.0122537	0.0111247	0.0106161	0.0112758	0.0114022	0.0112135	0.0111056	0.0106879	0.0115098	0.0113756	0.0120919	0.0118819	0.0124766	0.0123524	0.011244	0.0121985	0.0118785	0.0123381	0.01093	0.0108725	0.0113516	0.0116827	0.01175	0.0114744	0.0114749	0.0124257	0.011995	0.0117687	0.0125908	0.0127314	0.0120854	0.0121246	0.0123001	0.0127032	0.0127542	0.0126046	0.0122612	0.012778	0.0124318	0.0117027	0.0124006	0.0124291	0.0127572	0.0121773	0.0122186	0.0121543	0.011989
1612.86	0.00979712	0.0102898	0.011455	0.010455	0.00993376	0.0105519	0.0106623	0.0104527	0.0104253	0.0100236	0.0108234	0.0106752	0.0112795	0.0110548	0.0116838	0.0115355	0.0104809	0.011338	0.0110804	0.0115394	0.0102353	0.0102103	0.0106656	0.010991	0.0109947	0.0107153	0.0107376	0.0116139	0.011175	0.0109609	0.0117553	0.0119198	0.0113132	0.0113688	0.0115481	0.0118988	0.0119401	0.0117973	0.0114327	0.0119547	0.0116074	0.01099	0.011607	0.0116203	0.0119613	0.0113574	0.0113834	0.01135	0.0111872
1612.14	0.00910939	0.00960464	0.0106822	0.00980014	0.00930259	0.00987786	0.00997509	0.00974335	0.0097576	0.00937703	0.0101436	0.00997924	0.0104959	0.0102559	0.0109244	0.0107462	0.00977217	0.0105407	0.0103395	0.0107971	0.00955474	0.00955427	0.00999364	0.0103089	0.0102816	0.00997684	0.010022	0.0108296	0.0103959	0.0101912	0.0109696	0.0111547	0.0105594	0.0106225	0.0108065	0.011112	0.011138	0.0110334	0.0106381	0.0111595	0.0108156	0.0103063	0.0108243	0.0108413	0.0111872	0.0105743	0.0105868	0.0105751	0.0104097
1611.43	0.00845981	0.00895603	0.00993739	0.00916077	0.00871116	0.00924035	0.00931626	0.00908735	0.00910461	0.0087475	0.0094821	0.00930043	0.00974985	0.00948825	0.0101974	0.00998964	0.00910215	0.00979272	0.00963195	0.0100933	0.00889771	0.00891492	0.00934703	0.00964594	0.00960726	0.00927363	0.00933567	0.0100793	0.00965591	0.00945967	0.010227	0.0104243	0.0098363	0.00989482	0.0100819	0.0103519	0.0103539	0.0103031	0.00988384	0.0103959	0.0100581	0.00964783	0.0100626	0.01009	0.010438	0.00982386	0.00983384	0.00982603	0.0096665
1610.72	0.00785373	0.0083504	0.00923061	0.00854743	0.0081524	0.00863396	0.00868529	0.00848713	0.00845825	0.00813092	0.00883961	0.00864617	0.00904348	0.00876577	0.00950174	0.0092717	0.00846837	0.00908946	0.00894735	0.0094248	0.00826241	0.00829707	0.00872217	0.00900351	0.00895931	0.00861521	0.00868635	0.00936536	0.00896297	0.00877459	0.00953059	0.00972766	0.00914055	0.0091915	0.00937723	0.00962401	0.00959939	0.00960672	0.00917032	0.00966711	0.00932743	0.00902014	0.00933827	0.00936752	0.00971459	0.00911103	0.00912147	0.00910883	0.00896794
1610	0.00728052	0.00776998	0.00855722	0.00795858	0.00760648	0.00804604	0.00807857	0.00791737	0.00781316	0.00752249	0.00820552	0.00801403	0.00836622	0.00809018	0.00883007	0.00858606	0.00786686	0.00842005	0.00827861	0.00878569	0.00764183	0.00769507	0.00810816	0.00837463	0.00831061	0.00798888	0.00805927	0.00867989	0.00831226	0.00813209	0.00887378	0.00906197	0.00846204	0.00851177	0.00869221	0.0089242	0.0088761	0.00893851	0.00848733	0.00896522	0.00861198	0.00842196	0.00864919	0.00867345	0.00901088	0.00843491	0.00844051	0.00842494	0.00830734
1609.29	0.00672738	0.00719572	0.00790762	0.00739104	0.00706075	0.00746944	0.00748461	0.00734879	0.00718358	0.00692638	0.00758025	0.00740557	0.00771412	0.00745566	0.00818117	0.00792882	0.00729067	0.00777749	0.00763012	0.00816742	0.00704324	0.00711001	0.00750893	0.0077603	0.00765794	0.00738427	0.0074441	0.00802075	0.00769094	0.00752316	0.00824729	0.00842689	0.00780647	0.00786175	0.00803632	0.00825245	0.00818874	0.00829506	0.00783604	0.00828976	0.00791836	0.00785484	0.00799194	0.0080186	0.00832935	0.00779443	0.00779172	0.00777798	0.00767597
1608.58	0.00619812	0.0066399	0.0072888	0.00685381	0.00652591	0.00691406	0.00690497	0.00678283	0.00659994	0.00636436	0.00698803	0.00683704	0.00710026	0.00686407	0.00756555	0.00730988	0.00674091	0.0071718	0.00701888	0.00756962	0.00648989	0.00656179	0.00694562	0.00718197	0.00704061	0.00681183	0.00686157	0.00740147	0.00709729	0.00694789	0.00765272	0.0078306	0.00719853	0.00726517	0.00743078	0.00762283	0.00755602	0.00768605	0.00723585	0.00765696	0.00727104	0.00733325	0.00737936	0.00741955	0.00768658	0.00719837	0.00718768	0.00717798	0.00708384
1607.87	0.0056999	0.00612149	0.00671126	0.00634874	0.00602107	0.00639334	0.00635643	0.00624171	0.00607258	0.00585418	0.00644601	0.00631715	0.00653219	0.00631166	0.00698577	0.00673589	0.00622664	0.00661362	0.00645981	0.0069952	0.00598844	0.00606555	0.00642761	0.00665371	0.00648923	0.00628175	0.00633181	0.00683117	0.00654117	0.00640921	0.00709299	0.00727742	0.00664723	0.0067348	0.00688103	0.0070433	0.00698216	0.00711678	0.00669282	0.00707781	0.00668181	0.006862	0.00681849	0.00687284	0.00709352	0.00665154	0.00663208	0.00662484	0.00654542
1607.15	0.0052287	0.00563929	0.00617197	0.00586172	0.00555663	0.00591109	0.00585021	0.00574355	0.0055804	0.00539146	0.00594627	0.00583427	0.00600313	0.00578576	0.00643276	0.00620334	0.00575389	0.00609749	0.0059566	0.00644673	0.00551883	0.00561398	0.00594544	0.00616268	0.00599188	0.0057887	0.00584356	0.00630422	0.0060303	0.00590859	0.00656616	0.00676405	0.00613696	0.00625304	0.00637087	0.00650738	0.00644576	0.00658011	0.00618987	0.0065469	0.00614268	0.00642405	0.006299	0.00635875	0.00654979	0.00614879	0.00611624	0.00610965	0.0060622
1606.44	0.00477594	0.00518019	0.00565902	0.00538458	0.0051256	0.00545453	0.00537326	0.0052854	0.00510274	0.00496174	0.00547543	0.00537824	0.00550518	0.0052832	0.00590368	0.00570808	0.00530834	0.00560051	0.00549525	0.00592588	0.00506609	0.00519051	0.00549125	0.00569196	0.00551944	0.00532337	0.00537186	0.00580908	0.00555766	0.00544419	0.00606676	0.00628244	0.00565428	0.00579323	0.0058861	0.00600738	0.00592817	0.00606849	0.00570964	0.00605063	0.0056419	0.00600012	0.00580774	0.00586388	0.00604892	0.00568565	0.00563205	0.00562987	0.00562207
1605.73	0.0043425	0.00473471	0.00516827	0.00493103	0.00471459	0.00500712	0.00491244	0.00485384	0.00464163	0.00455483	0.00502904	0.00495191	0.00503722	0.00482006	0.00540582	0.00524772	0.00486771	0.00511084	0.00505514	0.0054388	0.00463662	0.00478414	0.00506381	0.00523937	0.0050629	0.00488471	0.00491282	0.00533883	0.00511132	0.00501245	0.00559381	0.00582688	0.00519909	0.00534398	0.0054253	0.00553974	0.00543318	0.00558532	0.00525356	0.00557912	0.00517492	0.00559113	0.00534332	0.00539061	0.00558159	0.00526517	0.00518059	0.00519083	0.00520777
1605.01	0.00394167	0.00430924	0.00471111	0.00452198	0.00432659	0.00457606	0.00448537	0.00444875	0.00421266	0.00416731	0.00460629	0.00455562	0.00460291	0.00441107	0.00494925	0.00481988	0.00443864	0.00465223	0.00463772	0.00499725	0.00424009	0.00439072	0.00465888	0.00480905	0.00463567	0.00448095	0.0044895	0.00489706	0.00469547	0.0046125	0.00515869	0.00540216	0.00477363	0.00491318	0.00499111	0.00510085	0.00497585	0.0051406	0.00483474	0.00513386	0.00474468	0.00521369	0.00491534	0.00495331	0.00514469	0.00488931	0.00476917	0.00479245	0.00481136
1604.3	0.00357936	0.00391627	0.00429477	0.0041529	0.00396802	0.00418068	0.00410661	0.00406971	0.00382418	0.00379942	0.00420347	0.00417525	0.00419873	0.00403963	0.0045305	0.00441392	0.00404555	0.00424677	0.00425093	0.0045918	0.00387013	0.00400938	0.00426777	0.00440118	0.00424142	0.00411137	0.00411254	0.00448487	0.00431497	0.00423581	0.00476061	0.00500175	0.00437417	0.00450975	0.00457984	0.00468265	0.00455437	0.00472954	0.00445	0.00471568	0.00434649	0.00486388	0.00452125	0.00455469	0.00473327	0.00452994	0.00439002	0.00441137	0.00443268
1603.59	0.00324176	0.00355249	0.00390305	0.00379022	0.00362644	0.00381872	0.00375304	0.0036985	0.00346643	0.00344972	0.00381388	0.00379024	0.00380929	0.0036671	0.00412778	0.00400978	0.0036888	0.00387239	0.00387794	0.00418494	0.00350987	0.00363871	0.0038829	0.00400624	0.00385246	0.00375716	0.00375256	0.00408752	0.00395318	0.00386032	0.00436961	0.00459396	0.00398912	0.00412409	0.00417902	0.00427167	0.00414482	0.00432591	0.0040715	0.00430836	0.0039572	0.00450601	0.00413184	0.00416911	0.00432712	0.00413899	0.00401223	0.0040127	0.00406435
1602.87	0.00291477	0.00320301	0.00351474	0.00341296	0.00328989	0.00347074	0.00339981	0.00332618	0.0031238	0.00311451	0.00343497	0.0033983	0.00342643	0.00328032	0.00372255	0.00359887	0.00334533	0.00349365	0.00349848	0.00376019	0.0031551	0.00327864	0.0035043	0.00361346	0.00344305	0.00340119	0.00337757	0.00368829	0.00359235	0.00347608	0.00396224	0.00415887	0.00360827	0.00373719	0.00378022	0.00386137	0.00373243	0.00391193	0.00367952	0.00389519	0.00355982	0.00411445	0.00372288	0.00377256	0.00390874	0.0037056	0.00361589	0.00359165	0.0036956
1602.16	0.00260057	0.00286401	0.00312712	0.00303465	0.00296286	0.00312542	0.00305001	0.00296431	0.00279547	0.00279281	0.00307289	0.00302466	0.00305607	0.00290086	0.00331553	0.00319293	0.00299874	0.00310517	0.00311695	0.00334269	0.00282022	0.00293453	0.00313739	0.00323064	0.00302923	0.0030428	0.00299562	0.00328663	0.00323136	0.0030957	0.00354862	0.00371228	0.0032325	0.003346	0.0033882	0.00345779	0.00333106	0.00349563	0.00328153	0.00348041	0.00316331	0.00370109	0.00330541	0.00337042	0.00348509	0.00327038	0.00321425	0.00318028	0.00332133
1601.45	0.00230548	0.00254338	0.0027507	0.00267523	0.00265164	0.00278423	0.00271483	0.00261812	0.00248556	0.00248385	0.0027324	0.00269134	0.00270208	0.00254848	0.00291841	0.00280412	0.00265497	0.00272366	0.00274896	0.00295975	0.00251305	0.00261191	0.00278389	0.00287785	0.00265599	0.00268844	0.00263623	0.00289375	0.00287247	0.00273283	0.00314828	0.00327862	0.00286623	0.00296287	0.00300916	0.0030658	0.00295867	0.00309193	0.0028937	0.00307711	0.00278555	0.00328981	0.00290896	0.00298068	0.00307499	0.00286765	0.00282907	0.00280347	0.0029433
1600.73	0.00202336	0.00224235	0.00238961	0.00233747	0.00234844	0.0024483	0.00239214	0.00228076	0.00218214	0.00218293	0.00240659	0.00238764	0.0023595	0.00222201	0.00253733	0.00243315	0.00232909	0.00236131	0.00240089	0.00260938	0.00222008	0.0023069	0.00244125	0.00255543	0.00234281	0.0023429	0.00230208	0.00251984	0.00251429	0.00238784	0.00276056	0.00286505	0.00250848	0.00259417	0.00264052	0.00268393	0.00260859	0.00270469	0.00252538	0.00268925	0.00243149	0.00288932	0.00254425	0.00261048	0.00268686	0.00249502	0.0024644	0.00245488	0.00256811
1600.02	0.00173768	0.00194726	0.00203657	0.00201314	0.00203507	0.00210931	0.00206942	0.00195041	0.00186881	0.0018844	0.00208185	0.00208571	0.00202162	0.00191182	0.00216716	0.00207685	0.00201897	0.00201719	0.00206969	0.0022692	0.00192488	0.00200681	0.00210761	0.00223874	0.00205782	0.00200871	0.00196958	0.00216538	0.00215418	0.0020537	0.00237091	0.00246599	0.00215586	0.00223473	0.00227743	0.00231123	0.00226051	0.00232763	0.00217394	0.00231189	0.00209283	0.0024959	0.00219592	0.00225278	0.00231619	0.0021371	0.00211281	0.00211674	0.00220216
1599.31	0.00144158	0.00164371	0.00168688	0.00169563	0.00170446	0.00175988	0.00173454	0.00162751	0.00154941	0.00158658	0.00175185	0.00177563	0.00168596	0.00160687	0.00179988	0.00173371	0.00170489	0.00168265	0.00174593	0.00191707	0.00162709	0.0017013	0.00178172	0.00190929	0.00175802	0.00168672	0.00162971	0.00181902	0.00178987	0.00172385	0.00197234	0.00207312	0.0018074	0.00187992	0.00192079	0.00194747	0.00190255	0.00194878	0.00182465	0.0019383	0.00175726	0.00210237	0.00184363	0.00189142	0.00195159	0.00178518	0.00176791	0.00178042	0.00184564
1598.6	0.00115262	0.00133927	0.00135359	0.00138559	0.00137999	0.00141777	0.00139724	0.00131903	0.00124596	0.00129382	0.00142435	0.00146723	0.00136079	0.00130321	0.00144196	0.00140669	0.00139009	0.00135865	0.00143001	0.00155491	0.00133705	0.00139535	0.00146413	0.00157508	0.00144173	0.00138159	0.00130671	0.00147547	0.00143297	0.00140287	0.00158359	0.00168943	0.00146752	0.001535	0.00157777	0.00159285	0.00154466	0.00157012	0.00147196	0.00157232	0.00142566	0.00171181	0.00149198	0.00152184	0.00159133	0.00144226	0.00143343	0.00145383	0.00150173
1597.88	0.000890871	0.00105056	0.00105164	0.00108607	0.00108402	0.00110419	0.00107517	0.00103199	0.00096964	0.00101116	0.00110935	0.00116616	0.00105686	0.00100593	0.00110863	0.00109705	0.00109546	0.00105067	0.00112507	0.00120099	0.00105678	0.00109991	0.00115443	0.00124637	0.00113596	0.00109325	0.00101818	0.00114261	0.00110165	0.00109784	0.00122576	0.00132274	0.00114453	0.00120716	0.0012504	0.00124848	0.00120126	0.00120853	0.00112919	0.00122291	0.0011096	0.00133504	0.00115681	0.00115962	0.00124042	0.00111585	0.00111398	0.0011459	0.00117655
1597.17	0.000651112	0.000773383	0.000773686	0.000795319	0.000801019	0.000810613	0.000769923	0.000756411	0.000710423	0.000738415	0.000807991	0.000865433	0.000771629	0.000719446	0.000800174	0.000798429	0.000816422	0.000754951	0.00082174	0.000863153	0.000778449	0.000814656	0.000848503	0.000917754	0.000843451	0.000808101	0.000747452	0.000826568	0.000795866	0.000802628	0.000892528	0.000970282	0.000840844	0.000892315	0.000927602	0.000912856	0.000870562	0.000872035	0.000808553	0.000889829	0.000810883	0.000973605	0.000836541	0.00082386	0.000897828	0.000806925	0.000804941	0.000848243	0.000864789
1596.46	0.000418137	0.000496462	0.000504281	0.000513721	0.000514045	0.000521411	0.000482287	0.00048395	0.000457527	0.000474851	0.000518589	0.000559314	0.000497721	0.000450056	0.000509508	0.000509005	0.000534237	0.000473545	0.000517991	0.000544218	0.000500416	0.000531743	0.000547063	0.000586311	0.000547867	0.00051912	0.000477958	0.000527486	0.000507299	0.00051273	0.000570609	0.000627698	0.000550099	0.000582085	0.000601115	0.00058736	0.000550368	0.000556474	0.000513454	0.000570742	0.000523355	0.000624858	0.000527959	0.000522558	0.000566425	0.000514071	0.000506595	0.00054975	0.000557713
1595.74	0.000196397	0.000232013	0.000244181	0.000248019	0.000241053	0.000246313	0.000225649	0.000228134	0.000215874	0.000226243	0.000246666	0.000262144	0.00023849	0.000209509	0.00024204	0.000240361	0.000255263	0.00022208	0.000237445	0.00025563	0.000235952	0.000255299	0.00026145	0.000271697	0.000257349	0.000243708	0.000224438	0.000250707	0.000240288	0.000241256	0.000269269	0.000302016	0.000268068	0.000279767	0.000284228	0.000280631	0.00025538	0.000264342	0.000245946	0.000272871	0.000250641	0.000297265	0.000245949	0.000252345	0.000264122	0.000243935	0.000235012	0.000260857	0.000264169
1595.03	0	0	0	0	0	0	0	0	0	0	0	0	0	0	0	0	0	0	0	0	0	0	0	0	0	0	0	0	0	0	0	0	0	0	0	0	0	0	0	0	0	0	0	0	0	0	0	0	0
[truncated: 203 more columns]

## Sheet: 500 mM
XDP	10A	10B	10C	10D	10E	10F	10G	10H	10I	10J	10K	10L	11A	11B	11C	11D	11E	11F	11G	11H	11I	11J	11K	11L	12A	12B	12C	12D	12E	12F	12G	12H	12I	12J	12K	12L	13A	13B	13C	13D	13E	13F	13G	13H	13I	13J	13K	13L	14A
1699.84	0	0	0	0	0	0	0	0	0	0	0	0	0	0	0	0	0	0	0	0	0	0	0	0	0	0	0	0	0	0	0	0	0	0	0	0	0	0	0	0	0	0	0	0	0	0	0	0	0
1699.13	0.000114248	6.91026e-05	5.97609e-05	6.21103e-05	3.98696e-05	2.39063e-05	3.28277e-05	3.62231e-05	-0.000157517	4.74975e-08	8.95647e-06	9.14611e-06	8.7566e-05	0.00011145	6.57397e-05	5.90624e-05	4.35032e-05	2.65773e-05	2.9728e-05	5.844e-05	-2.01475e-05	3.14103e-05	2.34056e-05	1.29199e-05	0.000164369	0.0001203	0.000125131	0.000157823	-2.77674e-06	4.96858e-05	2.08497e-05	6.59389e-05	5.72082e-05	4.0582e-05	3.65322e-05	1.66401e-05	0.000142817	5.37597e-05	1.75973e-06	1.12849e-05	3.6889e-05	3.66815e-05	3.77939e-05	0.000147396	3.9618e-05	2.50054e-05	6.50664e-05	5.78524e-05	7.57041e-05
1698.42	0.000128633	7.1252e-05	9.62472e-05	0.000102532	7.21888e-05	3.37472e-05	5.06951e-05	6.65909e-05	-0.000224868	8.36811e-06	3.51928e-05	1.79796e-05	0.000136377	0.000159579	0.000116317	8.36709e-05	6.54472e-05	5.23882e-05	6.20208e-05	9.43846e-05	-2.75741e-06	4.66935e-05	4.95419e-05	3.61117e-05	0.000218676	0.00018626	0.000143171	0.000216287	-1.58985e-05	0.000111894	4.22903e-05	0.00012979	0.000112087	5.80634e-05	6.42785e-05	4.84879e-05	0.000225965	6.01452e-05	-2.33331e-06	5.14198e-05	6.60592e-05	8.30945e-05	7.19909e-05	0.000288664	7.85218e-05	7.26898e-05	0.00011538	9.83652e-05	8.20619e-05
1697.71	5.43954e-05	1.46365e-05	5.66404e-05	6.35793e-05	4.86599e-05	1.25392e-05	2.07564e-05	4.89088e-05	-0.000252121	-3.9155e-05	7.10104e-06	-8.42259e-06	0.000108431	0.000116638	9.98973e-05	2.49662e-05	3.63993e-05	3.57301e-05	4.01358e-05	7.33612e-05	-4.97727e-05	1.05452e-05	-2.16806e-06	-1.36542e-05	0.000107526	0.000154958	9.61053e-05	0.000135049	-6.27533e-05	9.30299e-05	1.43277e-05	0.000120333	7.39435e-05	-1.92446e-06	3.66583e-05	3.46347e-06	0.000265214	-5.32612e-06	-5.2378e-05	3.30278e-05	1.74268e-05	9.27743e-05	6.18119e-05	0.000364652	4.11231e-05	2.4221e-05	8.45212e-05	7.57681e-05	3.42129e-05
1696.99	-3.3317e-05	-4.65532e-05	-3.98396e-05	-3.3887e-05	-2.75018e-05	-2.73967e-05	-4.58485e-05	-1.26841e-05	-0.000309524	-0.00015253	-9.22416e-05	-7.02819e-05	3.48053e-05	3.07562e-05	2.89964e-05	-8.62939e-05	-2.79832e-05	-2.3505e-05	-3.89834e-05	1.15577e-05	-0.000193553	-6.72049e-05	-0.000138098	-0.00014973	-8.42513e-05	6.96727e-05	6.9021e-05	-1.07802e-05	-0.000132427	-1.58275e-05	-6.27568e-05	3.91052e-05	-6.23506e-05	-0.000128374	-4.20995e-05	-0.000138537	0.00031757	-9.9419e-05	-0.000133383	-6.0921e-05	-0.000105724	5.75304e-05	1.01573e-05	0.000374826	-7.44694e-05	-0.000145459	-1.50426e-05	-1.81259e-06	-8.35222e-06
1696.28	-5.71252e-05	-5.30723e-05	-0.000104974	-9.12964e-05	-8.37663e-05	-4.5021e-05	-8.88394e-05	-5.51426e-05	-0.000365417	-0.000238085	-0.000168613	-0.000112562	-6.99074e-07	-1.67287e-05	-1.36276e-05	-0.000143547	-6.55151e-05	-6.45389e-05	-9.37951e-05	-2.78542e-05	-0.000300761	-0.000119159	-0.000229464	-0.000257099	-0.000180428	1.94175e-05	9.78301e-05	-8.12467e-05	-0.000160999	-9.58057e-05	-0.00011257	-1.6824e-05	-0.000164942	-0.000223737	-9.33183e-05	-0.000258006	0.000390478	-0.000119209	-0.000142382	-0.000124914	-0.000188922	3.20581e-05	-2.42025e-05	0.000390189	-0.000149748	-0.00028622	-7.90845e-05	-6.3481e-05	1.73496e-05
1695.57	2.58321e-05	2.41469e-05	-7.0817e-05	-3.62828e-05	-6.06286e-05	-9.33313e-06	-6.46959e-05	-2.86541e-05	-0.000400943	-0.000221574	-0.000149409	-8.94375e-05	6.1233e-05	3.83861e-05	3.59855e-05	-8.01279e-05	-3.46145e-05	-3.9625e-05	-6.6434e-05	8.38144e-06	-0.000274586	-9.10276e-05	-0.000188722	-0.000244719	-7.12975e-05	7.7335e-05	0.000194579	1.29241e-05	-0.00011776	-5.60719e-05	-7.83715e-05	2.80223e-05	-0.000130912	-0.000203406	-5.56267e-05	-0.000250569	0.000494753	-1.84691e-05	-4.77519e-05	-8.40105e-05	-0.000150976	6.4522e-05	2.86516e-06	0.000483772	-0.000103129	-0.000274801	-3.15412e-05	-3.85788e-05	0.000124614
1694.85	0.000145861	0.000132151	3.35643e-05	9.21807e-05	2.74119e-05	6.11814e-05	4.31971e-06	4.98506e-05	-0.000398359	-0.000126146	-5.27782e-05	-1.43367e-05	0.000184996	0.00015427	0.000149077	5.02729e-05	3.91562e-05	3.58578e-05	2.14189e-05	9.98379e-05	-0.000147218	-5.2781e-06	-5.69134e-05	-0.000137139	0.000139792	0.000203117	0.000289101	0.000190738	-3.59372e-05	7.79831e-05	1.60059e-05	0.00014906	7.85524e-06	-9.81942e-05	4.60054e-05	-0.000134312	0.000598891	0.000129175	8.16607e-05	4.12103e-05	-2.68695e-05	0.000151573	7.54889e-05	0.000649711	2.92736e-05	-0.000135951	9.03893e-05	5.76142e-05	0.000240754
1694.14	0.000202286	0.000196601	0.000130371	0.00020399	0.000125168	0.000126193	6.94409e-05	0.000131562	-0.000332317	-2.32105e-05	5.915e-05	6.67865e-05	0.000293151	0.00023517	0.00025111	0.000151587	0.000107341	0.000115634	0.000116028	0.000185176	-3.91231e-06	7.64619e-05	7.6051e-05	-1.55187e-05	0.000273975	0.000296859	0.00030021	0.000308497	4.21482e-05	0.000224733	0.000110826	0.00027285	0.000155055	-2.88349e-06	0.000145776	-4.59957e-07	0.000655511	0.000229741	0.000182743	0.000186017	0.000100819	0.000255974	0.000151043	0.000822245	0.000164054	2.49431e-05	0.000203019	0.000151558	0.000297341
1693.43	0.000198142	0.000214343	0.000183789	0.000257386	0.000192621	0.000170726	0.00010867	0.000186984	-0.00025208	3.1824e-05	0.000127803	0.000120918	0.000356384	0.000258876	0.000306171	0.000187067	0.000150137	0.000167235	0.000176612	0.000237355	7.29669e-05	0.000120635	0.000142553	5.26945e-05	0.000287765	0.000332818	0.00026606	0.000333038	9.22978e-05	0.000317273	0.000166061	0.000348338	0.000238991	3.17331e-05	0.000204057	7.03058e-05	0.000700563	0.00026142	0.000231286	0.000285677	0.000175567	0.000338191	0.000201615	0.000953293	0.000237762	0.000109878	0.000262771	0.000203175	0.000308235
1692.71	0.000193452	0.000230605	0.000221259	0.000283364	0.000238912	0.000208087	0.000138117	0.000226545	-0.00019309	5.42039e-05	0.000161878	0.0001564	0.000402145	0.000270544	0.000339009	0.000198199	0.000183216	0.000200277	0.000214764	0.000274529	9.9338e-05	0.00014486	0.000164558	8.16236e-05	0.000270771	0.000355143	0.000256953	0.000332174	0.000125417	0.000366818	0.00019632	0.000387327	0.000277543	3.59979e-05	0.00023761	9.18785e-05	0.000776382	0.000275943	0.000265251	0.000343065	0.000216881	0.00039339	0.000234939	0.00104835	0.000267344	0.000131946	0.00029337	0.000231021	0.00032652
1692	0.000223108	0.000278561	0.00027686	0.000324441	0.00029145	0.000253554	0.000178751	0.00027246	-0.000141602	8.70743e-05	0.000203906	0.000198232	0.000461362	0.000310908	0.000384306	0.000235869	0.000226313	0.000241762	0.000263661	0.000319765	0.000141278	0.000180194	0.00020138	0.000120693	0.000306405	0.000402029	0.000296202	0.000366451	0.00016629	0.000420121	0.000235814	0.000427263	0.00032341	6.1605e-05	0.000278983	0.000123479	0.000881126	0.000326124	0.000331087	0.00039737	0.000269475	0.000441924	0.000272401	0.00113617	0.000306481	0.000163332	0.000333877	0.000268101	0.000383004
1691.29	0.000278942	0.000354353	0.00034804	0.000385056	0.000355159	0.000307662	0.000231265	0.0003293	-8.34605e-05	0.000138426	0.00026508	0.000253333	0.00053466	0.000377901	0.000446862	0.000302779	0.000280493	0.000299208	0.000330624	0.000373041	0.000214998	0.000232804	0.000267857	0.000178908	0.000387835	0.000467359	0.000367587	0.000432598	0.000222963	0.000488779	0.000292381	0.000481222	0.000388418	0.000117504	0.000332297	0.000180718	0.000992723	0.00041289	0.000425205	0.000462507	0.000339415	0.000497654	0.000321091	0.001231	0.000373106	0.0002264	0.000389339	0.0003204	0.000469931
1690.58	0.000341577	0.000440628	0.000418176	0.00045175	0.000420258	0.000366212	0.000288612	0.000391108	-1.96618e-05	0.000195936	0.000333856	0.000316198	0.000609902	0.000449314	0.000514904	0.000376047	0.000338927	0.00036385	0.000403908	0.000425826	0.000299596	0.00029425	0.000348481	0.000240925	0.000473889	0.000530239	0.000449016	0.000505601	0.000291122	0.000558984	0.000355763	0.000543588	0.000457991	0.000185642	0.000388822	0.000247369	0.00109467	0.000511724	0.000519898	0.000533199	0.000409139	0.000559667	0.000377525	0.00133237	0.000456464	0.00029895	0.000450213	0.000379994	0.00056717
1689.86	0.000405658	0.000531154	0.000484876	0.000521244	0.000483692	0.00043131	0.000350454	0.000455815	4.19186e-05	0.000254925	0.000405357	0.000384871	0.000683072	0.00051706	0.000581345	0.000446031	0.000399675	0.000429404	0.000476554	0.000480307	0.000381335	0.000360667	0.00043263	0.000304086	0.000552453	0.000590187	0.000533131	0.000580985	0.000367226	0.000625751	0.00042117	0.000612263	0.000525947	0.000256844	0.000450974	0.000316847	0.00118767	0.000609328	0.000604227	0.000605697	0.000469979	0.000622578	0.000439259	0.00143836	0.000545524	0.000363555	0.000517866	0.000445347	0.000664421
1689.15	0.000474668	0.000622636	0.000553622	0.000593715	0.000549405	0.000506037	0.000418893	0.000524269	9.53695e-05	0.000313928	0.000479343	0.000461024	0.000756102	0.000584733	0.000645709	0.000515619	0.000463035	0.000496433	0.000548336	0.000543782	0.00045514	0.000428481	0.000513763	0.000372641	0.000624828	0.000658135	0.000619185	0.00065813	0.000446241	0.000693809	0.000489043	0.000686525	0.000592003	0.000329107	0.000524608	0.00038787	0.00127989	0.000701272	0.000683642	0.000678918	0.000522541	0.00068627	0.000505663	0.00154734	0.000631546	0.000416349	0.000593824	0.00051408	0.000758027
1688.44	0.000552141	0.000711191	0.000629757	0.00066959	0.000623045	0.000590212	0.000495207	0.000598742	0.000143236	0.000375524	0.000556316	0.000547773	0.000834279	0.000657492	0.000713824	0.000592063	0.00053106	0.000570206	0.000622553	0.000621192	0.000522157	0.000496579	0.000589987	0.000449478	0.000692519	0.000740033	0.000707276	0.000732471	0.000525632	0.000770967	0.000561784	0.000764615	0.000660114	0.00040331	0.000610467	0.000458568	0.00137557	0.000789989	0.000766026	0.000753971	0.000575529	0.00075784	0.000578252	0.00165911	0.000714373	0.000465798	0.000676472	0.000585388	0.000849505
1687.72	0.000636105	0.000798483	0.000715072	0.000749454	0.000704927	0.000681247	0.000578101	0.000680244	0.000192734	0.000445701	0.000636172	0.000645891	0.00092146	0.000737908	0.000789531	0.000680007	0.000605034	0.000652017	0.000701169	0.000710549	0.000585466	0.000568523	0.000661912	0.000533802	0.000760242	0.000831867	0.000801965	0.000801987	0.000607762	0.000857924	0.000641204	0.000843162	0.000732913	0.000480222	0.000702025	0.000528423	0.00147759	0.000882242	0.000848286	0.000828699	0.000635615	0.000839857	0.000657287	0.00177424	0.000799665	0.000521387	0.000763112	0.00066281	0.00094342
1687.01	0.00071633	0.000886059	0.000794402	0.000819103	0.000777485	0.000772183	0.000655637	0.00075759	0.000236184	0.000507917	0.000700168	0.000742202	0.00100441	0.000818813	0.000856471	0.000763385	0.000674356	0.000726822	0.000770441	0.000795104	0.000619672	0.000636618	0.000705834	0.000599696	0.000812131	0.000917172	0.000915439	0.000854455	0.000688027	0.000926042	0.000713769	0.000904148	0.000783921	0.000541541	0.000777693	0.000575598	0.00159888	0.000970046	0.000902824	0.00087972	0.000681523	0.000915295	0.000730367	0.00188042	0.000868061	0.000555945	0.000833513	0.000735922	0.00103982
1686.3	0.000789745	0.000974602	0.000846527	0.000859043	0.000820764	0.000855665	0.000714913	0.000815634	0.000260036	0.000534081	0.000724162	0.000820088	0.00106266	0.000889836	0.000892656	0.000819037	0.000725699	0.000777362	0.000814258	0.000854341	0.000593445	0.000684492	0.000693929	0.000613585	0.000823682	0.000980479	0.00106275	0.000875242	0.000757625	0.000940532	0.00076064	0.000926145	0.000776919	0.000561564	0.000817803	0.000567544	0.00175241	0.0010426	0.000910228	0.00088304	0.000683168	0.000960587	0.000782132	0.00195611	0.000889169	0.000526025	0.000860371	0.000780966	0.00114273
1685.58	0.000877843	0.00107876	0.000895231	0.000898189	0.00086398	0.00094385	0.000778717	0.00087679	0.000309443	0.000560567	0.000752682	0.000902401	0.0011146	0.000963827	0.000924725	0.000877496	0.000782428	0.000830617	0.000870249	0.000901535	0.000582131	0.000732344	0.000691848	0.000622724	0.00083783	0.00103834	0.00123819	0.000898855	0.000845088	0.000951554	0.000811581	0.000942975	0.000763648	0.000569207	0.00085886	0.000552047	0.00190671	0.00114313	0.000935823	0.000890385	0.000684379	0.000992584	0.000835913	0.00201418	0.000912976	0.000491076	0.000874179	0.00080877	0.00127847
1684.87	0.001027	0.00123512	0.00101314	0.00101693	0.000982021	0.00107013	0.000903581	0.00100206	0.000457546	0.000685638	0.000889397	0.00104974	0.00122855	0.00109183	0.00102984	0.00102326	0.000902368	0.000952295	0.00101971	0.000991581	0.00074138	0.000843778	0.00083838	0.000749707	0.000975661	0.00115085	0.00143184	0.00102034	0.00100538	0.00108548	0.000941633	0.00104415	0.000876679	0.000655129	0.000985713	0.000659416	0.00201972	0.00135425	0.00109028	0.00100785	0.000792925	0.00107085	0.000953226	0.00211816	0.00106199	0.000605616	0.000970855	0.00088498	0.00148255
1684.16	0.001261	0.0014607	0.00123058	0.00124418	0.0012004	0.00125727	0.00111084	0.00121398	0.000666539	0.000925114	0.00114197	0.00127937	0.00144369	0.00131251	0.00124036	0.00127905	0.0011062	0.00116079	0.00126907	0.00116955	0.00106122	0.0010477	0.00113715	0.00101748	0.00127906	0.00136208	0.0016585	0.00128118	0.00123918	0.0013694	0.00116785	0.0012625	0.00114166	0.000865032	0.00121984	0.000921445	0.00213202	0.00166705	0.00135571	0.00124102	0.00102988	0.0012315	0.00115618	0.00231599	0.0013516	0.000890656	0.00119582	0.00106406	0.0017412
1683.45	0.00152473	0.00170725	0.0014946	0.0015181	0.0014703	0.00149381	0.00136333	0.00147084	0.000871088	0.00119758	0.00141904	0.00154656	0.00171606	0.00158246	0.00150671	0.00157252	0.00135441	0.00141037	0.00154708	0.00142226	0.0013885	0.00130055	0.00145691	0.00132687	0.00162579	0.00163015	0.00189221	0.00158919	0.00149982	0.00170633	0.00143501	0.00153965	0.00145066	0.00114255	0.00149457	0.00123738	0.00229727	0.0019734	0.00162036	0.00151293	0.00131838	0.00146258	0.00140499	0.00258614	0.00167658	0.00121363	0.00149063	0.00131976	0.00198471
1682.73	0.00176382	0.00192989	0.00175031	0.00177867	0.00174389	0.00175297	0.00162254	0.00173039	0.00107719	0.00144663	0.00166592	0.00181381	0.0019869	0.00184096	0.00177462	0.00184354	0.00160862	0.00166272	0.00180962	0.00170566	0.00165032	0.00155269	0.00172185	0.00160608	0.00190153	0.00189559	0.0021022	0.00184776	0.00176354	0.00202342	0.00170214	0.00181454	0.00172384	0.00141757	0.0017544	0.00152478	0.00252228	0.00221366	0.00184045	0.00177857	0.00160104	0.00173285	0.00166015	0.00287792	0.00196793	0.00148422	0.00178157	0.00158957	0.00218401
1682.02	0.00199058	0.0021463	0.00199601	0.00202551	0.00201249	0.00201975	0.00188201	0.00198647	0.0013086	0.00167917	0.00189372	0.00208158	0.00224711	0.00208773	0.00203473	0.00209784	0.00186453	0.00191721	0.00206153	0.00199691	0.00187901	0.00179803	0.00195226	0.0018625	0.00212137	0.00215979	0.00231616	0.00206348	0.00203999	0.00232116	0.00196965	0.00207568	0.00196845	0.0016814	0.00200212	0.00178331	0.00280377	0.00242225	0.00204858	0.0020375	0.00187339	0.00202003	0.00191489	0.00316511	0.0022356	0.00171589	0.00205213	0.00185131	0.00237934
1681.31	0.00224077	0.00239781	0.00226133	0.0022946	0.0022941	0.00229742	0.00215763	0.0022576	0.00158842	0.00193522	0.00214411	0.00237177	0.00252421	0.00235656	0.0023084	0.002373	0.00213738	0.00219471	0.00233121	0.0022994	0.0021431	0.00206093	0.00220882	0.00214663	0.00236495	0.00245546	0.00257048	0.00229728	0.00235056	0.00263817	0.00225778	0.00235025	0.00223623	0.00196738	0.00227188	0.00206101	0.00312572	0.00266506	0.00229653	0.0023168	0.00216384	0.00232184	0.00218491	0.00345291	0.00252779	0.00197784	0.00233268	0.00212353	0.00262165
1680.59	0.00253703	0.00270182	0.00256393	0.00260841	0.0026043	0.0025981	0.0024643	0.00255764	0.00191404	0.00223618	0.00243661	0.00269854	0.00284001	0.00266933	0.00261401	0.00268739	0.00243854	0.00250716	0.00263431	0.0026227	0.00246416	0.00235888	0.00251714	0.00247957	0.00267541	0.00279712	0.00287823	0.00258287	0.00270042	0.00299251	0.00257471	0.00266036	0.00255183	0.00229339	0.00258292	0.00238159	0.00347193	0.00296842	0.00259585	0.0026294	0.00248981	0.00264236	0.00248304	0.00375636	0.00286693	0.00230063	0.00264597	0.00242504	0.00292763
1679.88	0.00287965	0.00304467	0.0028979	0.00295898	0.0029439	0.00293031	0.00280303	0.00288483	0.00225708	0.00257012	0.00275762	0.00305639	0.00319186	0.00302253	0.00295221	0.00303282	0.00276931	0.00284876	0.00296489	0.0029688	0.00280943	0.00268892	0.00285442	0.00283424	0.00303448	0.00317067	0.0032291	0.00290835	0.00307594	0.00336953	0.0029138	0.00300289	0.00289806	0.00264544	0.00292593	0.00272509	0.00383648	0.00331001	0.00291923	0.00295983	0.00284323	0.00298108	0.00280817	0.0040818	0.00323388	0.00265281	0.00298417	0.00275431	0.00327613
1679.17	0.00324917	0.00340365	0.00325032	0.00332519	0.00330717	0.00329161	0.003165	0.00323247	0.00260409	0.00292132	0.0030935	0.00343304	0.00356323	0.00339816	0.00331154	0.00339638	0.00312459	0.00320967	0.00331428	0.00333289	0.00315513	0.0030413	0.00319898	0.003186	0.00340505	0.0035526	0.00359953	0.00324824	0.00346401	0.00375662	0.00326907	0.0033643	0.00325407	0.00300733	0.00328514	0.00307278	0.00421051	0.003662	0.00324398	0.00328971	0.00321048	0.00333331	0.00315406	0.00442396	0.00360685	0.00300406	0.00333306	0.00310196	0.00363399
1678.45	0.0036214	0.00376087	0.00360799	0.00368966	0.00368775	0.00367181	0.003541	0.00359768	0.00296781	0.00328522	0.00344507	0.00382216	0.00393827	0.0037758	0.00367844	0.00376752	0.0034973	0.00358308	0.00368115	0.00370721	0.00350962	0.00340817	0.00355109	0.00354119	0.00376203	0.00392577	0.00396924	0.00358423	0.00385947	0.00415642	0.00363858	0.00373437	0.00361273	0.00337528	0.00365349	0.00342535	0.00457552	0.00401463	0.00356411	0.00361686	0.00358505	0.00369376	0.00351804	0.00477405	0.0039835	0.00335545	0.00368902	0.00345974	0.00398183
1677.74	0.00398084	0.00410763	0.00395748	0.00404128	0.00407556	0.00405736	0.00392134	0.00397425	0.00335707	0.00365717	0.00381163	0.00421937	0.00430384	0.00413892	0.00404096	0.00413507	0.00387716	0.00395972	0.00406046	0.00408148	0.00388226	0.00377912	0.00391068	0.00391199	0.00409682	0.00428124	0.00432937	0.00390651	0.00425888	0.00456685	0.00401774	0.00410351	0.00396926	0.00374655	0.00402579	0.00378436	0.00491343	0.00436739	0.00387856	0.0039461	0.00396011	0.00405711	0.00389576	0.00512377	0.00436656	0.00371242	0.00405018	0.00381672	0.00431967
1677.03	0.00432313	0.00444718	0.00429239	0.00437714	0.00445724	0.00443436	0.00429458	0.00434961	0.00375899	0.00402846	0.0041844	0.00461677	0.00464993	0.0044839	0.0043891	0.0044938	0.00425182	0.00432958	0.00444041	0.00444391	0.00426907	0.0041423	0.00427005	0.00429412	0.00441482	0.00461774	0.00468149	0.00421704	0.00465882	0.00497278	0.00440037	0.00446198	0.00431894	0.00411252	0.00439338	0.00414446	0.00521581	0.00472505	0.00419272	0.00427753	0.00432526	0.00441606	0.00427612	0.00546356	0.00475197	0.00406825	0.00440883	0.004161	0.00465864
1676.32	0.00465751	0.00478454	0.00461908	0.00470501	0.00482698	0.00479994	0.00466007	0.00471914	0.00415424	0.00439751	0.00455938	0.00500992	0.0049798	0.00482115	0.00472411	0.00485095	0.00461773	0.00469309	0.00481752	0.00479328	0.00466669	0.00449535	0.00463292	0.00467802	0.0047291	0.00494191	0.00503242	0.00452811	0.0050587	0.00536595	0.00478519	0.00481167	0.00466502	0.00446731	0.00475342	0.00450461	0.00548555	0.00509803	0.00452193	0.00461668	0.00468173	0.00476564	0.00465396	0.00579136	0.00513827	0.00441855	0.00475885	0.00449001	0.00501153
1675.6	0.00500897	0.00511924	0.00494967	0.00504082	0.00518968	0.00516514	0.00503054	0.00508922	0.00451816	0.00476802	0.0049348	0.00539874	0.00531276	0.00516957	0.00506169	0.00521689	0.00498327	0.00505884	0.00519648	0.00514541	0.00506493	0.00484642	0.00500663	0.00505754	0.00505994	0.00526959	0.00539736	0.00485764	0.00545252	0.00574974	0.00517185	0.00516587	0.00501581	0.00481649	0.00511281	0.00486899	0.00575121	0.00548951	0.00487207	0.00497478	0.00504405	0.00510778	0.00503453	0.00612125	0.00552469	0.00476566	0.00510361	0.00482007	0.00538471
1674.89	0.00538724	0.00544598	0.00528068	0.00538476	0.00553705	0.00552791	0.00540003	0.00544842	0.00481517	0.00512364	0.00528561	0.00576899	0.00565517	0.00553224	0.00540479	0.00557919	0.00534267	0.00541515	0.00556008	0.00550798	0.00542029	0.00519383	0.00536335	0.00541232	0.00541389	0.00561127	0.00578696	0.00520701	0.00581414	0.00610842	0.00554136	0.00551871	0.00535977	0.00516279	0.00546649	0.00522402	0.00606134	0.00587247	0.00521341	0.00533611	0.00540408	0.00543803	0.00540628	0.00645951	0.00588634	0.00509521	0.00544267	0.00516639	0.00576286
1674.18	0.00574526	0.00574649	0.00559172	0.00571235	0.00584903	0.00585865	0.00573544	0.00576889	0.00506564	0.00544451	0.00559311	0.00609891	0.00597922	0.00587254	0.00572974	0.00590905	0.00566919	0.00573523	0.00588419	0.00585407	0.00571821	0.00551848	0.00567701	0.00573115	0.00575575	0.00594305	0.00615915	0.00554164	0.00612085	0.00642384	0.00587199	0.00584472	0.00567923	0.00549222	0.00579565	0.00555754	0.00640488	0.00621047	0.00552202	0.00567703	0.00573684	0.00574461	0.00574144	0.00678417	0.00620204	0.00540209	0.00576397	0.00551287	0.00610718
1673.46	0.00603034	0.00600095	0.00586569	0.00599589	0.00611661	0.00613508	0.00601406	0.00603774	0.00532421	0.00572449	0.00585988	0.00637776	0.00625119	0.006149	0.00601023	0.00618966	0.00594465	0.00600597	0.00616302	0.00614879	0.00598286	0.00580179	0.00595071	0.00601767	0.00603619	0.00622765	0.00645861	0.00582206	0.00637857	0.00669395	0.00615821	0.00612404	0.00595861	0.00578222	0.00608337	0.00586165	0.0067198	0.00649435	0.00580647	0.00599031	0.00602859	0.00601691	0.00602545	0.00706507	0.00647042	0.00568694	0.00604955	0.00582454	0.00639559
1672.75	0.00625296	0.00621805	0.00610589	0.00623411	0.00634901	0.0063669	0.00624558	0.00626581	0.00559634	0.00596846	0.00609115	0.00660994	0.00646939	0.00636682	0.00624474	0.00643137	0.00617714	0.00623618	0.00640476	0.00638838	0.00622559	0.00604468	0.00619427	0.00627484	0.00626099	0.00646294	0.00669403	0.006055	0.00661008	0.00692424	0.00640576	0.00635649	0.00619118	0.00603204	0.00632745	0.00612784	0.00698499	0.00674678	0.00608397	0.00627459	0.00628478	0.00625084	0.00626498	0.00729434	0.00669691	0.0059412	0.00629437	0.00609266	0.00664764
1672.04	0.00645499	0.00642492	0.00633045	0.00645066	0.00656283	0.0065753	0.00645409	0.00647185	0.00585764	0.00619374	0.00629842	0.00681098	0.0066596	0.00656046	0.00645225	0.00665787	0.00638569	0.0064445	0.00662296	0.00659402	0.0064519	0.00626219	0.00642117	0.00651356	0.006482	0.00667223	0.00690558	0.00627703	0.00683418	0.0071296	0.00662654	0.00655914	0.00639629	0.00626596	0.00654253	0.00636485	0.00721552	0.00699673	0.00636713	0.00653266	0.00652388	0.00645208	0.00647497	0.00748651	0.00689739	0.00617197	0.00651335	0.00633619	0.00689018
1671.32	0.00664915	0.00662903	0.00654212	0.00665482	0.00675746	0.00676521	0.00664573	0.00665879	0.00608811	0.00640315	0.00648387	0.00698941	0.00683709	0.00674376	0.00663963	0.00686986	0.00657386	0.00663405	0.00681643	0.00677746	0.0066525	0.00645779	0.00662597	0.00673147	0.0067126	0.00686013	0.00710819	0.0064921	0.00704448	0.00731037	0.00682164	0.00673709	0.00658275	0.00649023	0.00673407	0.00657383	0.00742234	0.00723974	0.00663909	0.00675605	0.00674141	0.00662335	0.00665895	0.00765074	0.00707403	0.00637888	0.00670971	0.00656094	0.00711896
1670.61	0.00682184	0.00681719	0.00673184	0.00683664	0.00692385	0.00693034	0.0068118	0.00681942	0.00628977	0.00658661	0.00664564	0.00714611	0.00699855	0.00690882	0.00680039	0.00705504	0.0067354	0.00679622	0.00697873	0.00693417	0.00682132	0.00662523	0.00679722	0.00691734	0.00692443	0.00701675	0.00729062	0.00667702	0.00722534	0.00745962	0.00698745	0.00688486	0.00674144	0.00668638	0.00689643	0.00674856	0.00759968	0.00745484	0.00687462	0.00693884	0.0069171	0.00676316	0.0068152	0.00778454	0.00721974	0.00655399	0.00687273	0.00675368	0.00731796
1669.9	0.00698083	0.00698837	0.00690613	0.00700251	0.00707187	0.0070765	0.00695831	0.00696065	0.00647495	0.00675078	0.0067982	0.00729038	0.00714807	0.0070634	0.00694535	0.00722583	0.0068805	0.00693776	0.00712367	0.00706908	0.0069821	0.00677563	0.0069496	0.00708169	0.0071216	0.00715959	0.00745706	0.00683984	0.00738342	0.00759238	0.00713692	0.00701421	0.00688228	0.00685324	0.00703775	0.00690584	0.00775088	0.0076468	0.0070782	0.00709957	0.00705978	0.00688086	0.00695431	0.00789691	0.00735011	0.00671216	0.00701187	0.00691678	0.00749831
1669.19	0.00715443	0.00715362	0.00707908	0.00717224	0.00722105	0.00722066	0.00710525	0.0071001	0.00663342	0.00690911	0.00695077	0.00743435	0.0073007	0.00722919	0.00709987	0.00740148	0.0070293	0.00707702	0.00726919	0.00720468	0.00714725	0.00692993	0.00709881	0.00723913	0.0073311	0.00732427	0.00763313	0.00701216	0.00753379	0.00772886	0.00728603	0.00714703	0.00702437	0.00701097	0.0071745	0.00706485	0.00790738	0.00782844	0.00726064	0.00725746	0.0072014	0.00699733	0.00709062	0.0080126	0.00748503	0.00686763	0.0071503	0.00707319	0.0076794
1668.47	0.00734043	0.00731018	0.00724876	0.00734585	0.00737465	0.00736943	0.00725884	0.00724276	0.00675242	0.00706053	0.00709005	0.00757653	0.00745877	0.00740491	0.00726827	0.0075721	0.00718413	0.00721976	0.00741102	0.00735389	0.00729325	0.00708946	0.0072343	0.00738345	0.00754008	0.00751316	0.00781895	0.00719449	0.0076761	0.00786738	0.00743121	0.00728853	0.00716488	0.00716696	0.00730859	0.00721699	0.00808854	0.00798859	0.00741502	0.0074095	0.00735529	0.00712543	0.00722459	0.00814421	0.00761583	0.00700969	0.0072898	0.00723328	0.0078515
1667.76	0.0075028	0.00744393	0.00740133	0.00750324	0.00752324	0.00751468	0.00740828	0.00737986	0.00685628	0.00719969	0.00720768	0.00770803	0.00760695	0.00756653	0.00742803	0.0077164	0.00733157	0.00735868	0.00753768	0.00750528	0.00740744	0.0072365	0.00734652	0.00750507	0.00770912	0.00769171	0.00797812	0.00735618	0.0078053	0.00799685	0.00756109	0.00742852	0.00729101	0.00730763	0.00743119	0.00734709	0.0082665	0.00811292	0.00754081	0.00754792	0.00751101	0.00726065	0.00734895	0.00827833	0.00772527	0.0071306	0.00741426	0.00738414	0.00799164
1667.05	0.00762728	0.00755229	0.00752848	0.00763187	0.00765926	0.00764899	0.00754578	0.00750441	0.00697052	0.00732245	0.00730906	0.00782555	0.00773372	0.00770069	0.00756007	0.00783053	0.00746659	0.00748569	0.00764734	0.00764238	0.00749806	0.00735871	0.00743802	0.00760242	0.00782893	0.0078372	0.00809301	0.00748056	0.00792409	0.00810763	0.00767195	0.00755359	0.00739584	0.00742086	0.00753633	0.00745035	0.00841556	0.00820607	0.00764823	0.00766819	0.00765353	0.00739016	0.00746052	0.00839519	0.00780818	0.00723045	0.00751364	0.00751232	0.00809903
1666.33	0.00773314	0.007648	0.00763569	0.00774149	0.00778385	0.00777258	0.00767473	0.00762005	0.00709569	0.00743192	0.0074066	0.00793496	0.00784475	0.00781333	0.00766977	0.0079295	0.00759568	0.00759985	0.00774732	0.00776303	0.00758248	0.00746283	0.00752105	0.00768615	0.00792886	0.00795704	0.00818121	0.00758138	0.00803996	0.00820131	0.00777039	0.00765908	0.00748642	0.00751629	0.00762713	0.00753624	0.00854317	0.00828843	0.00774928	0.00777266	0.00778294	0.00750739	0.00756242	0.00849069	0.00787895	0.00731978	0.00759551	0.00762118	0.00819152
1665.62	0.00783957	0.00774688	0.00773778	0.00785122	0.00790456	0.00788779	0.0078001	0.0077346	0.00722838	0.00754178	0.00751238	0.00804524	0.00795386	0.00791853	0.00777478	0.00803064	0.00772261	0.00770556	0.00784548	0.00787412	0.00767947	0.00756533	0.00761168	0.00777575	0.00804318	0.0080698	0.0082685	0.00768139	0.00815862	0.00829215	0.00786631	0.00775203	0.0075798	0.00761956	0.00771203	0.007622	0.00866614	0.00838289	0.00785387	0.00786893	0.00790798	0.007613	0.00765929	0.00857361	0.00795826	0.0074199	0.00767508	0.00772232	0.00828385
1664.91	0.00794658	0.00785455	0.00784358	0.00796575	0.00802932	0.00799759	0.00792319	0.00785139	0.00737067	0.00766095	0.00762815	0.00815885	0.00806463	0.0080246	0.00788227	0.00813828	0.00784454	0.00780902	0.00794399	0.00798062	0.00779331	0.00767265	0.00771416	0.00787906	0.00817651	0.00818208	0.00836686	0.00778674	0.00828203	0.00839134	0.00796398	0.00784059	0.00768285	0.0077421	0.00779518	0.00771455	0.00878259	0.00849692	0.00796541	0.0079593	0.00803009	0.00771072	0.00775208	0.00864998	0.00804735	0.00753656	0.0077575	0.00781822	0.00837757
1664.19	0.00804825	0.00796757	0.00795106	0.00807492	0.00816172	0.00810568	0.00804523	0.00797032	0.00752644	0.00778844	0.00775029	0.00827319	0.00816882	0.00813059	0.00798712	0.00824657	0.00796195	0.00791593	0.00804495	0.00808215	0.0079197	0.00778196	0.00782573	0.00799073	0.00831185	0.008287	0.00846968	0.00789033	0.00840803	0.00849858	0.00806238	0.00792593	0.00779184	0.00787011	0.00787783	0.00781144	0.00887295	0.00862106	0.00808444	0.00804085	0.00814699	0.00780263	0.00783845	0.00871786	0.00813371	0.00765849	0.00783764	0.00790451	0.00846762
1663.48	0.00815427	0.00808655	0.00806012	0.00817616	0.00830126	0.0082186	0.00817063	0.00809374	0.00769122	0.00792341	0.00787916	0.00838975	0.00826473	0.00823916	0.00808997	0.00835383	0.00808299	0.00803096	0.00815469	0.00818177	0.00805832	0.00789738	0.00794741	0.00810719	0.00844512	0.00838378	0.00857081	0.00799554	0.00853202	0.00861065	0.00816269	0.00800761	0.00790783	0.00799087	0.0079654	0.00791714	0.00893072	0.00874544	0.00821044	0.00811461	0.00826251	0.00788847	0.00791979	0.00877771	0.00821666	0.00778068	0.0079147	0.0079885	0.00855536
1662.77	0.00828103	0.00821192	0.00817448	0.00827851	0.00844181	0.00834209	0.00830201	0.00822493	0.00784501	0.00806325	0.00801149	0.00851215	0.00836238	0.00835782	0.00820011	0.00846016	0.00821443	0.00815409	0.00827308	0.00828829	0.00820023	0.00802452	0.00807062	0.00822265	0.0085821	0.00848358	0.00867516	0.00811119	0.00864549	0.00872272	0.00826744	0.00808894	0.00802922	0.0081056	0.00806017	0.0080339	0.00898403	0.00886079	0.00833152	0.00818539	0.00838047	0.00796991	0.00800361	0.00883973	0.00830355	0.00790188	0.00799015	0.00808159	0.00864525
1662.05	0.00842459	0.00833329	0.00829429	0.00839075	0.00857891	0.00847609	0.00843722	0.00836382	0.00797596	0.00820114	0.00813927	0.00863915	0.00847144	0.00848523	0.00832123	0.00856351	0.00835484	0.00828108	0.00839177	0.00840772	0.00832924	0.0081576	0.00817891	0.00832966	0.00871868	0.00859622	0.00878258	0.00823288	0.00874628	0.00883122	0.0083764	0.00817811	0.00814756	0.00822189	0.00815607	0.00815332	0.00906868	0.00895768	0.00843493	0.00826273	0.00850314	0.00805785	0.00809712	0.00891699	0.00839438	0.00801785	0.0080642	0.00818228	0.00873423
1661.34	0.0085648	0.00844218	0.00841845	0.00851635	0.00871777	0.00861671	0.00857505	0.00850813	0.00810537	0.00833782	0.00826459	0.00876759	0.00859306	0.0086135	0.00844796	0.00866848	0.00849971	0.00841028	0.00850764	0.00853849	0.00844856	0.00828954	0.00827591	0.00843537	0.00885176	0.00872333	0.00888196	0.00835261	0.00884843	0.00894195	0.00849013	0.00828287	0.00826363	0.00834621	0.008251	0.00827051	0.00919047	0.00904075	0.00852677	0.00835873	0.00863781	0.00816594	0.00820186	0.00901223	0.00848842	0.00813501	0.00814254	0.00828491	0.00882028
1660.63	0.00869341	0.00854319	0.00854285	0.00864951	0.00886461	0.00876175	0.00871791	0.00865469	0.00825454	0.00847507	0.00839198	0.00889498	0.00872254	0.0087403	0.00857474	0.00878033	0.00864713	0.00854243	0.00862227	0.00867794	0.00856713	0.00842103	0.00837721	0.00854923	0.0089856	0.00886001	0.00897087	0.00846916	0.00896626	0.0090592	0.00860806	0.00840084	0.00838125	0.00847507	0.00835003	0.00838283	0.00933259	0.00912288	0.00861786	0.00847202	0.00878493	0.008295	0.00831486	0.00911648	0.00858476	0.00825625	0.00822973	0.00839203	0.008908
1659.92	0.00881573	0.00864572	0.00866241	0.00878135	0.00901925	0.00890839	0.00886805	0.00880224	0.0084223	0.00861362	0.00852309	0.00902169	0.00885525	0.00886901	0.00870224	0.0088984	0.00879793	0.00867924	0.0087388	0.00882335	0.00869077	0.00855544	0.00849166	0.00867329	0.00912298	0.00899812	0.0090572	0.00858421	0.00909988	0.00918341	0.00872822	0.00852401	0.00850295	0.00860283	0.00845809	0.00849365	0.00947695	0.00921198	0.0087131	0.00858972	0.00893656	0.00843501	0.00843521	0.00922186	0.00868607	0.00837927	0.00832483	0.00850843	0.00899878
1659.2	0.00893622	0.00875592	0.00877665	0.00890844	0.00917688	0.00905113	0.00902209	0.00895086	0.00859762	0.00875681	0.00865994	0.00915043	0.00898733	0.00900207	0.0088331	0.00901941	0.00895119	0.00882153	0.00886095	0.00896768	0.00882514	0.00869359	0.00861763	0.00880605	0.00926304	0.00913265	0.00914713	0.00869744	0.00924108	0.00931526	0.00884843	0.00864795	0.0086322	0.00873537	0.00857465	0.00861435	0.00961133	0.00930895	0.00881791	0.00870075	0.00908415	0.00857651	0.00856265	0.00932668	0.00879759	0.00850871	0.00842555	0.00863113	0.00908759
1658.49	0.00905935	0.00887572	0.00889225	0.00903578	0.00933422	0.00919065	0.00917619	0.00910104	0.00877392	0.00890749	0.00880397	0.00928457	0.0091165	0.00914048	0.00896908	0.00914486	0.00910687	0.0089694	0.0089909	0.00910605	0.00897097	0.00883663	0.0087481	0.0089449	0.00940726	0.00926944	0.00924441	0.00881221	0.00938562	0.00945455	0.00896993	0.00877407	0.00876833	0.00888393	0.00869493	0.00875085	0.00973272	0.00941338	0.00893497	0.00880197	0.00922615	0.00871752	0.00869512	0.00943256	0.00891863	0.00865206	0.00853335	0.00875367	0.00917507
1657.78	0.00918979	0.00900149	0.00901411	0.00916754	0.0094926	0.00933393	0.00933174	0.00925288	0.00895237	0.00906344	0.00895296	0.00942618	0.00924465	0.00928229	0.00910974	0.00927666	0.00926645	0.00912206	0.00912648	0.00924214	0.00912312	0.00898607	0.00887958	0.009086	0.00955737	0.00941385	0.00934738	0.0089338	0.00953328	0.00959825	0.00909792	0.008905	0.00890561	0.00904727	0.00881552	0.00889585	0.00983873	0.00952239	0.0090548	0.0088977	0.00936642	0.00886081	0.00882935	0.00954075	0.00904336	0.0088063	0.00865099	0.00887369	0.00926619
1657.06	0.00932467	0.00912935	0.00913899	0.00930031	0.00965313	0.00948008	0.009489	0.00940492	0.0091377	0.00922009	0.00910328	0.00957365	0.00937499	0.00942314	0.00924732	0.00941131	0.00942761	0.0092761	0.00926176	0.00937901	0.00928141	0.0091408	0.0090164	0.00922935	0.00970984	0.00955745	0.00945001	0.00906475	0.00968175	0.00974234	0.00923534	0.00903872	0.00904324	0.00921418	0.00893686	0.00903988	0.00992118	0.00963109	0.00916261	0.00899142	0.00950546	0.00900536	0.00896128	0.00964917	0.00917031	0.00896313	0.00877801	0.00899211	0.00935857
1656.35	0.00945265	0.00925618	0.00925691	0.00942387	0.00980924	0.00961612	0.00963967	0.00955278	0.00933436	0.00937114	0.00925218	0.00972131	0.00950371	0.00955533	0.00936856	0.00953801	0.00958057	0.00942428	0.00939118	0.00950781	0.00944962	0.009295	0.0091621	0.00937532	0.00984856	0.00968119	0.00954534	0.00919397	0.00982552	0.0098822	0.00937537	0.00916666	0.00918413	0.00937213	0.00905824	0.00917623	0.00997021	0.00973332	0.00925025	0.00907698	0.00963282	0.00914238	0.00908734	0.0097508	0.00930083	0.00911595	0.0089048	0.00910445	0.00944115
1655.64	0.00956569	0.00937843	0.00935671	0.0095266	0.00994615	0.00973076	0.00977115	0.00968769	0.00953664	0.009504	0.00939141	0.00986004	0.00961795	0.00967183	0.00946443	0.00964454	0.00971249	0.00955723	0.00950815	0.00961312	0.00961441	0.00943695	0.00930138	0.00951133	0.00995064	0.00977384	0.00963532	0.00930003	0.0099583	0.0100065	0.00950245	0.00927562	0.00931674	0.00950711	0.00917154	0.00929091	0.00998853	0.00982139	0.00931677	0.00913669	0.0097281	0.00925912	0.00920381	0.00983444	0.00942259	0.00924955	0.00901241	0.00919807	0.00950928
1654.92	0.00966703	0.00949863	0.00942986	0.00960098	0.0100508	0.00982521	0.0098757	0.0097999	0.00972417	0.00960581	0.00950445	0.00998065	0.00970547	0.00977165	0.00953328	0.00972382	0.00981549	0.00966744	0.00960258	0.0096871	0.0097422	0.00955466	0.00940384	0.00961249	0.0100078	0.00983782	0.0097357	0.00937008	0.0100759	0.0100949	0.00960124	0.00935211	0.00941286	0.0096058	0.00926389	0.00936276	0.00998981	0.00989131	0.00936109	0.00914954	0.00977185	0.00934687	0.00930477	0.00988748	0.00950963	0.00933707	0.00908347	0.00926334	0.0095715
1654.21	0.00977345	0.00962903	0.0094875	0.00966351	0.0101376	0.00991791	0.0099688	0.00989987	0.00989606	0.00969461	0.00960243	0.0100911	0.00977753	0.0098694	0.00959415	0.00979506	0.00990535	0.00976748	0.00968616	0.00974572	0.00983877	0.00965807	0.00947932	0.00968628	0.0100533	0.00989259	0.00985783	0.00942636	0.0101908	0.0101532	0.00968391	0.00940913	0.00947663	0.00968151	0.00934308	0.00940628	0.0099778	0.00996213	0.00940543	0.00913334	0.00978326	0.00941945	0.0093988	0.00991633	0.00957056	0.00938874	0.00913016	0.00931225	0.0096472
1653.5	0.00993377	0.00979365	0.00957749	0.00977044	0.010258	0.0100471	0.0100985	0.010032	0.0100654	0.00982566	0.00973906	0.0102274	0.00988655	0.010012	0.00970315	0.00991501	0.0100356	0.00990063	0.00980767	0.00984401	0.00996992	0.00979266	0.00960049	0.00979291	0.0101727	0.00999405	0.0100198	0.00954536	0.0103362	0.0102428	0.00980219	0.00950792	0.00957471	0.00979144	0.00945738	0.00949241	0.00997414	0.0100781	0.00949886	0.0091595	0.00983904	0.00952285	0.00952925	0.00997268	0.00967259	0.00947492	0.00921238	0.00939329	0.0097692
1652.79	0.0102196	0.0100238	0.00975677	0.00997564	0.0104522	0.0102499	0.0103049	0.0102342	0.0101751	0.0100187	0.0099278	0.0104174	0.0100944	0.0102695	0.00991429	0.0101283	0.0102572	0.0101006	0.00999023	0.0100513	0.0101376	0.0100013	0.00979086	0.00996164	0.0104484	0.0102291	0.0102892	0.00981809	0.0105259	0.0104099	0.00999494	0.00970638	0.00975353	0.00999619	0.00965005	0.00966252	0.0101007	0.0102573	0.00964076	0.00926582	0.00999781	0.00969981	0.00973769	0.0101285	0.00984972	0.00962454	0.00939098	0.0095714	0.0099705
1652.07	0.0105863	0.0102982	0.0100354	0.0102761	0.0107223	0.0105164	0.0105792	0.0105051	0.0102687	0.0102751	0.0101713	0.0106657	0.0104019	0.0106229	0.0102251	0.0104217	0.0105612	0.0103688	0.0102315	0.0103689	0.0103576	0.0102839	0.0100487	0.0102089	0.0108426	0.0105912	0.0106239	0.0102186	0.010761	0.0106779	0.0102692	0.0100176	0.0100305	0.0103037	0.00992797	0.0099356	0.0103816	0.0104771	0.00982698	0.00947367	0.0102774	0.00996914	0.0100258	0.0104036	0.0101104	0.00986589	0.00967624	0.00985631	0.010218
1651.36	0.0108944	0.0105483	0.0103609	0.0106187	0.011048	0.0108056	0.0108858	0.0108191	0.0105291	0.0106066	0.0104975	0.010963	0.0107469	0.0109595	0.0105849	0.0107443	0.0108973	0.010689	0.0105342	0.0107278	0.0107061	0.0106104	0.0103987	0.0105613	0.0112195	0.0109615	0.0108608	0.0106099	0.011051	0.0110527	0.0106127	0.0104109	0.0104077	0.0106702	0.0102686	0.0103234	0.0106538	0.0107083	0.0100896	0.00980922	0.0106666	0.0103262	0.0103653	0.0107451	0.0104683	0.0102491	0.0100303	0.0101901	0.0104363
1650.65	0.0111241	0.0107653	0.0106638	0.0109418	0.0113813	0.0110947	0.0111896	0.0111356	0.0109301	0.0109518	0.0108446	0.0112702	0.0110737	0.0112342	0.0109315	0.0110416	0.011221	0.0110192	0.0108495	0.0110733	0.0110957	0.0109397	0.0107656	0.0109422	0.0114982	0.0112757	0.0110069	0.0109154	0.0113662	0.0114442	0.0109658	0.010806	0.0107921	0.0110297	0.0106133	0.0107305	0.0108792	0.0109183	0.0103733	0.0101856	0.0110731	0.0107206	0.0107092	0.0110815	0.0108437	0.010675	0.0103856	0.0105149	0.010617
1649.93	0.011351	0.0110035	0.0109395	0.0112439	0.0117007	0.011387	0.0114845	0.0114412	0.0113516	0.0112719	0.0111658	0.0115695	0.0113829	0.0114942	0.0112518	0.0113235	0.0115283	0.0113421	0.0111501	0.0113961	0.0114452	0.0112607	0.0111006	0.0112922	0.0117303	0.0115646	0.0111783	0.0111804	0.0116828	0.0117944	0.0112959	0.0111633	0.011132	0.0113653	0.0109377	0.0110939	0.0111147	0.0111244	0.0106408	0.010526	0.0114352	0.0111047	0.0110405	0.0113879	0.0111848	0.0110613	0.0107229	0.0108197	0.0108129
1649.22	0.0116314	0.0113111	0.0112377	0.0115682	0.0120282	0.0116972	0.0117924	0.0117592	0.0117722	0.0116055	0.0114964	0.0118828	0.0117088	0.011797	0.0115802	0.0116451	0.0118475	0.011681	0.0114673	0.0117172	0.0118037	0.0115997	0.0114515	0.0116436	0.0120173	0.0118801	0.0114339	0.011487	0.0120192	0.0121354	0.0116308	0.0115146	0.0114763	0.011718	0.0112733	0.0114561	0.0113705	0.0113807	0.010939	0.0108483	0.0117802	0.0114742	0.0113814	0.0116845	0.0115322	0.0114496	0.0110789	0.0111337	0.0110681
1648.51	0.0119746	0.011694	0.0115882	0.0119343	0.0123795	0.012029	0.0121276	0.0121066	0.0122095	0.0119847	0.0118697	0.0122257	0.0120708	0.0121619	0.0119416	0.012026	0.0121945	0.0120493	0.0118236	0.0120533	0.0122188	0.0119781	0.011854	0.0120306	0.0123996	0.0122437	0.0117686	0.0118695	0.0123868	0.0124958	0.0119969	0.0118921	0.0118679	0.0121155	0.011646	0.0118579	0.0116379	0.0117049	0.0113013	0.0111855	0.0121398	0.0118427	0.0117488	0.0119893	0.0119217	0.0118826	0.0114749	0.011482	0.0113843
1647.79	0.0123693	0.0121304	0.0119796	0.0123285	0.012751	0.0123777	0.0124861	0.0124781	0.0126488	0.0123919	0.0122695	0.012589	0.0124638	0.0125754	0.0123309	0.0124368	0.0125642	0.0124353	0.0122057	0.0124105	0.012661	0.0123923	0.0122797	0.0124411	0.0128474	0.012646	0.01216	0.0123105	0.0127735	0.012864	0.0123882	0.0122924	0.0122889	0.0125432	0.0120457	0.0122823	0.0119313	0.012069	0.0116992	0.0115343	0.0125087	0.0122218	0.0121365	0.0123032	0.012334	0.0123378	0.0118944	0.0118629	0.0117414
1647.08	0.0128109	0.0125991	0.0123979	0.0127429	0.0131451	0.0127518	0.0128708	0.0128721	0.0130717	0.0128042	0.0126741	0.0129673	0.0128828	0.0130232	0.0127446	0.0128541	0.012961	0.0128351	0.0126024	0.0127988	0.0130886	0.0128319	0.0126955	0.0128541	0.0133206	0.0130759	0.0125929	0.0127872	0.0131724	0.0132346	0.0127979	0.0127085	0.0127117	0.0129795	0.0124565	0.0127027	0.0122717	0.0124435	0.0120902	0.0118846	0.0128835	0.0126288	0.0125438	0.012634	0.012745	0.0127812	0.0123216	0.012263	0.0121272
1646.37	0.0133096	0.013092	0.012854	0.0131944	0.013577	0.0131744	0.0133023	0.0133056	0.0134915	0.0132324	0.013096	0.0133801	0.013343	0.0135102	0.0132057	0.0132928	0.0134089	0.0132682	0.0130275	0.0132382	0.0135081	0.0133001	0.0131143	0.0132777	0.013813	0.0135455	0.0130627	0.013299	0.0135968	0.0136336	0.0132407	0.0131585	0.0131483	0.0134284	0.0128896	0.0131298	0.0126702	0.0128228	0.0124693	0.0122531	0.0132914	0.0130866	0.0129917	0.0130087	0.0131682	0.01322	0.012769	0.0126806	0.0125413
1645.66	0.0138713	0.0136151	0.0133679	0.0137045	0.0140585	0.01366	0.0137956	0.0137965	0.0139485	0.013712	0.0135691	0.0138526	0.0138663	0.0140514	0.0137387	0.0137834	0.013925	0.013755	0.013499	0.0137424	0.0139655	0.0138196	0.0135805	0.0137464	0.014352	0.014079	0.0135653	0.013857	0.0140652	0.0140931	0.0137367	0.0136694	0.0136435	0.0139239	0.0133752	0.013607	0.0131252	0.013222	0.0128668	0.0126685	0.0137678	0.01361	0.0134999	0.0134515	0.0136421	0.0137051	0.0132725	0.0131375	0.0129809
1644.94	0.0144692	0.0141705	0.0139376	0.014268	0.0145895	0.0141977	0.0143407	0.0143434	0.0144887	0.0142645	0.0141135	0.0143851	0.0144497	0.0146378	0.0143342	0.0143287	0.0144978	0.014295	0.0140196	0.0142987	0.0145033	0.0144069	0.0141221	0.0142862	0.0149427	0.0146685	0.0140731	0.014446	0.0145843	0.0146209	0.014288	0.0142435	0.0142238	0.0144915	0.0139245	0.0141642	0.0136066	0.0136515	0.0133095	0.0131434	0.014319	0.0141977	0.0140599	0.013954	0.0141875	0.0142822	0.0138484	0.0136471	0.0134269
1644.23	0.01507	0.0147463	0.0145388	0.0148542	0.0151579	0.0147674	0.0149166	0.0149295	0.0151158	0.0148706	0.0147124	0.0149536	0.0150652	0.0152385	0.0149609	0.0148992	0.0151029	0.0148706	0.0145761	0.0148799	0.0151111	0.0150484	0.0147141	0.0148755	0.0155432	0.0152738	0.0145626	0.0150304	0.0151431	0.01519	0.0148774	0.014854	0.0148582	0.0151137	0.0145135	0.0147753	0.0140829	0.0140969	0.0137861	0.0136578	0.0149137	0.0148372	0.0146475	0.0144843	0.0147818	0.0149291	0.0144648	0.014186	0.0138622
1643.52	0.0156786	0.0153413	0.0151586	0.0154437	0.015749	0.0153609	0.0155145	0.0155415	0.0157872	0.0155018	0.0153372	0.015542	0.0156942	0.0158443	0.0156021	0.0154791	0.0157274	0.0154693	0.0151557	0.0154708	0.0157467	0.0157191	0.0153144	0.0154754	0.016127	0.0158766	0.0150561	0.0156094	0.0157264	0.0157678	0.0154885	0.0154766	0.0154992	0.015758	0.0151178	0.0153914	0.0145578	0.0145461	0.0142708	0.0141823	0.0155193	0.0155135	0.0152516	0.0150214	0.0153935	0.0155897	0.0150832	0.0147231	0.0142994
1642.8	0.016322	0.0159712	0.0158092	0.016048	0.016358	0.0159807	0.0161391	0.0161775	0.016481	0.0161614	0.0159865	0.0161587	0.0163425	0.0164758	0.0162664	0.0160863	0.016374	0.0160941	0.0157614	0.0160746	0.0164025	0.0164136	0.015924	0.0160861	0.0167244	0.0164966	0.0155908	0.0162265	0.0163329	0.0163536	0.0161222	0.0161137	0.0161433	0.0164224	0.0157422	0.016007	0.0150483	0.0150165	0.014769	0.014716	0.0161378	0.0162173	0.0158818	0.0155693	0.0160278	0.0162596	0.0157085	0.0152593	0.0147702
1642.09	0.0170072	0.0166414	0.0164948	0.016681	0.0169809	0.0166235	0.0167895	0.0168349	0.0172049	0.0168569	0.0166683	0.0168102	0.0170164	0.017145	0.016962	0.0167328	0.017045	0.0167454	0.0163936	0.0166939	0.0170911	0.0171356	0.0165634	0.0167268	0.0173654	0.0171503	0.0161724	0.0169056	0.0169626	0.0169581	0.016781	0.0167742	0.0168084	0.0171181	0.0163964	0.0166439	0.0155617	0.0155248	0.0152989	0.0152716	0.0167819	0.016942	0.016545	0.0161362	0.0166983	0.0169659	0.016363	0.0158144	0.015287
1641.38	0.017717	0.0173371	0.0171987	0.0173399	0.017611	0.0172775	0.0174558	0.0175064	0.0179594	0.0175732	0.0173766	0.0174845	0.0177108	0.0178404	0.017684	0.0174052	0.0177362	0.0174102	0.0170432	0.0173221	0.0178099	0.0178796	0.0172362	0.0173987	0.0180412	0.0178289	0.0167791	0.0176244	0.0176071	0.0175792	0.0174592	0.0174561	0.0174983	0.0178397	0.0170752	0.0173101	0.0160964	0.0160649	0.0158637	0.0158533	0.0174473	0.0176828	0.0172351	0.0167204	0.0173978	0.0177139	0.0170499	0.0163965	0.0158351
1640.66	0.0184359	0.018043	0.0179094	0.0180171	0.0182465	0.0179362	0.0181307	0.0181877	0.0187278	0.018294	0.0181004	0.0181679	0.0184187	0.0185486	0.0184226	0.0180889	0.0184443	0.0180777	0.0177063	0.0179528	0.0185479	0.0186386	0.017935	0.0180919	0.018734	0.0185175	0.0173984	0.0183576	0.0182607	0.0182098	0.0181531	0.0181551	0.0182109	0.0185754	0.0177723	0.0179986	0.0166523	0.0166292	0.016461	0.0164612	0.0181231	0.0184403	0.0179439	0.0173178	0.0181146	0.0184925	0.017763	0.0170041	0.0164042
1639.95	0.0191574	0.0187537	0.0186293	0.0187038	0.0188867	0.0185994	0.0188097	0.0188747	0.0194961	0.0190176	0.0188312	0.0188543	0.0191327	0.0192631	0.0191696	0.0187776	0.0191635	0.0187477	0.0183845	0.0185862	0.0192948	0.0194113	0.0186518	0.0187977	0.0194363	0.0192084	0.0180305	0.0190972	0.0189231	0.0188462	0.0188613	0.0188685	0.0189452	0.0193198	0.0184839	0.0187024	0.0172307	0.0172184	0.01709	0.0170952	0.018806	0.019214	0.0186663	0.0179265	0.0188446	0.0192919	0.018499	0.0176386	0.0169994
1639.24	0.0198767	0.019465	0.0193571	0.0193871	0.0195247	0.019265	0.0194881	0.0195602	0.020264	0.0197474	0.0195657	0.0195392	0.019845	0.0199744	0.0199188	0.0194651	0.0198832	0.0194248	0.0190751	0.0192221	0.0200447	0.020197	0.0193769	0.0195085	0.0201399	0.019895	0.0186691	0.0198389	0.0195941	0.0194853	0.0195783	0.0195916	0.0196932	0.0200671	0.0192024	0.0194189	0.0178193	0.0178277	0.0177468	0.0177532	0.0194972	0.0199961	0.0193986	0.0185417	0.0195843	0.0201055	0.0192511	0.0182977	0.0176249
1638.53	0.0205892	0.0201688	0.0200796	0.0200536	0.020152	0.0199269	0.0201633	0.0202394	0.0210311	0.02048	0.0203029	0.0202173	0.020549	0.0206695	0.0206652	0.0201445	0.0205946	0.0201088	0.0197685	0.0198549	0.0207937	0.0209898	0.0200981	0.0202148	0.0208303	0.0205673	0.0193002	0.0205733	0.0202696	0.0201219	0.0202962	0.0203166	0.0204392	0.0208053	0.0199203	0.0201431	0.018392	0.0184413	0.0184205	0.0184273	0.0201931	0.0207733	0.0201378	0.0191571	0.020325	0.0209215	0.0200027	0.018966	0.0182726
1637.81	0.0212866	0.0208547	0.0207793	0.0206911	0.0207589	0.020575	0.0208287	0.0209054	0.0217816	0.0211973	0.0210299	0.020881	0.0212336	0.0213365	0.0213936	0.0208054	0.0212891	0.0207843	0.0204485	0.0204718	0.021525	0.0217732	0.0207957	0.0208995	0.0214902	0.0212171	0.019918	0.0212861	0.0209363	0.0207394	0.0210026	0.0210255	0.0211585	0.0215202	0.0206282	0.020851	0.0189379	0.0190407	0.0190897	0.0190974	0.0208726	0.0215319	0.020873	0.0197623	0.0210457	0.0217138	0.0207321	0.019619	0.0189276
1637.1	0.0219554	0.0215129	0.021445	0.021292	0.0213331	0.0211971	0.0214716	0.0215464	0.0225024	0.021879	0.0217282	0.0215229	0.0218798	0.0219668	0.0220816	0.0214368	0.0219579	0.0214296	0.0211011	0.0210568	0.0222199	0.0225284	0.021458	0.0215478	0.0221019	0.021836	0.0205236	0.0219628	0.0215757	0.0213138	0.0216834	0.0216985	0.0218324	0.0222009	0.0213141	0.0215138	0.0194633	0.0196201	0.0197374	0.0197448	0.0215087	0.0222608	0.0215881	0.0203431	0.0217276	0.0224612	0.0214254	0.0202402	0.0195782
1636.39	0.0225964	0.0221352	0.0220832	0.0218675	0.0218766	0.0217975	0.0220972	0.0221671	0.0232072	0.0225326	0.0224093	0.0221487	0.0224857	0.022564	0.022734	0.0220433	0.0226087	0.022046	0.0217398	0.0216108	0.0228946	0.0232555	0.0221119	0.0221723	0.0226592	0.022416	0.0211134	0.0226083	0.0221835	0.0218473	0.0223431	0.0223444	0.0224771	0.0228471	0.021981	0.0221386	0.0199601	0.0201945	0.0203792	0.0203877	0.0221091	0.0229665	0.0222922	0.0209016	0.0223872	0.0231808	0.022093	0.0208352	0.0202244
1635.67	0.0232326	0.0227177	0.0227119	0.0224407	0.0224059	0.0223946	0.0227242	0.0227845	0.0238878	0.0231733	0.0230926	0.022762	0.0230731	0.023147	0.0233808	0.0226362	0.0232579	0.0226502	0.0223839	0.0221575	0.0235568	0.0239637	0.0227809	0.0227874	0.0231745	0.0229609	0.021689	0.0232505	0.0227598	0.02236	0.0229941	0.0229896	0.0231148	0.0234621	0.022639	0.0227521	0.0204298	0.0207693	0.0210364	0.0210588	0.022705	0.0236619	0.0230093	0.0214596	0.0230455	0.0238912	0.0227554	0.0214238	0.0208678
1634.96	0.0238598	0.0232571	0.0233261	0.0230055	0.0229152	0.0229783	0.0233324	0.0233775	0.0244738	0.023774	0.0237387	0.0233297	0.0236417	0.0237167	0.0240144	0.0231958	0.0238815	0.023226	0.0230003	0.0227069	0.024143	0.0246285	0.0234119	0.0233601	0.0236599	0.0234779	0.0222506	0.0238903	0.023281	0.0228389	0.0236101	0.0236181	0.0237161	0.0240339	0.0232668	0.023341	0.0209135	0.0213082	0.0216806	0.0217369	0.0232866	0.0243258	0.0237124	0.022016	0.0236576	0.0245498	0.0234035	0.0220143	0.0214868
1634.25	0.0244012	0.0237303	0.0238888	0.0235202	0.0233704	0.0234965	0.0238617	0.023893	0.0249491	0.0242963	0.0242952	0.023808	0.0241436	0.0242148	0.0245769	0.0236831	0.0244204	0.0237306	0.0235377	0.0232215	0.0246135	0.0251969	0.0239459	0.0238571	0.0240879	0.0239403	0.0227429	0.024462	0.0237186	0.0232553	0.0241455	0.0241753	0.0242383	0.024537	0.0238221	0.0238773	0.0213991	0.0217711	0.0222777	0.0223796	0.0238126	0.0249111	0.0243312	0.022527	0.024165	0.0251173	0.0239971	0.0225821	0.0220377
1633.53	0.0247894	0.024106	0.0243539	0.0239397	0.0237301	0.0239053	0.0242692	0.0242943	0.0253425	0.0247099	0.0247337	0.0241741	0.0245238	0.024573	0.0250165	0.024068	0.0248318	0.0241291	0.0239692	0.0236488	0.024964	0.0256253	0.024363	0.0242587	0.0243942	0.024296	0.0231169	0.0248902	0.0240527	0.0235752	0.0245686	0.0246103	0.0246495	0.0249367	0.0242733	0.0243276	0.021829	0.0221464	0.0228148	0.02296	0.0242387	0.0253757	0.0248191	0.0229413	0.0245378	0.0255686	0.0244864	0.0230865	0.0225006
1632.82	0.0250323	0.0243824	0.0247005	0.0242495	0.0239732	0.0241968	0.0245471	0.0245755	0.0256424	0.0249952	0.0250411	0.0244216	0.0247657	0.0247804	0.0253188	0.0243432	0.0251049	0.0244081	0.0242882	0.0239649	0.0251823	0.0259017	0.0246636	0.0245502	0.0245589	0.0245232	0.0233951	0.0251698	0.0242727	0.0237737	0.024866	0.0249044	0.0249336	0.0252161	0.0246103	0.0246658	0.0221922	0.0224497	0.0232903	0.0234617	0.02454	0.0256928	0.025168	0.0232357	0.0247702	0.0258832	0.0248453	0.0235105	0.0228956
1632.11	0.0251696	0.0245849	0.0249439	0.0244693	0.0241134	0.0243828	0.0247068	0.0247486	0.025833	0.0251688	0.0252325	0.0245562	0.0248907	0.0248747	0.0254968	0.0245298	0.0252486	0.0245776	0.0245061	0.0241747	0.0252888	0.0260461	0.0248757	0.024748	0.0246375	0.0246419	0.0236171	0.0253545	0.0243894	0.0238671	0.0250455	0.0250773	0.0251126	0.0253925	0.024846	0.0249092	0.0225022	0.0227161	0.0237199	0.023889	0.0247304	0.0258586	0.0253885	0.0234167	0.02489	0.0260876	0.0250918	0.0238676	0.0232503
1631.39	0.025224	0.0247209	0.0251007	0.0246117	0.0241699	0.0244745	0.024762	0.0248241	0.0259137	0.0252554	0.0253261	0.0245878	0.0249209	0.0248891	0.0255645	0.024643	0.0252772	0.0246523	0.0246319	0.0242893	0.0253098	0.0260826	0.0250142	0.0248681	0.0246729	0.0246749	0.0237889	0.0254734	0.0244155	0.0238749	0.0251191	0.0251518	0.0252028	0.0254784	0.0249913	0.0250724	0.0227575	0.0229541	0.0241045	0.0242426	0.0248285	0.0258877	0.0254926	0.0234965	0.0249202	0.0262034	0.0252494	0.0241634	0.0235641
1630.68	0.0251934	0.0247704	0.0251693	0.0246674	0.0241448	0.0244741	0.0247243	0.024805	0.0258884	0.0252582	0.0253253	0.0245245	0.0248597	0.0248268	0.0255265	0.0246767	0.025204	0.0246386	0.0246635	0.0243181	0.0252454	0.0260197	0.0250638	0.0249033	0.0246493	0.0246238	0.0238861	0.0255055	0.024353	0.0237963	0.025092	0.0251335	0.0251948	0.0254622	0.0250424	0.0251404	0.0229412	0.0231374	0.0244221	0.0245087	0.0248365	0.0257974	0.0254892	0.0234792	0.0248582	0.0262102	0.0253195	0.0243779	0.0238118
1629.97	0.0250702	0.0247214	0.0251433	0.0246322	0.0240366	0.0243818	0.0246046	0.0246944	0.0257621	0.0251713	0.0252325	0.0243765	0.0247067	0.0246845	0.0253857	0.0246209	0.025039	0.0245393	0.0246017	0.0242684	0.025094	0.0258579	0.0250118	0.0248467	0.0245431	0.0244827	0.0238879	0.0254308	0.0242037	0.0236344	0.0249693	0.0250225	0.0250879	0.0253393	0.024994	0.0251024	0.0230365	0.023246	0.0246493	0.0246721	0.0247522	0.0256003	0.0253858	0.0233661	0.0247018	0.0260912	0.0252953	0.0244895	0.0239695
1629.26	0.0248539	0.0245815	0.0250203	0.0245137	0.0238511	0.0242027	0.0244103	0.0244991	0.0255378	0.0249942	0.0250541	0.0241537	0.0244689	0.0244632	0.0251488	0.0244725	0.0247905	0.0243589	0.0244556	0.0241398	0.0248655	0.0255963	0.0248622	0.0246998	0.0243504	0.0242496	0.0237916	0.0252528	0.0239735	0.0234013	0.0247577	0.0248216	0.0248984	0.0251226	0.0248461	0.0249675	0.0230335	0.0232788	0.0247681	0.0247269	0.0245735	0.0253068	0.0251895	0.0231641	0.0244599	0.0258581	0.0251714	0.0244934	0.0240236
1628.54	0.0245534	0.0243605	0.0248023	0.0243162	0.0235998	0.0239497	0.0241463	0.0242297	0.0252226	0.0247351	0.0247956	0.0238618	0.0241535	0.0241621	0.0248294	0.0242348	0.0244685	0.0241053	0.0242369	0.0239311	0.0245681	0.0252378	0.0246264	0.0244671	0.0240747	0.0239294	0.0236056	0.0249824	0.0236723	0.0231079	0.0244671	0.0245377	0.0246389	0.024829	0.024606	0.0247508	0.0229349	0.023234	0.0247701	0.0246789	0.0243069	0.0249353	0.0249099	0.0228884	0.024144	0.0255329	0.0249461	0.0244007	0.0239712
1627.83	0.0241897	0.0240665	0.0245029	0.0240439	0.0232954	0.0236402	0.0238215	0.0239011	0.0248264	0.0244069	0.0244635	0.0235071	0.0237703	0.0237905	0.024446	0.0239224	0.0240883	0.0237913	0.0239533	0.0236538	0.0242034	0.024801	0.0243166	0.0241562	0.0237267	0.0235459	0.0233508	0.0246359	0.0233157	0.0227647	0.0241102	0.0241839	0.0243138	0.0244733	0.0242889	0.024464	0.0227609	0.0231048	0.0246579	0.0245371	0.0239712	0.0245096	0.0245606	0.0225607	0.0237646	0.0251319	0.0246287	0.024233	0.0238225
1627.12	0.0237772	0.0237026	0.0241398	0.0237051	0.0229487	0.0232905	0.0234505	0.0235283	0.0243623	0.0240181	0.0240676	0.0231004	0.0233317	0.0233658	0.0240106	0.0235492	0.0236659	0.0234317	0.0236101	0.0233261	0.0237697	0.0243133	0.0239413	0.0237765	0.0233083	0.0231225	0.0230442	0.024225	0.0229158	0.0223822	0.0236995	0.0237757	0.0239206	0.0240582	0.0239088	0.0241085	0.0225248	0.0228843	0.024436	0.0243067	0.0235854	0.0240487	0.0241573	0.0221962	0.0233299	0.0246613	0.0242325	0.0240031	0.0235865
1626.4	0.0233048	0.0232638	0.0237142	0.0233008	0.0225629	0.0229038	0.0230411	0.0231144	0.0238493	0.02357	0.0236184	0.02265	0.0228438	0.0228893	0.023519	0.0231123	0.0232067	0.0230328	0.0232128	0.0229513	0.0232681	0.0237864	0.023505	0.0233345	0.0227994	0.0226502	0.022675	0.02374	0.0224696	0.0219621	0.02324	0.0233188	0.0234547	0.0235714	0.0234718	0.0236791	0.0222108	0.0225687	0.0241069	0.0239917	0.023153	0.0235558	0.0237098	0.0217924	0.0228435	0.0241228	0.0237642	0.0237024	0.0232573
1625.69	0.0227577	0.0227551	0.0232168	0.0228255	0.0221368	0.0224733	0.0225913	0.0226536	0.0233042	0.0230684	0.0231224	0.0221603	0.0223037	0.0223518	0.0229606	0.0226057	0.0227069	0.0225936	0.0227699	0.0225198	0.022709	0.0232141	0.0230137	0.0228365	0.0221928	0.0221048	0.0222292	0.0231707	0.0219717	0.0214975	0.0227345	0.0228115	0.0229195	0.02301	0.022984	0.0231776	0.0217945	0.0221699	0.0236823	0.0235973	0.0226677	0.0230212	0.0232211	0.0213413	0.0223069	0.0235218	0.0232319	0.0233213	0.0228354
1624.98	0.0221458	0.0222011	0.0226527	0.0222843	0.0216737	0.0220002	0.0221005	0.0221482	0.0227355	0.0225286	0.0225874	0.0216392	0.0217119	0.0217596	0.0223373	0.0220415	0.0221671	0.0221181	0.0222949	0.0220347	0.0221184	0.0225906	0.0224838	0.0222978	0.0215231	0.021488	0.021721	0.0225331	0.0214344	0.0209891	0.0221928	0.0222615	0.0223366	0.022397	0.0224599	0.0226224	0.0212783	0.0217217	0.0231918	0.0231355	0.0221343	0.0224387	0.0226952	0.0208463	0.0217306	0.0228749	0.0226542	0.0228739	0.0223473
1624.26	0.0215013	0.0216271	0.022046	0.0217028	0.0211841	0.0214979	0.0215756	0.0216126	0.0221457	0.0219682	0.0220247	0.0210945	0.0210833	0.0211375	0.0216704	0.0214455	0.0215981	0.0216176	0.0218008	0.0215217	0.0215284	0.0219256	0.021942	0.0217427	0.0208512	0.020838	0.0211818	0.0218652	0.0208848	0.0204582	0.0216303	0.0216894	0.0217415	0.0217726	0.0219174	0.0220456	0.0207107	0.021262	0.0226765	0.0226317	0.0215787	0.0218189	0.0221401	0.0203228	0.0211386	0.0222113	0.0220587	0.0223946	0.021834
1623.55	0.0208542	0.0210406	0.0214161	0.0211079	0.0206741	0.0209774	0.0210228	0.0210566	0.021521	0.021391	0.0214363	0.0205248	0.0204407	0.0205096	0.020986	0.0208345	0.0210102	0.0210972	0.0212873	0.0210065	0.0209395	0.0212381	0.0213985	0.0211821	0.0202168	0.0201984	0.0206368	0.0212009	0.0203343	0.0199264	0.0210523	0.0211095	0.0211532	0.0211602	0.0213618	0.0214675	0.0201623	0.0208003	0.0221522	0.0221042	0.021021	0.0211798	0.0215599	0.0197863	0.0205448	0.0215461	0.0214617	0.0219076	0.0213192
1622.84	0.0202039	0.0204224	0.0207584	0.0205025	0.0201343	0.0204339	0.0204401	0.0204748	0.0208415	0.0207802	0.02081	0.0199214	0.0197948	0.0198737	0.0202942	0.0202014	0.0203996	0.0205492	0.0207371	0.0204858	0.0203115	0.0205362	0.020827	0.020594	0.0195894	0.0195713	0.0200817	0.0205348	0.0197615	0.0193821	0.020446	0.0205106	0.02055	0.0205384	0.0207774	0.0208724	0.019652	0.0203058	0.0215882	0.0215475	0.0204446	0.0205252	0.0209516	0.0192426	0.0199324	0.020855	0.0208513	0.0214003	0.0207875
1622.13	0.019517	0.0197485	0.0200597	0.0198696	0.0195513	0.0198502	0.0198203	0.019854	0.0201153	0.0201183	0.0201362	0.0192794	0.0191315	0.0192025	0.0195849	0.0195294	0.019751	0.0199634	0.0201363	0.0199299	0.0196186	0.0198069	0.0201985	0.0199508	0.0189072	0.0189192	0.0194856	0.0198289	0.0191415	0.0188003	0.0197968	0.0198726	0.0198995	0.0198648	0.0201438	0.0202302	0.019128	0.0197472	0.0209561	0.0209524	0.0198199	0.0198403	0.020307	0.018683	0.0192785	0.0201113	0.0202025	0.0208416	0.0202045
1621.41	0.0187732	0.0190252	0.0193239	0.0191984	0.0189206	0.0192131	0.019155	0.0191849	0.0193584	0.0194019	0.0194152	0.0185982	0.0184311	0.0184846	0.018844	0.0188168	0.0190539	0.0193331	0.0194821	0.0193167	0.0188701	0.0190347	0.0195077	0.0192506	0.0181664	0.0182247	0.0188386	0.0190677	0.0184742	0.0181752	0.0191011	0.0191877	0.0191929	0.0191267	0.0194553	0.0195314	0.0185562	0.0191319	0.0202693	0.0203167	0.0191416	0.0191095	0.0196173	0.0180896	0.0185798	0.0193192	0.0195052	0.0202234	0.0195615
1620.7	0.0179846	0.018278	0.018565	0.0184889	0.0182466	0.0185221	0.0184416	0.0184669	0.0185706	0.0186417	0.0186544	0.0178796	0.0176885	0.017734	0.0180665	0.0180751	0.0183084	0.0186541	0.0187785	0.0186475	0.0180882	0.0182191	0.0187641	0.0185116	0.0174083	0.017502	0.0181555	0.0182689	0.01777	0.0175183	0.0183637	0.0184589	0.0184402	0.0183422	0.0187219	0.0187885	0.0179462	0.0184868	0.0195567	0.0196423	0.0184241	0.0183296	0.0188793	0.0174481	0.0178496	0.018501	0.0187627	0.0195585	0.0188747
1619.99	0.0171696	0.0175147	0.0177849	0.0177379	0.0175359	0.0177874	0.0176858	0.0177061	0.0177527	0.0178521	0.0178638	0.0171263	0.0169114	0.0169586	0.0172537	0.0173075	0.0175206	0.0179258	0.0180307	0.0179326	0.017287	0.0173693	0.0179774	0.0177442	0.0166383	0.0167581	0.0174388	0.0174407	0.017029	0.0168316	0.0175896	0.0176869	0.0176511	0.0175263	0.0179545	0.018014	0.0172956	0.0178205	0.018822	0.0189259	0.0176745	0.0175077	0.0180958	0.0167537	0.0170984	0.0176651	0.0179769	0.018853	0.0181519
1619.27	0.0163319	0.0167217	0.0169692	0.0169351	0.0167865	0.0170161	0.0168942	0.0169054	0.0169101	0.017035	0.0170423	0.0163398	0.0161068	0.016148	0.016403	0.0165021	0.0166925	0.0171469	0.0172375	0.0171724	0.0164581	0.0164886	0.017147	0.0169356	0.0158137	0.0159739	0.0166793	0.0165668	0.0162422	0.0160928	0.0167748	0.0168636	0.0168192	0.0166722	0.0171506	0.0171995	0.0165795	0.0171145	0.0180335	0.0181506	0.0168744	0.0166452	0.0172655	0.0160044	0.0163158	0.0167903	0.0171414	0.0180956	0.0173856
1618.56	0.0154737	0.0158958	0.0161074	0.016078	0.0159869	0.0162063	0.0160662	0.0160623	0.0160367	0.0161783	0.0161759	0.0155205	0.0152737	0.0153006	0.0155095	0.0156523	0.0158218	0.0163137	0.0163921	0.0163558	0.0155786	0.0155764	0.0162669	0.0160676	0.0149144	0.0151342	0.0158927	0.0156418	0.0154094	0.0152762	0.015911	0.0159793	0.0159292	0.0157677	0.0163017	0.0163246	0.0157991	0.0163583	0.0171633	0.017295	0.0159977	0.015733	0.0163822	0.0151978	0.0154798	0.015846	0.0162492	0.0172747	0.016581
1617.85	0.0146121	0.0150653	0.0152161	0.0151864	0.0151368	0.0153557	0.0152011	0.0151782	0.0151311	0.0152845	0.0152673	0.0146735	0.0144157	0.0144389	0.0145808	0.0147798	0.0149134	0.0154324	0.0155019	0.015481	0.0146585	0.0146421	0.0153542	0.0151557	0.0140017	0.0142615	0.0151123	0.0147035	0.0145551	0.0144021	0.0150049	0.0150459	0.0149988	0.0148314	0.0154168	0.0154018	0.0149972	0.0155789	0.0162411	0.0163708	0.01506	0.0147711	0.0154472	0.0143402	0.0145987	0.0148496	0.0153171	0.0164007	0.0157673
1617.13	0.0137858	0.0142765	0.0143434	0.014308	0.0142738	0.0144826	0.0143202	0.0142782	0.0142221	0.014398	0.0143604	0.013822	0.0135637	0.0136076	0.0136572	0.0139357	0.0139982	0.0145391	0.0146051	0.0145835	0.0137688	0.0137212	0.0144681	0.0142652	0.0131964	0.0134234	0.0143606	0.0138298	0.0137268	0.013555	0.0140962	0.0141194	0.0141065	0.0139327	0.0145396	0.0145037	0.0142252	0.0148301	0.0153512	0.0154422	0.0141392	0.0137988	0.0144905	0.0134693	0.0137382	0.0138948	0.0144108	0.0155232	0.0149799
1616.42	0.0130276	0.0135426	0.0135298	0.013488	0.0134499	0.0136326	0.0134689	0.0134089	0.0133296	0.0135628	0.0135	0.0130038	0.0127639	0.0128461	0.0127933	0.0131527	0.0131261	0.0136857	0.0137428	0.0137294	0.0129543	0.0128554	0.0136451	0.013444	0.0125446	0.0126796	0.0136484	0.0130686	0.0129483	0.0128019	0.0132334	0.0132651	0.0133107	0.0131296	0.0137156	0.0136875	0.0135143	0.0141305	0.0145346	0.0145731	0.0133013	0.0128843	0.0135713	0.0126524	0.0129534	0.013046	0.0135931	0.0146991	0.014228
1615.71	0.0122944	0.0128026	0.0127617	0.0127224	0.01268	0.0128349	0.0126762	0.0125996	0.0124842	0.0127784	0.0126992	0.0122405	0.0120243	0.0121265	0.0120053	0.0124047	0.0123198	0.0128938	0.0129305	0.0129461	0.0122	0.0120502	0.0128709	0.0126828	0.0119223	0.0119926	0.0129257	0.0123509	0.0122002	0.0121251	0.0124346	0.0124928	0.0125827	0.0123934	0.012947	0.012936	0.0128184	0.0134337	0.0137581	0.0137884	0.0125398	0.0120687	0.0127295	0.0119227	0.0122361	0.0122746	0.0128481	0.0139242	0.0134744
1615	0.011518	0.0120074	0.0119946	0.0119674	0.0119332	0.0120689	0.0119208	0.0118302	0.0117141	0.0120143	0.0119363	0.0115135	0.0113064	0.0113867	0.0112555	0.0116459	0.0115523	0.0121356	0.012151	0.0121949	0.0114712	0.0112755	0.0121144	0.011943	0.0112038	0.0112838	0.0121376	0.0115775	0.0114582	0.0114632	0.0116745	0.0117533	0.0118599	0.0116568	0.0121995	0.0121996	0.0120898	0.012696	0.0129792	0.013058	0.0118066	0.0113236	0.0119407	0.0112393	0.011542	0.0115232	0.0121135	0.0131491	0.0126894
1614.28	0.010713	0.0111948	0.0112129	0.0111989	0.0111759	0.0113026	0.0111664	0.0110639	0.0109797	0.0112408	0.0111705	0.0107902	0.0105846	0.010623	0.0105085	0.0108709	0.0107891	0.0113731	0.0113734	0.0114352	0.0107235	0.0105048	0.0113454	0.0111844	0.0104132	0.0105486	0.0113283	0.0107537	0.0107167	0.010771	0.0109156	0.010999	0.0111078	0.0108931	0.0114411	0.0114422	0.0113671	0.0119284	0.0121818	0.0123228	0.0110597	0.0105911	0.0111551	0.010548	0.0108285	0.010752	0.0113575	0.0123525	0.0118976
1613.57	0.00993921	0.0104277	0.010447	0.01044	0.0104177	0.0105382	0.0104141	0.0103023	0.0102504	0.0104753	0.0104051	0.010072	0.00987372	0.00987902	0.0097768	0.0101238	0.0100338	0.0106101	0.0106017	0.0106723	0.00996819	0.00974598	0.0105786	0.0104183	0.00965001	0.00983389	0.0105698	0.00995682	0.00999544	0.010066	0.0101605	0.0102398	0.0103559	0.0101285	0.0106817	0.010685	0.0106863	0.0111844	0.0113964	0.011577	0.0103073	0.00985718	0.0103695	0.00984822	0.0101073	0.00998209	0.010604	0.0115615	0.0111418
1612.86	0.00922692	0.00972686	0.00972939	0.00972071	0.00968704	0.00979782	0.00968582	0.00956755	0.00953502	0.00974855	0.00967159	0.00938012	0.00919552	0.00918615	0.00908768	0.00943856	0.00930614	0.00987396	0.00985612	0.00993383	0.00924349	0.00902091	0.0098437	0.00968303	0.00896571	0.00916819	0.0098833	0.00923314	0.00931139	0.00938484	0.00943464	0.0095093	0.0096439	0.00939677	0.00995017	0.00996305	0.0100412	0.0104984	0.0106578	0.0108505	0.0095805	0.00914469	0.00961296	0.009168	0.00941318	0.00924976	0.00988396	0.0108082	0.0104367
1612.14	0.008564	0.00907392	0.0090617	0.00904464	0.00899134	0.00909088	0.00898828	0.00886561	0.00884036	0.00906029	0.00897895	0.00872133	0.00854838	0.00854016	0.00844118	0.00880301	0.00860933	0.00917354	0.00913947	0.00922909	0.00855965	0.00833534	0.00914375	0.00899347	0.00834275	0.00854436	0.0092421	0.00856725	0.00865763	0.00873422	0.00874613	0.00881616	0.00897018	0.00870609	0.00925644	0.00927678	0.00941883	0.00985708	0.00996379	0.0101514	0.00889136	0.00846431	0.00889575	0.00851613	0.00875709	0.00855909	0.00919919	0.0100921	0.00976717
1611.43	0.00793172	0.00844816	0.00842961	0.00840381	0.00832491	0.0084163	0.00831869	0.00819347	0.00817011	0.00839903	0.00832019	0.00809327	0.00792159	0.00792244	0.0078207	0.0081905	0.00794111	0.00850199	0.00844953	0.00855062	0.00791323	0.00768557	0.00847693	0.0083437	0.00775124	0.00794424	0.00861637	0.00793344	0.0080247	0.00810797	0.00809042	0.008153	0.0083206	0.00805352	0.00859557	0.00861519	0.00881101	0.00923632	0.00929667	0.00947037	0.00823833	0.00780847	0.00821122	0.00788786	0.00813541	0.0079059	0.00854279	0.0093985	0.00911732
1610.72	0.00732547	0.00784225	0.00782095	0.00779155	0.00768615	0.00777432	0.0076791	0.00755345	0.00753562	0.00776445	0.00769174	0.00749571	0.00731363	0.00732115	0.00721748	0.00759121	0.00730653	0.0078539	0.00779299	0.00789344	0.00730591	0.0070701	0.0078488	0.00772764	0.00717908	0.00735772	0.00799975	0.00732534	0.00741503	0.00750546	0.00746471	0.00751608	0.0076986	0.0074389	0.00796449	0.00797979	0.00821398	0.00862655	0.00864739	0.00880573	0.00761607	0.00717398	0.00755688	0.00728391	0.00754609	0.00729557	0.00791635	0.00872559	0.00848446
1610	0.00675041	0.0072592	0.00723228	0.00720118	0.0070768	0.00716531	0.00707391	0.00694907	0.00694302	0.00716007	0.00709489	0.00692753	0.00673272	0.00674109	0.00663683	0.00701232	0.00671025	0.00723093	0.00717742	0.00726292	0.00673712	0.00649104	0.00725746	0.00714471	0.00662752	0.00678807	0.00740715	0.00674824	0.00683375	0.00692802	0.00686841	0.00690804	0.00711305	0.00686168	0.00736468	0.00737643	0.00763291	0.0080293	0.0080189	0.00816429	0.00701833	0.0065708	0.0069366	0.00670847	0.00698702	0.00672855	0.00732373	0.00808132	0.00787553
1609.29	0.00621123	0.00670308	0.00666852	0.00662985	0.00649835	0.00658805	0.00650635	0.00638139	0.00638505	0.00658482	0.00653108	0.00638762	0.00618899	0.00619593	0.00608921	0.00646426	0.0061508	0.00664008	0.00660366	0.00666922	0.00619923	0.0059508	0.00669171	0.0065947	0.00609749	0.00624716	0.00685387	0.0062042	0.00628194	0.00637668	0.00630347	0.00633789	0.00656127	0.00631967	0.00679865	0.00680426	0.00707171	0.00744944	0.00741856	0.00755244	0.00644237	0.00601318	0.00635539	0.00616585	0.00645622	0.00619192	0.00676549	0.00747061	0.00729748
1608.58	0.00570822	0.00617366	0.00613756	0.00608456	0.00595294	0.00604231	0.00597663	0.00585092	0.00585587	0.0060401	0.00600063	0.00587766	0.00568848	0.0056934	0.00558006	0.00595335	0.00562597	0.00608786	0.00606622	0.00611746	0.00568588	0.00545044	0.00614718	0.00607264	0.00559175	0.00574367	0.00633948	0.00569252	0.00576205	0.00585594	0.00577471	0.0058138	0.00603633	0.0058108	0.00626579	0.00626042	0.00652735	0.00689368	0.00685499	0.00697466	0.00589342	0.0055072	0.0058162	0.00566051	0.00595424	0.00567546	0.00624079	0.00689343	0.00675145
1607.87	0.00524088	0.00567138	0.00564322	0.00557766	0.00544432	0.00553216	0.00548201	0.00535838	0.0053589	0.00553369	0.00550376	0.00540056	0.00523032	0.00523136	0.00510931	0.00548178	0.00513871	0.00557673	0.00556127	0.00560718	0.00520039	0.00499065	0.00563336	0.00557483	0.00512136	0.00527657	0.00585455	0.00521682	0.00528263	0.00537352	0.00528702	0.00533322	0.00554094	0.00533385	0.00576528	0.00574732	0.00600285	0.00636899	0.00633097	0.00643417	0.00538094	0.00504584	0.00531981	0.00519472	0.00548223	0.00518648	0.00574823	0.00635056	0.00623513
1607.15	0.00480836	0.00519937	0.00518323	0.00511441	0.00497496	0.00506455	0.00501974	0.00490319	0.00489526	0.00506987	0.00503978	0.00495668	0.00480635	0.0048049	0.00467682	0.00504465	0.00469343	0.0051071	0.0050919	0.005139	0.00474826	0.00456935	0.0051606	0.0051037	0.00469623	0.00483963	0.00539616	0.00478048	0.00484845	0.00493084	0.00484049	0.00488631	0.00508045	0.00488666	0.00529799	0.00526844	0.00551396	0.0058768	0.00583852	0.00593163	0.0049137	0.00462001	0.0048655	0.00476743	0.00503811	0.00473375	0.00528467	0.00584492	0.00574732
1606.44	0.00440016	0.00475347	0.00474696	0.0046835	0.0045376	0.00463774	0.00458407	0.00447755	0.0044583	0.004636	0.00460272	0.00453969	0.00440151	0.00440237	0.00427878	0.00462389	0.00428392	0.00467233	0.0046582	0.00470846	0.00432413	0.00417486	0.00472209	0.00465957	0.0043031	0.00442421	0.00496197	0.00436956	0.00444748	0.00451653	0.00442717	0.00446557	0.00464562	0.00446341	0.00485923	0.00481753	0.00507166	0.00540736	0.00536403	0.00546086	0.00448901	0.00422438	0.00444753	0.00437263	0.00461551	0.00430504	0.00484345	0.00537174	0.00528314
1605.73	0.00400409	0.00432664	0.00432543	0.00427241	0.00411895	0.00423675	0.0041676	0.00407013	0.00404197	0.00421596	0.0041884	0.00414367	0.00400442	0.00401099	0.00390707	0.00420572	0.00389572	0.00425971	0.00425114	0.00430165	0.00392154	0.00379544	0.00430299	0.00424075	0.00391894	0.00402885	0.00454666	0.00396821	0.00406151	0.0041199	0.00403785	0.00407064	0.00422559	0.00406215	0.00444067	0.00438688	0.00466689	0.00495218	0.00490496	0.00501203	0.00409189	0.00385244	0.00405594	0.00400022	0.00421364	0.00388865	0.00442209	0.00492179	0.00483801
1605.01	0.00362106	0.00392116	0.00392205	0.00388068	0.00371533	0.00384667	0.00377014	0.00367888	0.00364575	0.00380985	0.00379926	0.00377013	0.00361875	0.00362956	0.00355409	0.0037987	0.00352273	0.00386174	0.00386313	0.00390503	0.0035456	0.00343085	0.00390022	0.00385001	0.00353836	0.00365879	0.00414872	0.00358173	0.00368495	0.00374132	0.0036685	0.0037023	0.00382432	0.00368628	0.00403987	0.00397883	0.00427955	0.00451672	0.00447038	0.00458028	0.00370879	0.00349491	0.00368328	0.00364208	0.00383823	0.00349738	0.00402419	0.00449093	0.00441363
1604.3	0.00326033	0.00354175	0.00354488	0.00350968	0.00333613	0.0034664	0.00339817	0.00331049	0.00327395	0.00342803	0.00343549	0.00341958	0.00325809	0.00326675	0.00321435	0.00342028	0.00316909	0.00348038	0.00349337	0.00351587	0.00320117	0.00308574	0.00351974	0.00348787	0.00316998	0.00331256	0.00376642	0.00322291	0.00332227	0.00338101	0.00331574	0.00335266	0.00344963	0.00333232	0.00365804	0.00359729	0.0038963	0.0041065	0.00406169	0.00416608	0.00334133	0.00314775	0.00332608	0.00329467	0.00348668	0.003146	0.00364653	0.00407773	0.00401114
1603.59	0.00292731	0.00318648	0.00319456	0.00315276	0.00299061	0.00310594	0.00305429	0.00296985	0.00293267	0.00307535	0.00309034	0.00308554	0.00293144	0.00293004	0.00288618	0.00307453	0.00283975	0.00312032	0.00314276	0.00314288	0.00288074	0.00276047	0.00316304	0.00314619	0.0028247	0.0029816	0.00339577	0.00289183	0.00297659	0.00303306	0.00297496	0.00301145	0.00309924	0.00299313	0.00329419	0.00323977	0.00351653	0.00371625	0.00366954	0.00376966	0.00300022	0.00281636	0.00298355	0.00296065	0.00314609	0.00282657	0.00328156	0.00367942	0.00362551
1602.87	0.00262224	0.00285223	0.00286634	0.00280756	0.00267826	0.00277423	0.00273446	0.00265637	0.00262227	0.00275139	0.00276114	0.00276441	0.00263524	0.00262306	0.0025734	0.0027567	0.00253641	0.00278586	0.00281228	0.0027984	0.00257668	0.00245573	0.00282907	0.00281845	0.00251207	0.00266765	0.0030416	0.00258518	0.00265442	0.0026995	0.00264857	0.00268027	0.00276995	0.00267181	0.0029491	0.00290313	0.00314611	0.00334274	0.0032892	0.00339185	0.00268988	0.00250748	0.00266018	0.00264888	0.00281192	0.00252689	0.00293294	0.00329671	0.00325396
1602.16	0.00233729	0.00253593	0.00255375	0.00247881	0.0023884	0.0024694	0.00243156	0.00236441	0.00233565	0.00245226	0.00244938	0.00245791	0.00235369	0.00233958	0.00227996	0.00245907	0.00225512	0.00247767	0.00250006	0.00248583	0.00228893	0.00217195	0.00251538	0.00250386	0.00222699	0.00237919	0.00271144	0.00229892	0.00236411	0.0023894	0.00234373	0.00236875	0.00246255	0.00237622	0.00262363	0.00258357	0.0027895	0.00298689	0.00292209	0.00303214	0.00239977	0.00222202	0.00235979	0.00236414	0.00249205	0.00224278	0.00261027	0.00293175	0.00289714
1601.45	0.00206199	0.00223295	0.00225294	0.00217123	0.00211048	0.00218377	0.00214103	0.00208635	0.00206437	0.00217042	0.00215373	0.00216528	0.00207413	0.00206729	0.0020049	0.00217421	0.00198868	0.00219136	0.00220171	0.00219879	0.00201793	0.00190827	0.00221679	0.00220337	0.00195461	0.00211574	0.00240232	0.00202608	0.00210587	0.0021045	0.00206327	0.00208252	0.00217535	0.00210312	0.00231464	0.00227532	0.0024513	0.0026459	0.00257037	0.00268798	0.00211704	0.00195854	0.00207892	0.00209927	0.00219277	0.00197193	0.0023124	0.00258341	0.00255701
1600.73	0.00179516	0.00194354	0.00196852	0.00188841	0.00184181	0.00191324	0.00186384	0.001818	0.00180286	0.001899	0.00187338	0.00188476	0.00179989	0.00180348	0.00174675	0.00190114	0.00173382	0.00192176	0.00191722	0.00192934	0.00176144	0.00166641	0.00193037	0.0019208	0.0016928	0.00186791	0.00210666	0.00176539	0.00186905	0.00183918	0.00180428	0.00182222	0.00190707	0.00184228	0.00201806	0.0019779	0.00213929	0.00231778	0.00223691	0.00235635	0.00184167	0.00171434	0.00181164	0.00184373	0.00191488	0.00171679	0.00203083	0.0022491	0.00223795
1600.02	0.00153729	0.00166871	0.00170145	0.00162531	0.00157999	0.00165229	0.00159926	0.00155636	0.00154554	0.00162914	0.00160525	0.00161445	0.00153785	0.00155008	0.00150174	0.00163854	0.00149023	0.0016605	0.00164646	0.00166782	0.00151115	0.00144206	0.0016543	0.00165348	0.00144523	0.00162339	0.00181593	0.00151647	0.00163656	0.00158593	0.00155872	0.00157889	0.00165234	0.00158317	0.00172926	0.00169117	0.0018529	0.00199685	0.00191866	0.00203082	0.00157928	0.00148022	0.0015542	0.00159122	0.00165229	0.00147942	0.00175304	0.00192192	0.00193425
1599.31	0.00128266	0.00140281	0.00143968	0.00136568	0.00131933	0.00139059	0.00134176	0.00129711	0.00128931	0.00135285	0.00134014	0.00135063	0.00128404	0.00130145	0.00126095	0.00137814	0.00125418	0.00139617	0.00138219	0.00140299	0.00125785	0.0012199	0.00138439	0.00138833	0.00120209	0.00137233	0.00152124	0.00127043	0.00139225	0.00133699	0.00131519	0.00133337	0.00139892	0.00132001	0.00144398	0.00140881	0.0015741	0.00167129	0.00160503	0.00170442	0.00132751	0.00124386	0.00130302	0.00133751	0.00139385	0.00124907	0.00146602	0.00159295	0.00162721
1598.6	0.00103115	0.0011416	0.00117356	0.00109984	0.0010627	0.00112544	0.00108958	0.00104251	0.00103891	0.00107712	0.00107592	0.00109433	0.00103303	0.00105411	0.00101842	0.0011153	0.00102184	0.00112635	0.00111901	0.00113478	0.0010061	0.0009927	0.00112135	0.00112022	0.000955651	0.00111435	0.00122437	0.00102121	0.00113464	0.00109057	0.00107016	0.0010764	0.00113908	0.0010589	0.00116649	0.00113204	0.00128205	0.00134025	0.00129335	0.00137877	0.00107834	0.00100663	0.00105666	0.00108378	0.00113571	0.00101399	0.00117239	0.00126988	0.00131071
1597.88	0.00079444	0.000888954	0.000908985	0.000838551	0.000820981	0.000866359	0.000847904	0.000802747	0.000802404	0.000820001	0.000824559	0.000852476	0.000790845	0.000815483	0.000780423	0.000856743	0.000794984	0.000863566	0.000863119	0.000877683	0.000772101	0.000770025	0.000871384	0.00086173	0.000718782	0.000859247	0.000940702	0.000777788	0.000879964	0.000851959	0.000832037	0.000821618	0.000879333	0.000813633	0.000905871	0.000873346	0.000980584	0.00102098	0.000994852	0.00106637	0.000831387	0.000783814	0.000818303	0.000839366	0.000885969	0.000780126	0.000893671	0.00097326	0.00100396
1597.17	0.000578337	0.000647808	0.000655317	0.000596213	0.000597394	0.000623057	0.000619452	0.000583428	0.000581049	0.000587129	0.000595773	0.000625815	0.000566365	0.000589954	0.000558591	0.000610692	0.000578009	0.000621007	0.00062297	0.000641091	0.00056219	0.000559375	0.000635429	0.000622373	0.000507452	0.000615464	0.000678672	0.000550243	0.000642426	0.000624832	0.000608578	0.000588568	0.000629856	0.000588488	0.000661766	0.000637316	0.000694048	0.0007272	0.000717484	0.000775	0.000594997	0.000582854	0.000592079	0.000612657	0.000649708	0.000560458	0.00064385	0.00070805	0.000722668
1596.46	0.000375928	0.000418158	0.000415464	0.000376261	0.000386505	0.00039811	0.000401929	0.000380022	0.000372065	0.000372227	0.000386759	0.000407993	0.00036156	0.000376488	0.000357055	0.000382932	0.000373573	0.000400043	0.000400577	0.000419588	0.000368361	0.00035827	0.000410165	0.000398913	0.000322347	0.000387753	0.00043519	0.000342931	0.000419389	0.000407246	0.000398296	0.000380111	0.000397009	0.000377692	0.000428217	0.000415837	0.000437512	0.000459788	0.000458784	0.000500992	0.000378107	0.000391213	0.000380551	0.000401567	0.000423109	0.000358184	0.000416301	0.000460219	0.000463524
1595.74	0.000182604	0.000202202	0.000194766	0.000178286	0.000186994	0.000191477	0.000195109	0.000186446	0.00017781	0.000175857	0.00019012	0.000197907	0.000174137	0.000179334	0.000172509	0.000179632	0.000182071	0.000195329	0.000194212	0.000205899	0.000182376	0.000169429	0.000197606	0.000190246	0.000155969	0.000182081	0.000209498	0.000159833	0.000204756	0.000198684	0.00019634	0.000186719	0.000186664	0.000180305	0.000206435	0.000203939	0.000208175	0.000218571	0.00021824	0.000241022	0.000182523	0.000195329	0.000184255	0.000198643	0.000205219	0.000171745	0.000202131	0.000222211	0.000222072
1595.03	0	0	0	0	0	0	0	0	0	0	0	0	0	0	0	0	0	0	0	0	0	0	0	0	0	0	0	0	0	0	0	0	0	0	0	0	0	0	0	0	0	0	0	0	0	0	0	0	0
[truncated: 203 more columns]

## Sheet: Ac
XDP	Ac 100A	Ac 100B	Ac 100C	Ac 100D	Ac 100E	Ac 100F	Ac 100G	Ac 100H	Ac 100I	Ac 100J	Ac 100K	Ac 100L	Ac 300A	Ac 300B	Ac 300C	Ac 300D	Ac 300E	Ac 300F	Ac 300G	Ac 300H	Ac 300I	Ac 300J	Ac 300K	Ac 300L	Ac 500A	Ac 500B	Ac 500C	Ac 500D	Ac 500E	Ac 500F	Ac 500G	Ac 500H	Ac 500I	Ac 500J	Ac 500K	Ac 500L
1699.85	0	0	0	0	0	0	0	0	0	0	0	0	0	0	0	0	0	0	0	0	0	0	0	0	0	0	0	0	0	0	0	0	0	0	0	0
1699.14	-0.00010451	-0.000169775	-6.77784e-05	-7.26514e-05	-5.7216e-05	-6.15187e-05	-9.94817e-05	-4.57062e-05	-7.19345e-05	-8.27634e-05	-6.99428e-05	-9.1453e-05	-0.000145528	-0.000115845	-0.000141362	-0.000253224	-0.000117012	-8.28819e-05	-0.000109971	-8.41299e-05	-9.40682e-05	-4.4907e-05	-0.000149392	-0.000107097	-0.00021625	-0.000204401	-0.000163674	-0.000106079	-0.000266897	-7.31938e-05	-0.000216781	-0.000214004	-0.000244049	-7.06464e-05	-0.000192346	-3.09546e-05
1698.43	-0.000148902	-0.000307781	-0.000123299	-0.000128144	-9.28428e-05	-7.77261e-05	-0.000153092	-6.17296e-05	-0.000140724	-0.000140846	-0.000130743	-0.00017179	-0.000247014	-0.000168794	-0.000227755	-0.000432096	-0.000214531	-0.000168448	-0.000158995	-0.000146225	-0.000158807	-2.679e-05	-0.000282052	-0.00019303	-0.000274796	-0.000380272	-0.000278372	-0.000200127	-0.000452247	-0.00014031	-0.000334143	-0.000353871	-0.000326307	-0.00013366	-0.000296957	-5.9606e-05
1697.71	-0.000191567	-0.000465663	-0.000179357	-0.000176455	-0.000128266	-8.81753e-05	-0.00020821	-6.62504e-05	-0.000223615	-0.000212585	-0.000204283	-0.000239056	-0.000352425	-0.000244973	-0.000320058	-0.000556916	-0.000341475	-0.000266603	-0.000239432	-0.000219621	-0.000232592	-4.2398e-05	-0.000441506	-0.00029114	-0.000351923	-0.000598089	-0.000391946	-0.000308517	-0.00063845	-0.000240453	-0.000412939	-0.000513859	-0.00041741	-0.000250701	-0.000409611	-0.0001294
1697	-0.000275055	-0.000661451	-0.000240681	-0.000227223	-0.000175273	-0.000123212	-0.000290159	-7.91611e-05	-0.000318574	-0.000311955	-0.00029492	-0.000295423	-0.000489862	-0.000392964	-0.000449644	-0.00067151	-0.00050772	-0.000364222	-0.000392487	-0.000313594	-0.000334055	-0.000135525	-0.000627867	-0.000410631	-0.000556055	-0.000861759	-0.000523017	-0.000430543	-0.000862555	-0.000369182	-0.000510564	-0.000731949	-0.000620271	-0.000421656	-0.000581713	-0.000238392
1696.29	-0.000336503	-0.000760117	-0.000255235	-0.000249168	-0.000196874	-0.000148328	-0.000329065	-7.64242e-05	-0.000350252	-0.000360589	-0.000326771	-0.000308966	-0.000573209	-0.000502781	-0.000516478	-0.000701532	-0.00058318	-0.000392509	-0.00049206	-0.000364091	-0.000402371	-0.000207204	-0.000701517	-0.000468485	-0.000731505	-0.000982681	-0.000563508	-0.00049404	-0.0010049	-0.000421023	-0.000558084	-0.000846909	-0.00075388	-0.000518806	-0.000691061	-0.000304226
1695.57	-0.000344967	-0.000730801	-0.000217985	-0.000239741	-0.000182679	-0.000145215	-0.000304787	-5.18181e-05	-0.000303699	-0.000337006	-0.000283481	-0.000285981	-0.000571809	-0.000508247	-0.000495113	-0.000673557	-0.000529453	-0.000350069	-0.000476866	-0.000351541	-0.000411235	-0.000194615	-0.000638515	-0.00044807	-0.000777926	-0.000928112	-0.00050821	-0.00048453	-0.00103307	-0.000365486	-0.000557402	-0.000820083	-0.000737177	-0.000491154	-0.000696908	-0.000283041
1694.86	-0.000310667	-0.000658155	-0.000169475	-0.000218455	-0.000151396	-0.000115385	-0.000250519	-1.40572e-05	-0.000235535	-0.000282355	-0.000218613	-0.000260646	-0.000529879	-0.000436144	-0.000442341	-0.000661633	-0.000434177	-0.000301677	-0.000393154	-0.000314045	-0.000386425	-0.000109954	-0.000544332	-0.000404836	-0.000709943	-0.000830475	-0.00043991	-0.000451945	-0.0010125	-0.000274414	-0.000543908	-0.00074414	-0.000623617	-0.000407165	-0.000649819	-0.000214548
1694.15	-0.00024323	-0.000589381	-0.00012753	-0.000189705	-0.000111932	-5.91059e-05	-0.000183838	3.75652e-05	-0.000180666	-0.000222399	-0.000162473	-0.000240608	-0.000477545	-0.00033142	-0.000384737	-0.000654352	-0.000360454	-0.000276022	-0.000294577	-0.000276651	-0.000348698	1.27195e-05	-0.000479648	-0.000364437	-0.00057307	-0.000758162	-0.000379807	-0.00042343	-0.000976732	-0.000202938	-0.000498639	-0.000666065	-0.000458001	-0.000329606	-0.000573291	-0.000149954
1693.43	-0.000187418	-0.000566307	-0.000103276	-0.000165917	-7.84432e-05	-2.07871e-06	-0.000136495	8.84893e-05	-0.000152199	-0.000188929	-0.000129623	-0.000227009	-0.000447715	-0.000262649	-0.000355517	-0.00066422	-0.000338707	-0.000270236	-0.000247707	-0.000256977	-0.000321186	0.000108628	-0.000473363	-0.000343944	-0.000486447	-0.000751153	-0.000342629	-0.00040961	-0.000968955	-0.000175791	-0.000451302	-0.000636623	-0.000350196	-0.000293805	-0.000516188	-0.000114259
1692.72	-0.000150251	-0.000562588	-8.14454e-05	-0.000145345	-4.88581e-05	4.9823e-05	-0.000102413	0.000137155	-0.000128217	-0.00016989	-9.74609e-05	-0.000207215	-0.000427529	-0.000227686	-0.00033929	-0.000671824	-0.000329504	-0.000257245	-0.00023648	-0.00024217	-0.000297036	0.00017266	-0.000486592	-0.000328293	-0.000465207	-0.000765029	-0.000303973	-0.000395431	-0.000975582	-0.000164783	-0.000410291	-0.0006269	-0.00030031	-0.000271541	-0.000472	-8.75827e-05
1692.01	-0.000101159	-0.000521111	-3.71052e-05	-0.000113782	-9.74128e-06	0.000111873	-4.6514e-05	0.000197129	-8.1982e-05	-0.000126967	-3.7102e-05	-0.000168212	-0.000382722	-0.000178283	-0.000293833	-0.000630273	-0.000279441	-0.000217477	-0.000196535	-0.000207674	-0.000256453	0.000247052	-0.00046086	-0.000293143	-0.00043177	-0.000725987	-0.000227673	-0.000365926	-0.000950197	-0.000128863	-0.000351574	-0.000572491	-0.000214784	-0.000222139	-0.000400523	-4.46166e-05
1691.29	-3.13104e-05	-0.000438701	3.13001e-05	-6.82996e-05	4.09825e-05	0.000185705	3.8268e-05	0.000272194	-1.44751e-05	-5.50486e-05	4.40381e-05	-0.000114455	-0.000312817	-0.000103911	-0.000215811	-0.00053975	-0.000191688	-0.000159933	-0.000116762	-0.000150749	-0.000202409	0.000342343	-0.000390216	-0.000240321	-0.000359582	-0.000631659	-0.000123211	-0.000324754	-0.000891265	-6.39546e-05	-0.000274903	-0.000478948	-6.97477e-05	-0.000149736	-0.00030633	1.2835e-05
1690.58	4.38781e-05	-0.000348517	0.00010966	-1.55601e-05	9.58017e-05	0.00026131	0.000131537	0.000354327	6.30965e-05	2.27959e-05	0.000123177	-5.65916e-05	-0.000237653	-2.53003e-05	-0.000127383	-0.000436675	-9.51292e-05	-9.89134e-05	-2.80896e-05	-8.44044e-05	-0.00014951	0.000437536	-0.000298985	-0.000181173	-0.000276616	-0.000522236	-1.86143e-05	-0.000277007	-0.000826513	1.39012e-05	-0.000195817	-0.000391407	8.2178e-05	-7.64879e-05	-0.0002187	7.41794e-05
1689.87	0.000109608	-0.000278638	0.000185648	3.89395e-05	0.000148692	0.000335171	0.000215615	0.000435661	0.000142208	8.74309e-05	0.000191736	-6.17467e-07	-0.000172146	4.21198e-05	-4.7029e-05	-0.00035065	-4.6161e-06	-3.85221e-05	4.70537e-05	-2.15652e-05	-0.000103165	0.00051907	-0.000209297	-0.000122665	-0.000204394	-0.000429424	7.49324e-05	-0.000224854	-0.000771066	9.24661e-05	-0.000122504	-0.000334381	0.000188116	-1.51552e-05	-0.000150874	0.000135721
1689.16	0.000159699	-0.000241112	0.000252017	9.34744e-05	0.000198983	0.000407675	0.000285224	0.000512152	0.000212286	0.000135354	0.000252814	5.19907e-05	-0.00012344	9.24945e-05	1.38031e-05	-0.000294072	7.42043e-05	2.07066e-05	0.000103759	3.23204e-05	-5.92405e-05	0.000587227	-0.000140087	-7.16811e-05	-0.000154673	-0.000371086	0.000159001	-0.000176528	-0.000732216	0.000164336	-6.43749e-05	-0.000311241	0.000226908	2.43944e-05	-0.000108383	0.000195242
1688.44	0.000198383	-0.00022794	0.000311053	0.000149455	0.000251059	0.000477341	0.000345374	0.000583871	0.000269146	0.000176311	0.000311497	0.000104746	-8.45829e-05	0.000131024	5.78188e-05	-0.000261924	0.000139436	7.86912e-05	0.00014721	8.37902e-05	-9.4655e-06	0.00064699	-9.78222e-05	-2.96042e-05	-0.000133706	-0.000345256	0.000239491	-0.000134103	-0.000716533	0.000228674	-2.96964e-05	-0.000315398	0.000220429	4.30346e-05	-9.27411e-05	0.000252369
1687.73	0.000233978	-0.000229631	0.000370868	0.000207765	0.000308014	0.00054427	0.000401298	0.000654977	0.000317554	0.000219206	0.000367742	0.000160855	-4.22739e-05	0.000166794	9.42061e-05	-0.000240856	0.000187627	0.000133113	0.000182676	0.00014062	4.84195e-05	0.000700681	-7.81058e-05	5.22239e-06	-0.000138592	-0.000343299	0.00031337	-9.4705e-05	-0.000729681	0.000284236	-1.61936e-05	-0.000341473	0.000202868	4.9609e-05	-0.000100373	0.000305676
1687.02	0.00025879	-0.000267386	0.000428306	0.000262102	0.000362432	0.000606077	0.000443051	0.000727817	0.000354148	0.00025088	0.000410028	0.000214249	-6.17863e-06	0.000182197	0.000109192	-0.000234684	0.000195639	0.000172496	0.000188951	0.00019315	9.85309e-05	0.000732487	-9.5756e-05	1.79189e-05	-0.0001855	-0.000392953	0.000348697	-7.16823e-05	-0.000784131	0.000310511	-2.30011e-05	-0.000414882	0.000150486	2.72985e-05	-0.000141933	0.000338726
1686.3	0.000263049	-0.000350904	0.00048024	0.000311235	0.000408362	0.000660282	0.000462497	0.000805389	0.000380125	0.00026008	0.00043797	0.000264423	1.08522e-05	0.000155359	8.91006e-05	-0.000242247	0.000157592	0.000195263	0.000148317	0.000232311	0.000128822	0.000726418	-0.000154018	-1.50129e-06	-0.000291636	-0.000511154	0.000328092	-7.96432e-05	-0.000876038	0.000296591	-4.37847e-05	-0.000546087	1.71801e-05	-4.40548e-05	-0.000225682	0.000338509
1685.59	0.000306214	-0.000357273	0.000576356	0.000395789	0.000479443	0.000740749	0.000519581	0.000917845	0.000457435	0.000315167	0.000517684	0.000354561	8.02521e-05	0.000167527	0.000120939	-0.000161296	0.000186957	0.000261357	0.000159349	0.000308523	0.000189751	0.000749515	-0.000134281	2.11268e-05	-0.000341071	-0.000540609	0.000364104	-6.34145e-05	-0.000898334	0.000326656	7.6422e-06	-0.000589044	-6.41234e-05	-8.17867e-05	-0.000253136	0.000358496
1684.88	0.000476223	-0.000130135	0.000781401	0.000568061	0.000623321	0.000898149	0.000696787	0.00109995	0.000658964	0.000515338	0.000727386	0.000534437	0.000304743	0.000352124	0.000329651	0.000121774	0.00043429	0.000449082	0.000374245	0.000495452	0.000355484	0.000914322	0.000118261	0.000192362	-0.000155225	-0.000261832	0.000613545	6.90033e-05	-0.000722426	0.000524515	0.000223788	-0.000350914	0.000132112	5.39373e-05	-8.79192e-05	0.000491823
1684.16	0.000721383	0.000221067	0.00104408	0.000794703	0.000815111	0.00111101	0.000943408	0.00131756	0.000922338	0.000801599	0.00100235	0.000765267	0.000618052	0.000652899	0.000643217	0.000469769	0.00081282	0.000722972	0.000721208	0.0007558	0.000591467	0.0011848	0.000501463	0.000464934	0.000179549	0.000204088	0.000995918	0.000306225	-0.000429217	0.000847228	0.000504882	3.94415e-05	0.000497876	0.000329818	0.000199534	0.00073472
1683.45	0.000934145	0.000485613	0.00126644	0.00100694	0.00100024	0.00133062	0.00116132	0.00152025	0.00113761	0.0010411	0.00122695	0.000979712	0.000886312	0.000918066	0.000908127	0.000690624	0.00111917	0.000988466	0.00101384	0.00100065	0.000817572	0.00144408	0.000796493	0.000713493	0.00046979	0.000565562	0.00131827	0.000568512	-0.000165523	0.00115022	0.000718	0.000322323	0.000774295	0.000594962	0.000457967	0.00100325
1682.74	0.00110578	0.000641691	0.00144198	0.00119814	0.00117429	0.00155318	0.00134806	0.00171373	0.00129986	0.00121568	0.00139388	0.0011766	0.00110005	0.00112279	0.00110944	0.000806517	0.00131647	0.00122068	0.00121952	0.00121872	0.00102947	0.00166775	0.000972338	0.000912245	0.000696687	0.000768604	0.00155024	0.000822853	6.34855e-05	0.00139023	0.000877931	0.000473149	0.000928092	0.000796243	0.00066592	0.00125666
1682.03	0.00128518	0.000779274	0.00162139	0.00140135	0.00136432	0.00179741	0.00155074	0.00192865	0.0014676	0.00138321	0.00156191	0.00139095	0.00132045	0.00132667	0.00131314	0.000938133	0.0014958	0.00145335	0.00141393	0.00145165	0.00126536	0.00189763	0.00112954	0.00111081	0.000934669	0.000943889	0.00177533	0.00108892	0.000325038	0.00161684	0.0010586	0.00061549	0.00106927	0.000981634	0.000880809	0.00151152
1681.31	0.00152166	0.000990334	0.00185377	0.00165025	0.00159896	0.00208449	0.00181264	0.00219142	0.00169878	0.00160438	0.00178981	0.0016542	0.0016044	0.0015967	0.00158513	0.00118156	0.00175845	0.00173043	0.00167999	0.00174197	0.00155752	0.00218529	0.00137314	0.00136646	0.00126588	0.00123487	0.00208347	0.00140592	0.000679349	0.00189628	0.00133053	0.00086479	0.00132251	0.00122462	0.00117637	0.00180134
1680.6	0.00181977	0.00129189	0.00214979	0.00195359	0.0018841	0.00241707	0.00213437	0.00250613	0.0020058	0.00189249	0.00208975	0.00197246	0.00195826	0.00193994	0.00193195	0.00152798	0.00212135	0.0020657	0.00202437	0.00209382	0.00190393	0.002534	0.00171997	0.00168755	0.00168539	0.00165529	0.0024838	0.00178323	0.00110891	0.00224625	0.00169365	0.00122035	0.00168832	0.00154317	0.00155854	0.00213614
1679.89	0.00214454	0.00163212	0.0024833	0.00229546	0.00220252	0.00277757	0.00248161	0.00285351	0.00235505	0.0022171	0.00242889	0.00232945	0.00234383	0.0023067	0.00230447	0.00188868	0.00251704	0.00243796	0.00238403	0.00247522	0.00227466	0.00290041	0.00210457	0.00203482	0.00210593	0.00210446	0.00290847	0.00219162	0.00153578	0.00263288	0.00207685	0.00159381	0.00204402	0.00189413	0.00195731	0.00249665
1679.17	0.00247212	0.00196497	0.0028288	0.00265782	0.0025368	0.00314955	0.00283134	0.0032143	0.00270939	0.00255157	0.00277654	0.00270763	0.00272739	0.00266109	0.00266262	0.00221033	0.00288415	0.00282125	0.00271563	0.00285895	0.00264601	0.00325518	0.00246945	0.00237523	0.00247547	0.00250759	0.00330433	0.00259853	0.00191745	0.00301929	0.00242746	0.00193068	0.00230657	0.0022325	0.00231762	0.00286319
1678.46	0.00280987	0.0022879	0.00318491	0.00303581	0.00288285	0.00353081	0.00318796	0.00358623	0.00306108	0.00289743	0.00313036	0.0030999	0.00310546	0.0030111	0.0030084	0.00251955	0.00322322	0.00320508	0.00303722	0.00324534	0.00301912	0.00360683	0.00281495	0.00270933	0.0028241	0.00287645	0.00368169	0.00299213	0.00227878	0.0033998	0.0027577	0.00225064	0.00251235	0.00254793	0.00264513	0.00323393
1677.75	0.00317179	0.00262304	0.00356006	0.00343049	0.00324169	0.0039248	0.00356195	0.00397368	0.00342136	0.00326408	0.00349851	0.0035033	0.00349175	0.00337473	0.00336152	0.00286633	0.00356561	0.00358919	0.00338113	0.0036449	0.00340472	0.0039703	0.0031675	0.00305107	0.00320267	0.00325086	0.0040775	0.00337818	0.00265942	0.00378535	0.00310621	0.00259033	0.00274399	0.00285351	0.00297546	0.00361214
1677.03	0.00356027	0.00298871	0.00395554	0.00384059	0.00361272	0.00433091	0.00395609	0.00437611	0.00379724	0.00365333	0.00388326	0.00391501	0.00390078	0.00375663	0.00373419	0.00327587	0.00393321	0.00397557	0.00375407	0.00405975	0.0038072	0.00434465	0.00354455	0.00340653	0.0036251	0.00365613	0.0045056	0.00376895	0.00307024	0.00418366	0.00349366	0.00296549	0.00304796	0.00316746	0.00333548	0.00399372
1676.32	0.00397161	0.0033913	0.0043739	0.0042693	0.00399936	0.00474661	0.00436901	0.00479271	0.00419173	0.00406944	0.00428941	0.00434005	0.00434294	0.00415965	0.00413423	0.00374231	0.00434223	0.00437646	0.00415258	0.00449261	0.00423115	0.00472587	0.00395782	0.00378054	0.00406866	0.00411131	0.0049612	0.00417939	0.00350347	0.004603	0.0039166	0.00337697	0.00341244	0.00350861	0.00373003	0.00438435
1675.61	0.00438862	0.00380723	0.00480965	0.00471347	0.00440019	0.00516352	0.00478218	0.00521538	0.00459735	0.00450492	0.00471222	0.00477962	0.004803	0.00457573	0.00455129	0.00420912	0.00478865	0.00479966	0.00456536	0.00494089	0.00467257	0.00510765	0.00439653	0.00417133	0.00448236	0.00460465	0.0054224	0.0046144	0.00394041	0.00504417	0.00433472	0.00379485	0.00376597	0.00388018	0.00413035	0.00480079
1674.9	0.00476807	0.00416837	0.00522173	0.00513932	0.00478849	0.00555872	0.00515085	0.00561376	0.00497776	0.00490999	0.00510755	0.00520297	0.00522304	0.00495624	0.00493205	0.00457219	0.00520784	0.00521525	0.00494488	0.0053693	0.00509384	0.00546508	0.00479553	0.00454711	0.00480693	0.00505086	0.00583128	0.00504927	0.00434473	0.00547042	0.0046796	0.00414316	0.00400945	0.00424445	0.00448464	0.00523128
1674.18	0.00510786	0.00446992	0.00558571	0.00552285	0.00514772	0.00593166	0.00547799	0.00597731	0.00531743	0.00526383	0.00545235	0.0055847	0.00558945	0.00529268	0.00526497	0.00483761	0.00556427	0.00559348	0.00528717	0.00575479	0.00547261	0.00580619	0.00513453	0.00489441	0.00510065	0.00542036	0.00617911	0.00546505	0.00472626	0.00585697	0.00496705	0.00443353	0.00419543	0.00458275	0.00481767	0.0056461
1673.47	0.0054489	0.00477987	0.00592612	0.00588055	0.00549319	0.00630467	0.00581435	0.00632988	0.0056467	0.00560291	0.00577872	0.00594038	0.00594928	0.00563066	0.00559617	0.00511819	0.00589585	0.00594737	0.00563744	0.00611875	0.005831	0.00616048	0.00546837	0.00523586	0.00547129	0.00578034	0.00652324	0.0058692	0.00512934	0.00622151	0.00528326	0.00476017	0.0044553	0.00492076	0.00519815	0.00603536
1672.76	0.00580634	0.00514074	0.00626801	0.0062348	0.00584025	0.00668353	0.00617918	0.00668465	0.0059939	0.00595501	0.00612013	0.00629589	0.00632677	0.0059911	0.00594944	0.00546898	0.00623699	0.00630093	0.00600645	0.00648407	0.00618946	0.00652071	0.00583303	0.00558566	0.00592205	0.00618249	0.00690104	0.00626955	0.00556434	0.00658431	0.00566021	0.0051594	0.00480833	0.00527755	0.00563386	0.00640588
1672.04	0.00616791	0.00555146	0.00661049	0.00658854	0.00618565	0.00705589	0.00655309	0.00703089	0.0063573	0.00631783	0.00647993	0.00665578	0.00670755	0.00636169	0.00631452	0.00586419	0.00658554	0.00665412	0.00637425	0.00684815	0.00654276	0.0068628	0.00621743	0.00593632	0.00639183	0.00662802	0.00730484	0.00665922	0.00601602	0.00694781	0.00606523	0.00559692	0.00520693	0.00564646	0.00609007	0.00676108
1671.33	0.00650664	0.00596103	0.00693193	0.00692378	0.00650797	0.00739959	0.00689909	0.00734919	0.00670272	0.00666164	0.00682644	0.00699847	0.00705217	0.00669983	0.00664982	0.00623822	0.00690151	0.00697356	0.00670123	0.00718157	0.00686209	0.00716106	0.00656808	0.00625525	0.00680318	0.00705359	0.00767947	0.00701069	0.00643836	0.00728216	0.00643173	0.00599254	0.00558372	0.00598533	0.00651163	0.00708217
1670.62	0.00681316	0.00632756	0.00722541	0.00723012	0.00679558	0.00770516	0.00720434	0.00763842	0.00700734	0.0069708	0.00713834	0.00731093	0.007341	0.00697639	0.00692785	0.00656021	0.00716532	0.00723674	0.00697062	0.00746619	0.00712954	0.00740995	0.00685784	0.00652324	0.00712936	0.00740925	0.00798692	0.00730742	0.0067933	0.00756235	0.00673177	0.00630839	0.00590455	0.00626533	0.00687259	0.00735274
1669.9	0.00710805	0.00666736	0.00751044	0.00752032	0.00706259	0.00798516	0.00748935	0.0079159	0.00728864	0.00726632	0.00743439	0.00760846	0.00759238	0.00720902	0.00716751	0.00684563	0.00740828	0.00746022	0.00721111	0.00771514	0.00735751	0.00763114	0.00711884	0.00675751	0.00741162	0.0077257	0.00824817	0.00756668	0.00708576	0.00780608	0.00699493	0.00659153	0.00618808	0.00650839	0.00719647	0.00758567
1669.19	0.00739465	0.0069876	0.00778979	0.0078004	0.00732097	0.00824918	0.00775873	0.00818411	0.00756171	0.00755577	0.00772439	0.0078995	0.00780882	0.00741055	0.00737871	0.00706979	0.00763788	0.00765898	0.00743148	0.0079323	0.00755563	0.00782945	0.00735719	0.00696456	0.00766127	0.00802189	0.00847582	0.00780319	0.00731793	0.00803105	0.00722345	0.00686242	0.0064213	0.00673126	0.00748396	0.00779729
1668.48	0.00764787	0.00725389	0.00803791	0.00805529	0.00756199	0.00849381	0.00799197	0.0084263	0.00781055	0.00781156	0.00798191	0.00816664	0.00796354	0.00756493	0.00753466	0.00717961	0.00780503	0.00781886	0.00759572	0.00809669	0.0077122	0.0079816	0.00752208	0.00711921	0.00784012	0.0082493	0.00863974	0.00800454	0.00747648	0.0082156	0.0073791	0.00706776	0.00655782	0.00690856	0.0076962	0.00797802
1667.77	0.0078668	0.00746465	0.00825003	0.00828149	0.00778095	0.00872373	0.00819401	0.00864214	0.00802693	0.00802538	0.00819557	0.00840218	0.00805864	0.00767504	0.00762989	0.00720062	0.00788704	0.00793171	0.00769452	0.00820561	0.00782442	0.00808515	0.00760169	0.00721661	0.00795091	0.0083864	0.00873579	0.00816386	0.00758541	0.00833903	0.00746936	0.00719017	0.00661595	0.00702775	0.00783402	0.0081159
1667.05	0.00807395	0.00765821	0.00844838	0.00849593	0.00798774	0.00894828	0.00839018	0.00885012	0.00822556	0.00821869	0.00838592	0.00862162	0.00812545	0.00775868	0.00768996	0.00720286	0.00791511	0.00801203	0.00775386	0.00828261	0.00790571	0.00815671	0.00764005	0.00728279	0.00802015	0.0084646	0.00879148	0.00829114	0.00767952	0.0084113	0.00753636	0.00727048	0.00664078	0.00710867	0.00793336	0.0082156
1666.34	0.0082896	0.00787286	0.00865179	0.0087157	0.00819587	0.00917297	0.00859989	0.00906509	0.00842768	0.00841826	0.0085799	0.00884263	0.00818847	0.0078307	0.00774829	0.00722893	0.00794152	0.00807853	0.0078069	0.00835131	0.00797268	0.00821578	0.00768474	0.00734473	0.00807407	0.00853165	0.0088347	0.00839655	0.00777093	0.00846215	0.00760763	0.00735988	0.00666861	0.00717884	0.00802884	0.00829156
1665.63	0.00852317	0.00812596	0.00886441	0.00894587	0.00841266	0.00940109	0.00883055	0.00928987	0.0086439	0.00864008	0.00879216	0.00907034	0.008255	0.00790104	0.00782659	0.00729359	0.00800215	0.00813901	0.00787678	0.00842026	0.00803674	0.00827929	0.00775584	0.00741353	0.00815153	0.00862481	0.00888462	0.00848469	0.00785729	0.00851739	0.00769389	0.00747836	0.00673867	0.00724929	0.00813877	0.00835231
1664.91	0.00876985	0.00840839	0.00908392	0.00918145	0.00863613	0.00963283	0.0090759	0.00951899	0.00886932	0.00888037	0.0090203	0.00930175	0.00832095	0.00796943	0.00791646	0.007395	0.00809204	0.00819305	0.00796234	0.008485	0.00810059	0.00834823	0.0078459	0.00748459	0.00826927	0.00874946	0.00894661	0.00856189	0.00793769	0.00858417	0.00779509	0.00760048	0.0068552	0.00731249	0.00825454	0.00839548
1664.2	0.00901655	0.00870579	0.009308	0.00941441	0.0088567	0.00986093	0.00932042	0.00974276	0.0090935	0.00912434	0.00925333	0.00953429	0.00838663	0.00803401	0.00799478	0.00752079	0.00818075	0.00824287	0.00805086	0.00854236	0.00816207	0.00841032	0.00794052	0.00755275	0.00839872	0.00889151	0.0090142	0.00863847	0.0080198	0.0086576	0.00790202	0.00770063	0.00697423	0.00736281	0.00835324	0.00841847
1663.49	0.0092443	0.00899928	0.00952356	0.00963095	0.0090567	0.0100664	0.00954141	0.00994439	0.00930454	0.00935277	0.00947325	0.00975641	0.00845074	0.00809785	0.00804518	0.00764475	0.0082434	0.00829063	0.00813182	0.00859485	0.00821598	0.00845372	0.00802623	0.00761454	0.00849496	0.0090342	0.00907308	0.00871347	0.00810351	0.00872768	0.00799357	0.00778169	0.00704221	0.00740223	0.00841902	0.00842644
1662.77	0.00942244	0.00924083	0.00969741	0.00980473	0.00921003	0.0102193	0.0097041	0.0100978	0.00947723	0.00953573	0.00964723	0.00993502	0.00849416	0.00815214	0.008057	0.00772242	0.00826598	0.00832671	0.00818894	0.00863979	0.00825283	0.00847171	0.00807831	0.00765868	0.00852538	0.00914207	0.0090999	0.00876899	0.00816027	0.00877372	0.00803547	0.00784008	0.00702127	0.00742483	0.00843701	0.00842679
1662.06	0.00952839	0.00938659	0.00980036	0.00991292	0.00930187	0.0103033	0.0097858	0.0101858	0.00958486	0.00964811	0.00974716	0.0100393	0.00850376	0.00818593	0.00803544	0.00773224	0.00825288	0.00834176	0.00821209	0.00867058	0.00827101	0.00847392	0.00808317	0.00767835	0.00850426	0.00919115	0.00908771	0.0088012	0.00816732	0.00878517	0.00802526	0.00786799	0.00692675	0.0074274	0.00840958	0.00842638
1661.35	0.00957741	0.00945907	0.00984111	0.00996211	0.00934818	0.0103362	0.00980948	0.0102205	0.00963065	0.00970063	0.00978395	0.010079	0.00850375	0.00821531	0.00801423	0.00771658	0.00823395	0.00834798	0.00822295	0.0086936	0.00828716	0.00848912	0.00807071	0.00769148	0.00849741	0.00921655	0.00906729	0.00883782	0.00815463	0.00878596	0.00801793	0.00789666	0.00683714	0.00743101	0.0083829	0.00843304
1660.63	0.00959799	0.00950279	0.00984905	0.00997794	0.00937551	0.0103444	0.00981377	0.0102275	0.00963993	0.00972024	0.00979023	0.0100891	0.00851913	0.0082574	0.00801516	0.00772092	0.0082302	0.00836531	0.00824202	0.00872048	0.00831481	0.00852451	0.00807404	0.00771562	0.00853937	0.00926108	0.00906554	0.00890121	0.00815992	0.00880394	0.00805268	0.00795524	0.00680109	0.00745037	0.00839688	0.00844823
1659.92	0.00960892	0.00953648	0.00984616	0.00998086	0.00939604	0.0103425	0.00981656	0.0102237	0.00963716	0.00972722	0.0097898	0.0100917	0.00854897	0.00831353	0.00803417	0.00775447	0.0082464	0.00839822	0.00827157	0.00875511	0.00835389	0.00856393	0.00810216	0.00775333	0.00861392	0.00933124	0.0090864	0.00898144	0.00818898	0.00884538	0.00811714	0.00803962	0.00681764	0.00748031	0.00845045	0.00846753
1659.21	0.00961935	0.00956066	0.00983952	0.0099764	0.00940621	0.0103354	0.00981337	0.0102145	0.00963339	0.00972987	0.00978752	0.0100886	0.00857787	0.00837439	0.00805839	0.00780478	0.0082768	0.00843255	0.00830298	0.00878963	0.00839536	0.00859519	0.00814322	0.007796	0.00869152	0.00940755	0.00912072	0.00905164	0.00822392	0.00889728	0.00817999	0.00812729	0.00686639	0.00750945	0.00851436	0.00848361
1658.5	0.00963007	0.0095769	0.00982859	0.00996425	0.00940256	0.0103236	0.00979638	0.010201	0.00962885	0.00972837	0.00977943	0.0100782	0.0085932	0.00842528	0.00807827	0.00785589	0.00830583	0.0084523	0.00832569	0.00881335	0.00842923	0.00861831	0.00817813	0.00783107	0.00875032	0.00947182	0.00915219	0.00909835	0.00824487	0.00894346	0.00822417	0.00819781	0.00691637	0.00753096	0.00855989	0.00849215
1657.78	0.00963722	0.00958639	0.00981406	0.0099492	0.00939197	0.0103066	0.00976921	0.0101855	0.00962369	0.00972248	0.00976599	0.0100654	0.00859131	0.00845329	0.00809039	0.00789442	0.00831827	0.00845533	0.00833643	0.00882448	0.00845053	0.00863396	0.00819813	0.00785092	0.00878019	0.00952247	0.00916645	0.009132	0.00824628	0.00897707	0.00825174	0.00823872	0.00693594	0.00754344	0.00857986	0.0084941
1657.07	0.00964293	0.00958796	0.00980241	0.00994128	0.00938626	0.0102873	0.00974725	0.0101737	0.00962393	0.00971915	0.00975616	0.0100573	0.008579	0.00846223	0.00809705	0.00792117	0.00831585	0.00844791	0.00834407	0.00882912	0.00846025	0.00863974	0.00821122	0.00785752	0.00879004	0.00956555	0.00916161	0.00916249	0.00823419	0.00899801	0.00827467	0.00825139	0.00692432	0.00754733	0.00858792	0.00848832
1656.36	0.00966073	0.00958946	0.00980581	0.00995069	0.00939478	0.0102738	0.00974908	0.0101767	0.00963706	0.00973262	0.00976229	0.0100614	0.0085701	0.00846995	0.00810585	0.00795849	0.00831441	0.00843222	0.00835944	0.00883316	0.00846438	0.00863803	0.00822792	0.0078598	0.00880151	0.0095986	0.00914893	0.00918057	0.00821028	0.00900808	0.00830512	0.00825586	0.00691233	0.00754112	0.00859682	0.00846955
1655.64	0.00970047	0.00960355	0.00983348	0.00998289	0.00942282	0.0102719	0.00978122	0.0102047	0.00966426	0.00977022	0.00978966	0.0100852	0.00857151	0.00848152	0.0081162	0.00802836	0.00831892	0.0084032	0.00837547	0.00883542	0.00846777	0.00862944	0.00823996	0.00786077	0.00881529	0.00960211	0.00913633	0.00916709	0.00816102	0.00900381	0.00833842	0.00826713	0.00691139	0.00751504	0.00859464	0.00843169
1654.93	0.00975403	0.00963069	0.00988409	0.0100366	0.00947036	0.0102805	0.00983269	0.0102576	0.00969937	0.00982151	0.00983264	0.0101324	0.00857345	0.00847563	0.00810839	0.00812578	0.008307	0.00835509	0.00836307	0.00882748	0.00846647	0.00859914	0.00822104	0.00784764	0.00878594	0.0095482	0.00911137	0.00911343	0.00806205	0.00897142	0.00834908	0.00826264	0.00687805	0.00744951	0.00854499	0.00836858
1654.22	0.0098296	0.00969976	0.00997136	0.0101226	0.00954798	0.0103094	0.00990988	0.0103412	0.00975985	0.00989657	0.0099107	0.0102198	0.0085875	0.00846304	0.0080915	0.00825589	0.00828626	0.00831136	0.00833321	0.00882269	0.00847124	0.00855078	0.00819362	0.00782857	0.00869752	0.00947568	0.00908307	0.00904838	0.00792961	0.00892571	0.00834045	0.00824273	0.00679999	0.0073621	0.00845227	0.00829752
1653.5	0.00995648	0.00985997	0.0101247	0.0102639	0.00967779	0.0103816	0.0100382	0.0104675	0.0098868	0.0100352	0.0100654	0.0103717	0.00864914	0.00850077	0.00811685	0.00841942	0.00831868	0.00832698	0.00835357	0.00886227	0.00851763	0.00852722	0.00823346	0.00785132	0.00860125	0.00948606	0.00909311	0.00902978	0.00782893	0.00893092	0.00834695	0.00825922	0.00673525	0.00732735	0.00837603	0.00827668
1652.79	0.0100888	0.0100195	0.0103039	0.0104363	0.00984096	0.0104842	0.0101696	0.0106065	0.0100523	0.010196	0.0102507	0.0105556	0.00870716	0.00855377	0.00814766	0.00846807	0.00837829	0.00840483	0.00839419	0.00893489	0.00859648	0.00852324	0.00829363	0.00791321	0.00847101	0.00952038	0.00909403	0.00906858	0.00775323	0.00899649	0.00831994	0.00824764	0.00662478	0.00736888	0.00830066	0.00833896
1652.08	0.0102269	0.0101483	0.0104744	0.0106226	0.0100257	0.0106308	0.0102989	0.0107503	0.0102289	0.0103579	0.0104226	0.0107379	0.00875335	0.00862767	0.00818787	0.00839181	0.00845736	0.0085253	0.00846024	0.00902891	0.00870704	0.00858413	0.00834928	0.00802312	0.00842311	0.00955433	0.00910032	0.00916849	0.00775334	0.00911439	0.00830912	0.0082371	0.00656382	0.00750429	0.00828924	0.00848303
1651.37	0.0104843	0.0104167	0.0106964	0.0108682	0.010275	0.0108817	0.0105347	0.0109596	0.010477	0.0106084	0.0106529	0.0109622	0.00890673	0.00884973	0.00836621	0.00845371	0.00866138	0.00871743	0.00867607	0.00919737	0.00890404	0.00881649	0.00852967	0.00824983	0.00870461	0.00975711	0.00926072	0.00937175	0.00797138	0.00932556	0.00850169	0.00843986	0.00683466	0.00778711	0.00851095	0.00870885
1650.65	0.0108337	0.0107948	0.0109712	0.0111656	0.0105794	0.0112021	0.0108608	0.011233	0.0107843	0.010921	0.0109432	0.011238	0.00914515	0.00916274	0.00863826	0.00868125	0.00893787	0.00896024	0.00896879	0.00942481	0.0091602	0.00913729	0.00879612	0.00854482	0.00916415	0.0100651	0.0095286	0.00964234	0.00831881	0.00957862	0.00883736	0.00878532	0.00729102	0.00813039	0.00887039	0.00896379
1649.94	0.0112039	0.0111842	0.0112755	0.0114868	0.0109104	0.0115349	0.0112167	0.0115379	0.0111151	0.0112448	0.0112647	0.0115484	0.00940558	0.00947619	0.00892277	0.00898434	0.00921007	0.00922359	0.00924669	0.00967945	0.00943447	0.00944445	0.00907109	0.00884553	0.00958558	0.0103691	0.00980864	0.00992832	0.00866212	0.00982591	0.00918543	0.00914013	0.00771826	0.00844926	0.00922207	0.00921034
1649.23	0.0116022	0.011612	0.0116251	0.0118398	0.0112726	0.0118794	0.0116088	0.0118705	0.0114845	0.0116059	0.0116355	0.011898	0.00971132	0.00982021	0.00924764	0.00937218	0.00951225	0.00952338	0.00955194	0.00997538	0.00974311	0.00976051	0.00939092	0.00917511	0.00998637	0.0107193	0.0101223	0.0102341	0.00901324	0.0100997	0.009552	0.00953212	0.0081515	0.00877212	0.0095804	0.0094711
1648.51	0.0120391	0.012112	0.0120249	0.0122295	0.0116685	0.012242	0.0120398	0.0122278	0.0118998	0.0120228	0.0120592	0.0122842	0.0100843	0.0102289	0.0096407	0.00984998	0.00988009	0.00986768	0.00992333	0.010317	0.0100989	0.0101225	0.00978729	0.00955965	0.0104272	0.0111501	0.0104936	0.0105642	0.00940957	0.0104235	0.00996734	0.0099872	0.00864702	0.0091346	0.00997845	0.00976997
1647.8	0.0124859	0.0126467	0.0124457	0.0126366	0.0120806	0.0126081	0.0124769	0.0125931	0.0123336	0.0124624	0.0125015	0.0126885	0.01049	0.0106686	0.0100661	0.0103591	0.0102856	0.0102335	0.0103232	0.010679	0.0104792	0.0105069	0.0102208	0.00997751	0.0108718	0.011595	0.0108803	0.0108999	0.00982307	0.0107726	0.0104007	0.0104501	0.0091493	0.00951952	0.0103823	0.0100974
1647.09	0.0129204	0.0131632	0.0128666	0.0130465	0.012498	0.0129693	0.0128986	0.0129613	0.0127666	0.0128921	0.012939	0.0131028	0.0108865	0.0110927	0.0104829	0.0108397	0.0106875	0.0106048	0.0107045	0.0110458	0.0108612	0.0108752	0.0106433	0.0103997	0.0112503	0.0119784	0.0112294	0.0112295	0.0101991	0.0111171	0.0108039	0.0108641	0.00958742	0.00990467	0.0107504	0.0104358
1646.37	0.0133527	0.0136483	0.0132987	0.0134676	0.0129305	0.0133391	0.0133156	0.0133451	0.0132113	0.0133166	0.0133804	0.0135349	0.0112639	0.0114917	0.0108876	0.0112675	0.0110763	0.0109949	0.0110634	0.0114258	0.0112472	0.0112259	0.011047	0.0108249	0.0115475	0.0122922	0.0115312	0.0115652	0.0105225	0.0114535	0.0111619	0.011222	0.00995206	0.0103012	0.0110834	0.0107902
1645.66	0.0138038	0.0141293	0.0137563	0.0139113	0.013392	0.0137383	0.0137473	0.0137541	0.0136851	0.0137569	0.013838	0.0139869	0.0116327	0.0118837	0.0112935	0.0116472	0.0114649	0.0114157	0.011425	0.0118243	0.0116461	0.0115862	0.0114443	0.0112651	0.011826	0.0125831	0.0118233	0.0119226	0.0108402	0.0117945	0.0115012	0.011561	0.0102993	0.0107322	0.0114179	0.0111749
1644.95	0.0142955	0.0146519	0.0142402	0.014381	0.0138889	0.0141819	0.014213	0.0141921	0.0141907	0.0142305	0.0143166	0.0144546	0.012011	0.0122976	0.0117107	0.0120232	0.0118695	0.0118549	0.0118187	0.0122336	0.0120601	0.0119828	0.011851	0.0117255	0.012181	0.0129103	0.0121581	0.0123041	0.0112214	0.0121533	0.0118734	0.0119414	0.0107218	0.0112033	0.0118005	0.011586
1644.24	0.0148305	0.0152229	0.0147441	0.0148748	0.0144181	0.0146646	0.0147188	0.0146595	0.0147187	0.0147381	0.0148175	0.014937	0.0124025	0.0127351	0.0121286	0.0124301	0.0122811	0.0122875	0.0122365	0.0126387	0.0124794	0.0124048	0.0122623	0.0121934	0.0126182	0.013273	0.0125375	0.0126931	0.0116674	0.0125249	0.0122906	0.0123725	0.0112344	0.01169	0.0122282	0.0120006
1643.52	0.0153867	0.0158002	0.0152627	0.0153867	0.0149687	0.0151629	0.0152501	0.0151491	0.0152555	0.0152663	0.0153383	0.0154329	0.0127886	0.0131649	0.0125244	0.0128498	0.0126701	0.0126949	0.0126373	0.0130249	0.0128859	0.012813	0.0126539	0.0126476	0.0130495	0.0136181	0.0129117	0.0130687	0.0121105	0.0128913	0.0127163	0.012799	0.011756	0.0121591	0.0126453	0.0123983
1642.81	0.015952	0.0163632	0.0157989	0.0159124	0.015534	0.0156623	0.0157967	0.0156538	0.0157988	0.015812	0.0158799	0.0159429	0.0131647	0.0135749	0.0129047	0.0132649	0.013038	0.013079	0.0130139	0.0133936	0.0132753	0.0131977	0.0130299	0.0130865	0.0134368	0.0139373	0.0132589	0.0134331	0.012518	0.0132554	0.0131365	0.0131973	0.0122487	0.0126112	0.013034	0.0127828
1642.1	0.0165243	0.0169165	0.0163471	0.0164424	0.0161069	0.0161572	0.0163496	0.016165	0.0163478	0.016371	0.0164329	0.0164607	0.0135353	0.0139736	0.0132918	0.0136745	0.0134089	0.0134538	0.0133878	0.0137539	0.0136552	0.0135735	0.0134125	0.0135181	0.0138095	0.0142551	0.0135915	0.0137962	0.0129095	0.0136287	0.0135602	0.0135879	0.0127354	0.0130668	0.0134201	0.0131667
1641.38	0.0170912	0.017458	0.0168848	0.0169574	0.0166721	0.0166373	0.0168902	0.0166666	0.0168914	0.0169259	0.0169741	0.0169679	0.0138988	0.0143649	0.0136954	0.014077	0.013796	0.0138288	0.0137717	0.0141091	0.0140305	0.0139476	0.0138114	0.0139429	0.014194	0.0145792	0.0139221	0.0141553	0.01331	0.0140103	0.013985	0.0139923	0.0132418	0.0135374	0.0138174	0.0135577
1640.67	0.017627	0.0179743	0.0173863	0.0174355	0.0172083	0.0170873	0.0173955	0.0171392	0.01741	0.0174538	0.0174803	0.0174408	0.0142561	0.0147515	0.0141149	0.0144747	0.0141972	0.0142081	0.014167	0.0144618	0.0144027	0.0143181	0.0142214	0.0143621	0.014594	0.0149083	0.0142608	0.0145115	0.0137354	0.0143984	0.0144066	0.0144216	0.0137832	0.014025	0.0142242	0.0139632
1639.96	0.0181055	0.0184477	0.0178343	0.0178589	0.0176951	0.0174916	0.0178478	0.0175653	0.017883	0.0179329	0.017934	0.0178606	0.014622	0.0151423	0.0145489	0.0148853	0.0146099	0.0145938	0.0145762	0.0148203	0.0147776	0.0146892	0.0146368	0.0147874	0.0150122	0.015252	0.0146185	0.0148813	0.0141943	0.014797	0.0148415	0.014879	0.0143691	0.0145323	0.0146511	0.0143919
1639.24	0.0185139	0.0188618	0.0182206	0.0182198	0.01812	0.0178357	0.0182366	0.0179331	0.0182959	0.0183476	0.0183242	0.0182169	0.0150125	0.0155507	0.0149972	0.0153326	0.0150402	0.0149901	0.0150053	0.0151936	0.0151632	0.0150722	0.0150593	0.0152333	0.0154514	0.0156225	0.0149996	0.0152765	0.0146831	0.0152076	0.0153092	0.0153616	0.0149941	0.0150639	0.0151139	0.0148438
1638.53	0.0188508	0.0191956	0.0185412	0.0185189	0.0184803	0.0181083	0.0185553	0.0182371	0.0186386	0.0186922	0.0186443	0.0185061	0.015422	0.015975	0.0154508	0.0158099	0.0154863	0.0153931	0.015451	0.0155782	0.0155587	0.0154689	0.0154875	0.0156973	0.0158891	0.0160021	0.0153872	0.0156731	0.0151745	0.0156182	0.0157952	0.0158495	0.0156275	0.015611	0.0155959	0.0153046
1637.82	0.0191178	0.0194223	0.0187964	0.0187592	0.0187842	0.0183109	0.0188025	0.0184818	0.0189041	0.0189675	0.018892	0.0187305	0.0158223	0.0163876	0.015887	0.0162724	0.0159224	0.0157867	0.0158906	0.0159548	0.0159506	0.0158575	0.0159023	0.0161513	0.0162804	0.0163374	0.0157483	0.0160288	0.0156319	0.0160062	0.016258	0.0163009	0.016228	0.0161396	0.0160508	0.0157532
1637.1	0.0193281	0.0195458	0.0190031	0.0189517	0.019052	0.0184633	0.0189955	0.018685	0.0191061	0.0191909	0.0190828	0.0189056	0.016202	0.0167683	0.0163019	0.0167019	0.0163366	0.0161638	0.0163139	0.0163132	0.0163318	0.0162177	0.0162999	0.0165764	0.0166135	0.0166	0.0160758	0.0163315	0.0160463	0.0163646	0.0166851	0.016694	0.0167959	0.0166266	0.0164611	0.016184
1636.39	0.019515	0.0196249	0.0192002	0.0191226	0.019312	0.0185917	0.0191686	0.0188742	0.0192895	0.0194083	0.0192585	0.0190623	0.0165918	0.0171448	0.0167369	0.0171481	0.01677	0.0165555	0.01676	0.0166807	0.0167225	0.0165713	0.0167259	0.0170027	0.0169282	0.0168376	0.0164096	0.0166198	0.0164496	0.0167297	0.0171071	0.017068	0.0173892	0.0171115	0.0168638	0.0166298
1635.68	0.0196983	0.0197092	0.019412	0.0192959	0.0195793	0.0187113	0.0193312	0.0190649	0.0194905	0.0196497	0.0194486	0.0192236	0.0170118	0.0175488	0.0172161	0.0176247	0.0172488	0.0169997	0.017256	0.017092	0.017144	0.0169574	0.0172061	0.0174741	0.0172363	0.0170956	0.016768	0.0169451	0.0168649	0.0171441	0.0175232	0.0174567	0.0180127	0.0176638	0.0172801	0.0171329
1634.97	0.019871	0.0197921	0.0196218	0.0194762	0.0198512	0.0188364	0.0194673	0.0192549	0.0197023	0.01989	0.0196376	0.0193921	0.0174283	0.0179637	0.0176946	0.0180446	0.0177132	0.0174858	0.0177486	0.0175372	0.0175841	0.0173791	0.0176803	0.0179855	0.0175043	0.0173423	0.0171044	0.0173272	0.0172889	0.0175918	0.0178952	0.0178366	0.018581	0.0182947	0.0176865	0.0176867
1634.25	0.020079	0.0199232	0.0198424	0.0196858	0.0201506	0.0190161	0.019625	0.0194693	0.0199386	0.0201414	0.0198392	0.0195883	0.0178535	0.0184127	0.0181797	0.0184216	0.018151	0.0179947	0.0182387	0.0180035	0.0180474	0.0178522	0.018142	0.0185312	0.0178171	0.0176026	0.0174311	0.0177665	0.0177771	0.0180476	0.0182875	0.0182577	0.0191541	0.0189838	0.0181298	0.0182596
1633.54	0.020374	0.0201655	0.0201168	0.0199573	0.0205146	0.0192848	0.0198687	0.0197443	0.0202372	0.0204512	0.0200966	0.0198443	0.0183339	0.0189306	0.0187231	0.0188635	0.018621	0.0185376	0.018778	0.0185003	0.0185569	0.0183881	0.0186487	0.0191237	0.0182498	0.0179223	0.0178017	0.0182474	0.0183701	0.0185103	0.0187824	0.0187719	0.0198409	0.0197073	0.0186604	0.0188412
1632.83	0.0207608	0.0205376	0.0204732	0.020309	0.0209638	0.0196409	0.0202163	0.0200956	0.0206291	0.020847	0.0204408	0.0201824	0.0188862	0.0195179	0.019343	0.0194276	0.0191715	0.0191394	0.0193866	0.0190392	0.0191236	0.018977	0.01924	0.0197818	0.0187709	0.0183123	0.0182402	0.0187554	0.0190483	0.0189953	0.0193731	0.019363	0.0206454	0.0204518	0.0192725	0.0194438
1632.11	0.0212447	0.0210639	0.0209273	0.0207513	0.0215075	0.0200844	0.0206756	0.0205291	0.0211383	0.0213501	0.0208974	0.0206189	0.0195169	0.0201831	0.0200477	0.0201268	0.0198308	0.0198122	0.020077	0.0196306	0.0197492	0.0196261	0.0199437	0.0205272	0.0193734	0.0188096	0.0187624	0.0192925	0.0197963	0.0195288	0.0200336	0.0200386	0.0215601	0.0212312	0.0199697	0.0200798
1631.4	0.0218228	0.0217316	0.0214705	0.0212741	0.0221306	0.0206033	0.0212327	0.0210338	0.0217496	0.0219491	0.02146	0.0211447	0.0202073	0.020909	0.0208187	0.0209165	0.0205708	0.0205294	0.0208313	0.0202629	0.020414	0.0203235	0.0207378	0.0213406	0.0200397	0.0194045	0.0193368	0.019847	0.0205863	0.020097	0.0207258	0.0207934	0.0225441	0.02204	0.0207307	0.020731
1630.69	0.0224618	0.0224799	0.0220651	0.0218424	0.02279	0.0211609	0.0218405	0.0215753	0.0224093	0.0225928	0.0220831	0.02172	0.0209119	0.0216398	0.0216097	0.0217193	0.0213229	0.0212415	0.0215982	0.0209037	0.0210796	0.0210249	0.0215549	0.0221647	0.0207042	0.0200188	0.0198947	0.0203888	0.0213748	0.0206509	0.021407	0.0215736	0.0235189	0.0228425	0.0214979	0.0213587
1629.97	0.0231039	0.023235	0.0226552	0.0224038	0.0234267	0.0217068	0.0224395	0.0221048	0.0230525	0.0232176	0.0227018	0.0222882	0.0215783	0.0223176	0.0223637	0.0224737	0.0220242	0.0218979	0.022322	0.0215079	0.0217017	0.0216798	0.0223269	0.0229377	0.0212996	0.0205728	0.020389	0.0208828	0.022111	0.0211461	0.0220466	0.0223063	0.0244203	0.023587	0.0222102	0.0219243
1629.26	0.023677	0.0239147	0.0231788	0.0229007	0.0239823	0.0221863	0.0229708	0.0225697	0.0236153	0.0237645	0.0232461	0.0227884	0.0221607	0.0229013	0.0230253	0.0231411	0.0226327	0.0224574	0.0229564	0.0220287	0.0222416	0.0222462	0.0230014	0.023609	0.0217867	0.0210186	0.0208081	0.0212966	0.0227391	0.0215579	0.0226134	0.022927	0.025196	0.0242167	0.0228126	0.0223975
1628.55	0.0241144	0.0244424	0.023581	0.0232827	0.0244094	0.0225525	0.0233827	0.0229213	0.0240445	0.0241837	0.0236566	0.0231695	0.0226313	0.0233669	0.0235614	0.0236974	0.0231301	0.0229041	0.0234736	0.0224385	0.0226775	0.0226977	0.0235509	0.0241472	0.0221615	0.0213553	0.0211616	0.0216216	0.0232349	0.021882	0.023076	0.0234102	0.0258134	0.024702	0.0232796	0.022765
1627.84	0.0243659	0.0247581	0.0238147	0.0235083	0.0246677	0.0227713	0.0236305	0.0231173	0.0242985	0.0244288	0.0238905	0.0233908	0.0229692	0.0236945	0.0239541	0.0241098	0.0234996	0.023233	0.0238539	0.0227273	0.0229966	0.0230193	0.0239564	0.0245297	0.0224354	0.021599	0.0214456	0.0218641	0.0236031	0.0221184	0.0234086	0.0237555	0.0262628	0.0250438	0.0236141	0.0230229
1627.12	0.0244072	0.0248222	0.0238496	0.0235516	0.0247316	0.0228226	0.0236838	0.0231364	0.0243505	0.0244673	0.0239253	0.0234265	0.0231541	0.0238615	0.0241777	0.0243341	0.0237123	0.0234267	0.0240773	0.0228874	0.0231846	0.0231969	0.0241899	0.0247353	0.0225978	0.0217288	0.0216203	0.0220113	0.0238304	0.0222509	0.0235931	0.0239488	0.0265311	0.0252432	0.0238084	0.0231659
1626.41	0.0242524	0.0246437	0.0236934	0.0234181	0.0246077	0.022707	0.023547	0.0229914	0.0242042	0.0243058	0.0237715	0.0232811	0.0231886	0.0238653	0.0242238	0.0243644	0.0237575	0.0234733	0.0241432	0.0229203	0.0232392	0.0232276	0.0242403	0.0247696	0.0226275	0.0217099	0.0216532	0.0220432	0.0238964	0.0222633	0.0236348	0.0239789	0.0266083	0.0252952	0.0238418	0.0231958
1625.7	0.0239442	0.0242794	0.0233853	0.0231407	0.024329	0.0224481	0.0232571	0.0227153	0.023893	0.023986	0.0234659	0.0229863	0.0231033	0.0237313	0.0241223	0.0242523	0.0236613	0.0233869	0.0240709	0.0228401	0.0231751	0.0231286	0.0241364	0.0246681	0.0225262	0.0215509	0.0215575	0.0219629	0.023816	0.0221609	0.0235622	0.0238674	0.0265067	0.0252004	0.023715	0.0231218
1624.98	0.023533	0.0238041	0.0229749	0.0227605	0.0239352	0.0220849	0.0228641	0.0223429	0.0234658	0.0235606	0.0230543	0.0225862	0.0229453	0.0235058	0.0239335	0.0240738	0.0234734	0.0232076	0.0238957	0.0226754	0.0230232	0.0229417	0.0239391	0.0244765	0.0223344	0.0213151	0.0213871	0.0218027	0.0236444	0.021979	0.023414	0.0236697	0.0262718	0.0249856	0.0234744	0.022964
1624.27	0.0230599	0.0232919	0.0225018	0.0223123	0.0234606	0.0216585	0.0224129	0.0218989	0.0229714	0.0230699	0.0225798	0.0221225	0.0227679	0.0232482	0.0237261	0.0238881	0.0232548	0.022994	0.0236752	0.0224714	0.0228308	0.0227255	0.0237221	0.0242474	0.0221302	0.0210997	0.0212129	0.021616	0.0234639	0.0217768	0.0232352	0.0234649	0.0259864	0.0247227	0.0232105	0.0227627
1623.56	0.0225327	0.022766	0.0219764	0.0218097	0.0229222	0.0211894	0.0219162	0.0213898	0.0224285	0.0225203	0.0220579	0.0216132	0.0225862	0.0229869	0.0235193	0.023685	0.0230339	0.0227811	0.0234486	0.022256	0.0226269	0.0225082	0.0235122	0.0240088	0.0219512	0.0209406	0.0210581	0.0214326	0.0233108	0.0215855	0.0230388	0.02328	0.0256917	0.0244691	0.0229777	0.0225499
1622.84	0.0219341	0.0221758	0.0213889	0.0212514	0.0223257	0.0206752	0.0213565	0.0208157	0.0218224	0.0218948	0.0214722	0.0210505	0.0223605	0.0226959	0.0232651	0.0233978	0.0227777	0.0225491	0.0231967	0.0220145	0.0223996	0.0222642	0.0232606	0.0237388	0.0217428	0.0207497	0.0208683	0.0212265	0.0231246	0.0213723	0.0227896	0.0230486	0.0253358	0.0242028	0.0227358	0.0223145
1622.13	0.0212722	0.0214894	0.0207461	0.0206448	0.0216818	0.0201198	0.0207347	0.0201908	0.0211522	0.0212029	0.0208201	0.0204325	0.0220736	0.0223599	0.0229466	0.0230274	0.0224707	0.0222743	0.0229013	0.0217325	0.0221392	0.0219773	0.0229384	0.023418	0.021471	0.0204639	0.0206152	0.0209769	0.0228558	0.0211086	0.0224865	0.0227343	0.0249028	0.0238843	0.0224438	0.0220352
1621.42	0.0205765	0.0207444	0.0200666	0.0200008	0.0210008	0.0195345	0.0200771	0.0195317	0.0204437	0.0204746	0.0201247	0.0197742	0.0217575	0.0219993	0.0226166	0.0226503	0.0221562	0.0219721	0.0225826	0.0214224	0.0218623	0.0216666	0.0225824	0.0230644	0.0211843	0.0201458	0.0203454	0.0207152	0.0225454	0.0208177	0.0221848	0.0223899	0.0244717	0.0235242	0.0221242	0.0217188
1620.71	0.0198606	0.0199882	0.0193586	0.0193215	0.0202829	0.0189212	0.019403	0.0188437	0.0197151	0.0197259	0.0194054	0.0190906	0.0214389	0.0216287	0.0223131	0.0223085	0.0218666	0.0216636	0.0222597	0.0210982	0.0215784	0.0213439	0.0222307	0.0226954	0.0209239	0.0198699	0.0200982	0.0204703	0.0222481	0.0205261	0.0219121	0.0220646	0.0240993	0.0231452	0.0217992	0.0213828
1619.99	0.0191147	0.0192223	0.018618	0.0186034	0.0195217	0.0182688	0.018706	0.0181245	0.0189587	0.0189503	0.0186602	0.018384	0.021103	0.0212348	0.0219893	0.0219548	0.021554	0.021331	0.0219031	0.020749	0.0212618	0.0209857	0.0218612	0.0222942	0.0206486	0.0196034	0.0198403	0.0202164	0.0219447	0.0202136	0.0216158	0.0217306	0.0237186	0.0227256	0.0214399	0.0210248
1619.28	0.0183157	0.0183958	0.0178363	0.0178433	0.0187099	0.0175608	0.017957	0.01737	0.0181504	0.0181285	0.0178687	0.017641	0.0206995	0.020773	0.0215415	0.0214984	0.0211097	0.0209157	0.0214373	0.0203378	0.0208632	0.0205407	0.0213969	0.0218093	0.0202547	0.0192191	0.0194858	0.0198799	0.0215377	0.019815	0.0211963	0.0212929	0.0231733	0.0221992	0.0209741	0.0206099
1618.57	0.0174488	0.0174629	0.0170106	0.0170408	0.0178452	0.0167869	0.0171345	0.0165809	0.0172783	0.0172473	0.0170175	0.0168484	0.0201828	0.0201936	0.0209107	0.0208951	0.0204716	0.0203711	0.0208103	0.0198301	0.0203529	0.0199677	0.0207772	0.0211953	0.0196746	0.0186235	0.0189801	0.0194035	0.0209472	0.0192808	0.0205996	0.0206727	0.0223672	0.0215129	0.0203421	0.0200969
1617.85	0.0165326	0.0164743	0.0161537	0.0162017	0.0169338	0.0159569	0.016261	0.0157609	0.016368	0.016322	0.0161321	0.0160155	0.0195795	0.0195161	0.0201657	0.0202154	0.0197203	0.0197267	0.0200732	0.019241	0.0197596	0.0192921	0.0200581	0.0204799	0.0189898	0.0179161	0.018394	0.0188261	0.0202467	0.0186604	0.0199044	0.0199449	0.0214084	0.0207174	0.0196035	0.0194947
1617.14	0.0156086	0.0155589	0.0152848	0.0153357	0.015985	0.015101	0.0153889	0.0149077	0.015467	0.0153909	0.0152614	0.0151697	0.0189773	0.018837	0.0194461	0.0195735	0.0190178	0.0190696	0.0193478	0.0186268	0.0191425	0.018601	0.0193805	0.0197606	0.0183899	0.0173465	0.0178788	0.0182721	0.0196239	0.0180856	0.019266	0.0193197	0.0205299	0.0199596	0.0189285	0.0188715
1616.43	0.0146799	0.0147199	0.0144007	0.0144507	0.015012	0.0142436	0.0145254	0.0140218	0.0145779	0.0144626	0.0144024	0.0143192	0.0183835	0.0181806	0.0187754	0.0189312	0.0183891	0.0184293	0.0186552	0.018	0.0185083	0.0179296	0.0187587	0.0190695	0.0178972	0.0169608	0.0174398	0.0177928	0.0191023	0.0175953	0.0186937	0.0188317	0.019762	0.0192984	0.0183573	0.018272
1615.71	0.0137479	0.0138539	0.0135083	0.0135732	0.0140546	0.0134105	0.0136606	0.0131411	0.0136829	0.0135413	0.0135297	0.0134659	0.017732	0.0174889	0.0180745	0.0181828	0.0177252	0.0177605	0.01793	0.0173324	0.017832	0.0172514	0.0180832	0.0183495	0.017387	0.0165546	0.0169443	0.0173111	0.0185288	0.0170925	0.0180711	0.0183007	0.0189716	0.0186458	0.0177656	0.0176742
1615	0.0128397	0.0129423	0.0126315	0.0127261	0.0131418	0.0126127	0.01281	0.0123014	0.0127912	0.0126422	0.0126545	0.0126202	0.0170048	0.0167346	0.0173129	0.0173446	0.016976	0.0170343	0.0171466	0.0166147	0.0171121	0.0165458	0.0173115	0.0175609	0.0168205	0.0160183	0.0163475	0.0167615	0.0178391	0.0165025	0.0173603	0.017629	0.0181277	0.0179217	0.0170885	0.017036
1614.29	0.0119506	0.0120132	0.0117669	0.0118952	0.0122536	0.0118235	0.0119681	0.0114862	0.0119059	0.0117521	0.0117873	0.0117841	0.0162131	0.0159109	0.0164883	0.0164604	0.0161541	0.0162537	0.0162966	0.0158465	0.0163466	0.0157865	0.0164604	0.0166982	0.0161941	0.0153811	0.0156832	0.0161442	0.0170641	0.015824	0.0165792	0.0168343	0.0172301	0.0171119	0.0163395	0.016331
1613.58	0.0110874	0.0111164	0.0109222	0.0110777	0.0113815	0.0110374	0.0111443	0.0106859	0.011044	0.010885	0.0109487	0.0109722	0.015393	0.0150527	0.0156304	0.0155749	0.0153122	0.0154502	0.0154133	0.0150506	0.0155513	0.0149871	0.0155843	0.0157977	0.0155282	0.0147237	0.0150114	0.0154941	0.0162648	0.0151074	0.0157773	0.0160017	0.0163105	0.0162667	0.0155748	0.0155772
1612.86	0.0102724	0.0102896	0.0101202	0.0102917	0.0105429	0.0102803	0.0103638	0.00991668	0.0102301	0.0100733	0.0101596	0.0102034	0.0145804	0.014208	0.0147748	0.0147206	0.0144892	0.0146538	0.0145357	0.014256	0.0147517	0.0141822	0.0147231	0.0149029	0.0148423	0.0140851	0.0143619	0.0148299	0.0154767	0.0143949	0.0149971	0.0151964	0.0154082	0.0154328	0.0148287	0.0148084
1612.15	0.00951131	0.00953277	0.00937181	0.00954849	0.00974958	0.00956929	0.00963318	0.00919056	0.00947161	0.00932254	0.0094222	0.00947893	0.0137807	0.0133917	0.0139287	0.013896	0.01368	0.013864	0.0136617	0.0134694	0.0139536	0.013382	0.0138731	0.014027	0.0141329	0.0134472	0.0137129	0.0141395	0.014686	0.0136854	0.0142333	0.0144181	0.0145228	0.0146037	0.0140828	0.0140371
1611.44	0.00880506	0.00883984	0.00868303	0.00885399	0.00900733	0.00890488	0.00894998	0.00851494	0.00877145	0.00862692	0.00873852	0.00879941	0.012993	0.0126017	0.0130961	0.0130947	0.0128776	0.0130739	0.0127933	0.0126907	0.0131574	0.0125899	0.0130338	0.0131726	0.0134102	0.012796	0.0130397	0.0134187	0.0138795	0.0129673	0.0134662	0.0136496	0.0136516	0.0137594	0.0133223	0.0132669
1610.72	0.00815807	0.00821712	0.00806096	0.00821442	0.00832745	0.00828637	0.00832011	0.00789905	0.00813711	0.00799014	0.008117	0.00817738	0.0122269	0.0118375	0.0122956	0.0123209	0.0120968	0.0122935	0.0119632	0.011931	0.012376	0.0118206	0.0122285	0.012353	0.0127063	0.0121405	0.0123538	0.0126918	0.0130766	0.0122483	0.0127026	0.0128892	0.0128141	0.0129094	0.0125673	0.012511
1610.01	0.00756939	0.00766621	0.00750461	0.0076323	0.00771817	0.00771548	0.00774918	0.00734565	0.00756914	0.00741549	0.00756017	0.00762038	0.0114905	0.0110993	0.0115387	0.011573	0.0113539	0.0115396	0.0111956	0.0112015	0.0116236	0.0110836	0.0114726	0.011579	0.0120392	0.0114937	0.0116811	0.0119886	0.0122973	0.0115461	0.0119605	0.0121354	0.0120185	0.012081	0.0118402	0.0117797
1609.3	0.00703409	0.00716914	0.00700408	0.00710853	0.00717588	0.00719318	0.00723324	0.00684904	0.0070576	0.00689846	0.00705973	0.00712173	0.0107809	0.0103863	0.0108144	0.0108413	0.0106481	0.0108202	0.0104777	0.0105049	0.0109056	0.0103742	0.0107515	0.0108453	0.0113934	0.0108552	0.0110261	0.0113149	0.0115339	0.0108706	0.0112357	0.0113798	0.011239	0.0112899	0.0111339	0.0110733
1608.58	0.00655466	0.00670803	0.00655132	0.00664462	0.00669028	0.0067206	0.00676729	0.00640329	0.00659601	0.00643419	0.00660677	0.00667093	0.0100944	0.00970254	0.0101114	0.0101271	0.00997395	0.010136	0.00978618	0.00984106	0.0102241	0.00969248	0.0100459	0.0101436	0.0107505	0.0102254	0.0103808	0.0106594	0.0107851	0.0102223	0.0105156	0.0106359	0.0104588	0.0105382	0.0104382	0.0103906
1607.87	0.00613494	0.0062833	0.00614373	0.00623775	0.00625285	0.00630002	0.00635006	0.0060044	0.00618483	0.00602041	0.00619681	0.00626346	0.00943596	0.00905463	0.00943733	0.00944281	0.00932784	0.00948608	0.00911818	0.00921056	0.00957629	0.00904796	0.00936123	0.00947573	0.0101128	0.00961447	0.00975109	0.010014	0.0100729	0.00959892	0.00980823	0.00993677	0.00970412	0.00982167	0.00976253	0.00973302
1607.16	0.00576349	0.00589492	0.00577762	0.00587745	0.00585936	0.00592998	0.00597384	0.00564579	0.00581772	0.00564883	0.00582391	0.00589612	0.00881294	0.00844238	0.0088023	0.00879398	0.00870286	0.00886698	0.00848231	0.00861232	0.00895534	0.0084431	0.00871773	0.00884447	0.00948503	0.0090194	0.00914866	0.00938442	0.00941086	0.00899645	0.00913303	0.00929235	0.00899747	0.00913583	0.00911814	0.00910298
1606.44	0.00541706	0.00553001	0.00544179	0.00554725	0.00550395	0.00559682	0.00562239	0.00531546	0.00547682	0.00530365	0.00547675	0.00555843	0.00822354	0.007855	0.00820391	0.00818005	0.00810143	0.00827556	0.00788331	0.00803949	0.0083573	0.00786599	0.00812516	0.00824098	0.00886505	0.00842363	0.00857166	0.00878059	0.008787	0.00841073	0.00849921	0.00867735	0.00833055	0.00847778	0.00849955	0.00849806
1605.73	0.00508282	0.00518743	0.0051244	0.0052316	0.00517798	0.00528046	0.0052855	0.0050019	0.00514802	0.00497649	0.00514781	0.00523739	0.00766059	0.0072857	0.00764048	0.00761006	0.00754955	0.00771447	0.00732784	0.00748469	0.00778705	0.00730774	0.0075779	0.00765567	0.0082647	0.0078335	0.00801274	0.00820368	0.00818516	0.00784176	0.00790936	0.00807133	0.00771064	0.00784871	0.007898	0.00791086
1605.02	0.00476128	0.00487803	0.00482024	0.00492139	0.00486995	0.00496645	0.00496372	0.00469955	0.00482773	0.00466866	0.00483582	0.00492574	0.00711746	0.00673888	0.00711305	0.00708316	0.00705781	0.00718531	0.00681531	0.00694391	0.00724694	0.00677263	0.00705795	0.00708718	0.00769559	0.00727072	0.00746414	0.00764076	0.0075928	0.00728837	0.00735338	0.00746836	0.00715552	0.00724637	0.00730639	0.00733282
1604.31	0.00444881	0.00459949	0.00452438	0.00461171	0.00456341	0.00464933	0.00465307	0.0044032	0.00451315	0.00437308	0.00453397	0.00461798	0.00658381	0.0062166	0.00659994	0.00656721	0.00657656	0.00667336	0.00631586	0.00641338	0.00672299	0.00626118	0.00653752	0.00653274	0.00713874	0.00673016	0.00690996	0.0070718	0.00700187	0.00673852	0.006801	0.00686122	0.00662631	0.00666163	0.0067129	0.00675889
1603.59	0.00413115	0.00432381	0.00422183	0.00429554	0.00423873	0.00432677	0.00433631	0.00410176	0.00419462	0.00406857	0.00422423	0.00430427	0.00604517	0.0057045	0.0060609	0.0060213	0.00603448	0.00614937	0.00578422	0.00588338	0.00618908	0.00575652	0.00599262	0.00598065	0.00655485	0.00617571	0.00633316	0.00648428	0.00640601	0.00617671	0.00621966	0.00624545	0.00603791	0.00608201	0.00610724	0.00618735
1602.88	0.00380016	0.00402423	0.00389786	0.00396667	0.00388877	0.00399838	0.00400149	0.00378615	0.00386321	0.00374175	0.00389306	0.0039762	0.00550052	0.0051888	0.00548906	0.00544776	0.00542872	0.00559865	0.00521688	0.00534939	0.0056346	0.00524497	0.00542986	0.00542989	0.00593857	0.00559507	0.0057426	0.00588523	0.0058047	0.00560667	0.0056137	0.00564241	0.00537562	0.00550408	0.00550049	0.00562098
1602.17	0.00345924	0.00369385	0.00354916	0.00362177	0.00352036	0.00366088	0.00365085	0.00345325	0.00351462	0.00339558	0.0035404	0.00363103	0.00496253	0.00467068	0.00492017	0.00488577	0.00482322	0.0050352	0.00465642	0.00481862	0.00507214	0.00473189	0.00487932	0.0048942	0.00532649	0.00501591	0.0051675	0.00529957	0.00520982	0.00504804	0.00501996	0.0050803	0.004719	0.00493534	0.0049186	0.00506487
1601.45	0.00311007	0.00333889	0.00318108	0.00325877	0.00314164	0.00330503	0.00328852	0.00310129	0.00314903	0.00303528	0.00317154	0.00326806	0.0044358	0.00415759	0.00438115	0.00435368	0.00426255	0.00448301	0.00413288	0.00429814	0.00451716	0.00422743	0.0043592	0.00437921	0.00474975	0.00446855	0.00462048	0.00474604	0.00464032	0.00451155	0.0044659	0.00455637	0.00413437	0.00438652	0.00437193	0.00452011
1600.74	0.00274772	0.00296706	0.00280152	0.0028799	0.00276026	0.00292624	0.0029137	0.00273228	0.00277247	0.0026648	0.00279131	0.00288854	0.00391422	0.00365727	0.00386627	0.0038373	0.00374201	0.00395531	0.00364051	0.00378879	0.00397567	0.0037336	0.00386502	0.0038738	0.00421034	0.00396019	0.00409262	0.00422132	0.00410432	0.00399153	0.00395001	0.00404679	0.0036225	0.00386159	0.00385403	0.00398717
1600.03	0.00236615	0.00257841	0.00241641	0.00249039	0.00238215	0.00252966	0.00252364	0.00235412	0.00238828	0.00228987	0.00240174	0.00249594	0.00339168	0.00317023	0.00335981	0.00332116	0.00324114	0.003446	0.0031605	0.00328789	0.0034449	0.00324537	0.00337721	0.00336321	0.00368596	0.00347259	0.00357105	0.00370379	0.00358757	0.00347506	0.00344862	0.00353378	0.00315426	0.00335176	0.00335075	0.00346525
1599.31	0.00196642	0.00216961	0.00202747	0.00209344	0.0020056	0.00212244	0.00211843	0.00197372	0.00199396	0.00191478	0.00200604	0.00209408	0.00286607	0.00268341	0.00285156	0.00280509	0.00274423	0.00293747	0.00267836	0.00278923	0.00291575	0.00275441	0.00287378	0.00283881	0.00314439	0.00297258	0.00304343	0.00316903	0.00306076	0.00294986	0.00292901	0.00300634	0.00269868	0.0028392	0.00284126	0.00294523
1598.6	0.00156217	0.00174506	0.00163881	0.00169388	0.00162588	0.00171191	0.0017061	0.0015966	0.00159346	0.00154362	0.0016146	0.00169094	0.00234085	0.00218594	0.0023375	0.00229319	0.00224242	0.0024184	0.00218774	0.00228582	0.00238427	0.00225685	0.00234911	0.00230188	0.00257057	0.00243858	0.00250039	0.00260782	0.00250691	0.00241493	0.00237598	0.0024575	0.00222744	0.00231516	0.00230697	0.00241892
1597.89	0.00117775	0.00132762	0.0012615	0.0013041	0.0012492	0.00131293	0.00130503	0.00123214	0.00120785	0.00118614	0.00124295	0.00130185	0.00183019	0.00169246	0.00182883	0.00179508	0.0017482	0.00189809	0.00170111	0.00178207	0.00186372	0.00176154	0.00182658	0.00177167	0.00199459	0.00189325	0.00195496	0.00203826	0.00194785	0.00188765	0.00181925	0.00190082	0.0017423	0.0017956	0.00176618	0.00189648
1597.18	0.000832011	0.000944331	0.000906855	0.000937552	0.000890124	0.000940828	0.000932942	0.000889214	0.000859073	0.000851738	0.000899198	0.000939479	0.00134557	0.00122841	0.00134264	0.00132241	0.00128578	0.00139278	0.00124152	0.00129486	0.00136937	0.00128354	0.00133377	0.00127426	0.00146069	0.00138108	0.00143353	0.0014894	0.00142294	0.00138739	0.00130318	0.00136754	0.0012718	0.00130475	0.00126249	0.00139464
1596.46	0.000526671	0.000601104	0.000578599	0.000599233	0.000559612	0.000600163	0.000593907	0.00056994	0.000547978	0.0005427	0.000579377	0.000604504	0.000881388	0.000798864	0.000880144	0.000873407	0.000854969	0.000907698	0.00081527	0.000837697	0.000898331	0.000830095	0.000870505	0.000818349	0.00097002	0.000909905	0.00094144	0.000970538	0.000934944	0.000912001	0.000838224	0.000875714	0.000826349	0.000846609	0.000810403	0.000913923
1595.75	0.000252457	0.000286959	0.000276658	0.000287556	0.000262882	0.000287514	0.000283728	0.000273569	0.000262799	0.000258776	0.000278938	0.000291562	0.000430579	0.00039183	0.000432951	0.000434692	0.00043094	0.000442487	0.000406461	0.000409823	0.00044109	0.000402529	0.000424778	0.000396356	0.00048873	0.00045265	0.000464588	0.000473667	0.000459959	0.00044903	0.000406905	0.000421942	0.000399474	0.000411532	0.000393088	0.000447216
1595.04	0	0	0	0	0	0	0	0	0	0	0	0	0	0	0	0	0	0	0	0	0	0	0	0	0	0	0	0	0	0	0	0	0	0	0	0

## Sheet: HCl
XDP	HCl 100A	HCl 100B	HCl 100C	HCl 100D	HCl 100E	HCl 100F	HCl 100G	HCl 100H	HCl 100I	HCl 100J	HCl 100K	HCl 100L	HCl 300A	HCl 300B	HCl 300C	HCl 300D	HCl 300E	HCl 300F	HCl 300G	HCl 300H	HCl 300I	HCl 300J	HCl 300K	HCl 300L	HCl 500A	HCl 500B	HCl 500C	HCl 500D	HCl 500E	HCl 500F	HCl 500G	HCl 500H	HCl 500I	HCl 500J	HCl 500K	HCl 500L
1699.85	0	0	0	0	0	0	0	0	0	0	0	0	0	0	0	0	0	0	0	0	0	0	0	0	0	0	0	0	0	0	0	0	0	0	0	0
1699.14	4.48385e-05	6.70635e-05	5.61608e-05	6.72218e-05	5.23302e-05	2.46702e-05	3.61585e-05	2.53953e-05	3.0115e-05	0.000103838	4.38211e-05	1.19391e-05	2.70549e-05	3.19624e-05	5.00925e-05	2.58517e-05	7.83929e-06	-1.09765e-05	2.80549e-05	3.66278e-05	5.49539e-05	2.32771e-05	4.7799e-05	6.6116e-05	-3.46382e-05	-5.22835e-05	1.4679e-05	-1.25712e-05	-1.06532e-06	-2.98989e-06	-3.75494e-05	-1.23144e-06	-1.75e-05	-3.396e-05	-4.48793e-06	-2.92184e-05
1698.43	4.13782e-05	8.95304e-05	7.01188e-05	7.78448e-05	7.29173e-05	3.40267e-05	5.63695e-05	3.48396e-06	3.05438e-05	0.000118875	6.11511e-05	1.20336e-05	6.33916e-06	1.10501e-05	3.92017e-05	-3.48571e-06	-6.64731e-07	-2.97508e-05	2.14408e-05	-4.42592e-05	5.84568e-05	-2.24306e-05	4.13235e-05	4.04617e-05	5.85685e-06	-3.67321e-05	6.41643e-05	3.73822e-05	5.36673e-05	4.85994e-05	-4.57128e-06	5.60357e-05	2.33309e-05	1.90815e-05	4.61373e-05	1.56643e-05
1697.71	-6.183e-05	1.96063e-05	-1.20201e-05	-1.32032e-05	9.57469e-06	-4.21407e-05	-6.54534e-06	-0.000100947	-6.81216e-05	-1.36601e-05	-4.79491e-05	-7.65852e-05	-0.000100146	-0.000104327	-5.56578e-05	-9.06885e-05	-5.52374e-05	-0.000108661	-5.89752e-05	-0.000296247	-2.51031e-05	-0.000139315	-0.000108877	-8.03367e-05	2.71332e-05	-2.97144e-05	8.12352e-05	7.43101e-05	7.97801e-05	7.74718e-05	2.95903e-05	9.75898e-05	4.84691e-05	5.99027e-05	6.98101e-05	5.60242e-05
1697	-0.000233718	-0.000114812	-0.000163316	-0.000169127	-0.000120224	-0.000201421	-0.000146163	-0.000253853	-0.000248823	-0.000240273	-0.000278399	-0.000252492	-0.000258179	-0.000272748	-0.000188917	-0.000195382	-0.000144791	-0.000243803	-0.000188654	-0.000636025	-0.000162612	-0.000275269	-0.000369134	-0.000229213	-1.71341e-05	-6.98265e-05	4.5525e-05	6.06884e-05	4.07253e-05	5.01957e-05	2.35854e-05	8.95618e-05	2.24364e-05	3.26725e-05	3.11158e-05	4.89745e-05
1696.29	-0.000335237	-0.000193819	-0.000244508	-0.000257385	-0.000198665	-0.00031093	-0.000228353	-0.000333072	-0.000353879	-0.00037044	-0.000427419	-0.000366336	-0.000321812	-0.000348611	-0.000235231	-0.000232554	-0.000183946	-0.000318085	-0.00023712	-0.000819698	-0.000237562	-0.000317627	-0.000482036	-0.000280195	-5.6511e-05	-9.32654e-05	2.128e-05	4.21006e-05	-1.87231e-06	2.1816e-05	2.61571e-05	8.32827e-05	-4.82949e-06	-1.05513e-05	-9.61975e-06	4.00583e-05
1695.57	-0.000281827	-0.000140253	-0.000176937	-0.000201999	-0.000151603	-0.000283693	-0.00017563	-0.000275098	-0.000291002	-0.000291977	-0.000367812	-0.000323388	-0.000221695	-0.000265905	-0.000137839	-0.000165527	-0.000124994	-0.000271047	-0.000145797	-0.000734073	-0.000174199	-0.000224517	-0.000319584	-0.000181534	-3.40616e-05	-5.64414e-05	6.06275e-05	6.61783e-05	1.41182e-05	4.36219e-05	7.28815e-05	0.000122629	1.43914e-05	-1.46809e-05	3.35509e-06	6.99675e-05
1694.86	-0.000143917	-1.1474e-05	-3.26249e-05	-7.29441e-05	-2.81843e-05	-0.000167338	-4.73656e-05	-0.000152035	-0.000129843	-0.000103705	-0.000182241	-0.000184369	-5.0294e-05	-0.000115641	1.79263e-05	-5.86259e-05	-1.44233e-05	-0.00015695	6.3217e-06	-0.000534667	-2.92619e-05	-8.71076e-05	-2.54011e-05	-3.26504e-05	5.73955e-05	3.95678e-05	0.000160545	0.000149557	0.000104649	0.000128322	0.000166241	0.000212603	9.29867e-05	5.34671e-05	8.03686e-05	0.000154383
1694.15	-3.66112e-05	9.25243e-05	7.98388e-05	2.04109e-05	8.44076e-05	-5.39452e-05	6.6039e-05	-6.26529e-05	1.52361e-05	3.99675e-05	-1.47398e-05	-5.36614e-05	8.07492e-05	-7.74011e-06	0.000127182	1.161e-05	8.05006e-05	-4.88823e-05	0.000128596	-0.000413541	9.58226e-05	-7.74744e-07	0.00021243	5.4843e-05	0.000193664	0.000173534	0.000287951	0.000274252	0.000241296	0.00025414	0.000295014	0.000334485	0.000211157	0.000187636	0.000197436	0.000283044
1693.43	-8.00332e-06	0.000131481	0.000113589	3.65102e-05	0.000138489	-5.91867e-06	0.000112949	-4.55478e-05	7.59785e-05	8.17946e-05	4.59787e-05	-1.99536e-07	0.000133672	2.08402e-05	0.0001623	2.94844e-05	0.00012803	4.38327e-06	0.000185497	-0.000429571	0.000153006	2.10472e-05	0.000299417	6.97521e-05	0.000316306	0.000294512	0.00040144	0.00039306	0.000368011	0.000371377	0.000420108	0.00044957	0.000321044	0.000322664	0.000307163	0.000405234
1692.72	-1.04469e-05	0.000145328	0.00011518	2.3894e-05	0.000163757	5.99364e-06	0.000127744	-5.61684e-05	9.14651e-05	9.3083e-05	4.73165e-05	8.17585e-06	0.000161469	2.42596e-05	0.000178209	3.58875e-05	0.000156432	2.77826e-05	0.000218623	-0.000490685	0.000175294	3.64769e-05	0.000315048	7.65335e-05	0.000408051	0.000388307	0.000495432	0.000489119	0.000467486	0.000463168	0.000529049	0.000548711	0.000407441	0.000429333	0.000396613	0.000498898
1692.01	1.95366e-05	0.000184522	0.000148874	4.41774e-05	0.000211596	4.53279e-05	0.000170775	-3.32597e-05	0.000136873	0.000156533	7.93277e-05	4.56201e-05	0.000225874	6.62543e-05	0.000231487	7.18249e-05	0.000210141	7.45809e-05	0.000282574	-0.000493613	0.000218507	9.92964e-05	0.000382453	0.000125652	0.000490409	0.000473283	0.000584981	0.000576118	0.000555925	0.000543213	0.000635157	0.000646058	0.000486048	0.000526043	0.000480766	0.000579762
1691.29	8.77564e-05	0.000253515	0.00022255	0.000102822	0.000288922	0.000123256	0.000249406	3.19134e-05	0.00022716	0.000265912	0.000153955	0.000130875	0.000326889	0.000147659	0.000319598	0.000137969	0.000294818	0.000153669	0.00038126	-0.000438157	0.000294467	0.000200117	0.000512443	0.000207073	0.000577372	0.000558314	0.000674926	0.000664257	0.000643057	0.000621423	0.000746009	0.000747498	0.00056904	0.000627385	0.000567709	0.000663546
1690.58	0.00017014	0.000334707	0.000312963	0.000175018	0.000374595	0.000215545	0.000339658	0.000115601	0.00033492	0.000377384	0.000241217	0.000240167	0.000436618	0.000239735	0.000416538	0.000216216	0.000392052	0.000245604	0.000492786	-0.000371219	0.000383974	0.000304114	0.000653865	0.000291551	0.00066529	0.000640037	0.000761615	0.000753104	0.000727344	0.00069903	0.000858899	0.00084888	0.000656787	0.000727982	0.000655489	0.000750575
1689.87	0.000254125	0.000419723	0.000407294	0.00024755	0.000456935	0.000306061	0.000428359	0.000201869	0.000440138	0.000475909	0.000326876	0.000351902	0.000541766	0.000328638	0.000512396	0.000297566	0.000492312	0.000339208	0.000603255	-0.000312483	0.000474358	0.000400892	0.000780893	0.000371085	0.000743012	0.000714694	0.000842272	0.000839451	0.000806997	0.000775027	0.000966885	0.000945679	0.000744658	0.000816884	0.000740067	0.000833631
1689.16	0.000334708	0.000506353	0.000502701	0.0003181	0.000537684	0.000387129	0.000509613	0.000284018	0.000537052	0.000562524	0.000402432	0.000449626	0.000637162	0.000410132	0.0006048	0.000379877	0.00059429	0.000432259	0.000706021	-0.000261562	0.000561346	0.00049574	0.000886803	0.000449086	0.000809218	0.000786499	0.000921002	0.000925833	0.000885303	0.000851415	0.00106775	0.00103978	0.000833211	0.000894529	0.000822516	0.000913323
1688.44	0.000413113	0.00059612	0.000602198	0.000391719	0.000626981	0.000460226	0.000584024	0.000364122	0.000632669	0.000644462	0.000463494	0.000530497	0.000725621	0.000486727	0.000694093	0.000464829	0.000697852	0.000527436	0.00080331	-0.000210382	0.000648331	0.00059326	0.000974441	0.000529379	0.000878517	0.000866518	0.00100751	0.0010196	0.000968307	0.000934155	0.00116832	0.00113936	0.00093049	0.000972875	0.000907292	0.000999873
1687.73	0.000492674	0.00068904	0.000705364	0.000471246	0.000728551	0.000533547	0.000658714	0.000448207	0.000734959	0.000730513	0.000513413	0.000605991	0.000812704	0.000563846	0.000781359	0.000554641	0.000803865	0.000627044	0.000899887	-0.000158599	0.000738938	0.000690612	0.00104914	0.000611431	0.000958898	0.000956847	0.00110362	0.00112104	0.0010551	0.00102331	0.00127196	0.0012468	0.00103728	0.00105709	0.000992338	0.00109628
1687.02	0.000552646	0.000763276	0.000782556	0.000531639	0.000814545	0.000590055	0.000717986	0.000520576	0.000815336	0.000792559	0.00052256	0.000661751	0.000877648	0.00062241	0.000847442	0.000638779	0.000901552	0.000709765	0.000975644	-0.000150067	0.000814821	0.000767421	0.00107235	0.000676395	0.00102678	0.00103136	0.00118888	0.00121188	0.00112547	0.00109924	0.00136198	0.00134401	0.00113225	0.00112829	0.00106093	0.00118091
1686.3	0.00056766	0.000796824	0.000804241	0.000543297	0.000852564	0.00060069	0.000735391	0.000557641	0.000835597	0.000787815	0.000450527	0.000668229	0.000895563	0.000640352	0.000872877	0.000708434	0.000978476	0.000751052	0.00100932	-0.000225858	0.000852275	0.000808609	0.00100488	0.000710269	0.00105499	0.00106101	0.00124092	0.00127303	0.00115849	0.00113952	0.00142273	0.00140995	0.00119337	0.00116336	0.00110119	0.00122736
1685.59	0.000598408	0.000843426	0.000839403	0.000561645	0.000895323	0.000627404	0.00077007	0.000608513	0.000867835	0.000784517	0.000391021	0.000695775	0.00093912	0.000689056	0.000917483	0.000806659	0.00107519	0.000815752	0.00107314	-0.000271439	0.000894888	0.000873195	0.000980796	0.000768444	0.00108161	0.00108252	0.00129141	0.00133171	0.00118803	0.0011719	0.0014936	0.00147291	0.00125222	0.00119382	0.00115031	0.00126135
1684.88	0.000774196	0.00101605	0.00102952	0.000712447	0.00106407	0.000809616	0.000947795	0.000783353	0.00107048	0.000951625	0.000543912	0.000895666	0.00114732	0.000902022	0.00109611	0.00100748	0.00127072	0.00102841	0.00129579	-6.67465e-05	0.00104514	0.00106803	0.00124108	0.000953125	0.00117635	0.00117577	0.0014114	0.00144677	0.00128861	0.00126269	0.00163688	0.00159547	0.00137549	0.00128389	0.00126728	0.00134846
1684.16	0.00110446	0.00132739	0.00138024	0.00101047	0.00137055	0.00114863	0.00125796	0.00108817	0.00144484	0.00131228	0.000903968	0.0012583	0.00150522	0.00126057	0.00140495	0.0012997	0.00155792	0.00136873	0.00165076	0.000376743	0.00132133	0.00139248	0.00173359	0.00126574	0.00132904	0.00134676	0.00161371	0.001627	0.00147613	0.00142715	0.00183272	0.0017844	0.0015694	0.00143437	0.00144477	0.00150423
1683.45	0.00145698	0.00166615	0.00174818	0.00132946	0.00170065	0.00149991	0.00156184	0.00140646	0.00183226	0.0017004	0.00126289	0.0016145	0.0018496	0.00160332	0.00171536	0.00158666	0.00184797	0.00169648	0.00198074	0.000808087	0.00162301	0.00172366	0.00217186	0.00158617	0.00151654	0.00156635	0.00186449	0.0018513	0.00172206	0.00164326	0.00203956	0.00201292	0.00180362	0.0016304	0.00165323	0.00171373
1682.74	0.00174221	0.00195414	0.00204254	0.00158062	0.00197956	0.00177625	0.0017918	0.00166345	0.00214197	0.00199972	0.00150348	0.00187423	0.00209711	0.00185067	0.00195529	0.00181931	0.00209452	0.00194964	0.00221498	0.00108621	0.00187373	0.00198383	0.00243235	0.00183773	0.00174899	0.00182417	0.00214069	0.0021086	0.00200449	0.00189295	0.00226185	0.00226825	0.00206581	0.00187446	0.00188989	0.00196585
1682.03	0.00197737	0.00220549	0.00228604	0.00178365	0.00222325	0.00200122	0.00198579	0.00188015	0.00240312	0.00223377	0.00166609	0.0020791	0.00229381	0.00204898	0.00215675	0.0020306	0.00231765	0.00216714	0.00240165	0.00127437	0.0020907	0.00220075	0.00259583	0.00205055	0.00202406	0.00210635	0.00243443	0.002391	0.00231084	0.00216379	0.00251425	0.00254721	0.00235073	0.0021558	0.00215677	0.00224529
1681.31	0.00222571	0.00247549	0.00254895	0.00200595	0.00248567	0.00224722	0.00221478	0.00211956	0.00269146	0.00248416	0.00185634	0.0023197	0.00252805	0.00228034	0.00238502	0.00227643	0.00256089	0.0024199	0.00262287	0.00150187	0.00233439	0.00244446	0.00280043	0.00229106	0.00233578	0.00240804	0.00275105	0.0026994	0.00264122	0.00245801	0.00280683	0.00285634	0.00265974	0.00246546	0.00245781	0.00254777
1680.6	0.00252501	0.00279603	0.0028669	0.00228093	0.00279181	0.00254978	0.00249995	0.00241281	0.00303934	0.00278572	0.00211678	0.00262878	0.00283166	0.00257652	0.00266733	0.00258182	0.00284492	0.00273439	0.00290723	0.0018182	0.00262988	0.00274795	0.0030882	0.00258818	0.00267405	0.00272886	0.00309334	0.00303454	0.00299392	0.00277683	0.00312977	0.00319379	0.00299152	0.00279093	0.00278684	0.00286888
1679.89	0.00287239	0.00315837	0.00322491	0.00259169	0.00312728	0.00288746	0.00280764	0.00274422	0.00342157	0.00311459	0.00240674	0.00296688	0.00317075	0.0029158	0.00298613	0.00293338	0.00316071	0.0030839	0.00322292	0.00218303	0.00295163	0.00308926	0.00339454	0.00292437	0.00302301	0.0030658	0.00345411	0.00338933	0.00336056	0.00311088	0.00345977	0.00354262	0.00333777	0.0031159	0.0031262	0.00319735
1679.17	0.00325107	0.00354043	0.00359983	0.00291396	0.00347548	0.00323345	0.0031112	0.00308997	0.00380985	0.0034444	0.00268669	0.00329654	0.00351165	0.00327555	0.00332083	0.00330997	0.0034969	0.00344411	0.00354081	0.00255777	0.003275	0.00343956	0.00366843	0.00327609	0.00337067	0.00341325	0.0038242	0.00375342	0.00373547	0.00345012	0.00378653	0.00388855	0.0036917	0.00343524	0.00346389	0.00352655
1678.46	0.00364001	0.00392907	0.00398282	0.00324194	0.00383328	0.00358326	0.00341576	0.00344061	0.00419855	0.00376503	0.00295706	0.00361859	0.00385644	0.00365281	0.00366763	0.00370578	0.00385261	0.00381935	0.0038647	0.00293936	0.00360328	0.00379567	0.00392535	0.00363646	0.0037138	0.00376537	0.00420045	0.00412039	0.00411894	0.00379283	0.00411745	0.00423398	0.004054	0.00375813	0.00380254	0.0038609
1677.75	0.00401595	0.00431686	0.00436589	0.0035755	0.00419806	0.00393905	0.00373589	0.00379479	0.00458742	0.0040719	0.00323208	0.00394961	0.00422522	0.00404916	0.00403052	0.00412453	0.0042277	0.00422205	0.00420736	0.00333631	0.00394974	0.00416751	0.00420428	0.00400877	0.00405014	0.00411489	0.00457702	0.00448476	0.0045032	0.00413692	0.00445569	0.00458425	0.00442145	0.00409123	0.00414287	0.00420249
1677.03	0.00436925	0.00469653	0.00473648	0.00391213	0.00456434	0.00430002	0.00408094	0.00415693	0.00497253	0.00437286	0.00352344	0.00430514	0.0046333	0.00446554	0.00441548	0.00456789	0.0046215	0.00465781	0.00457492	0.00375644	0.00432272	0.00456127	0.00453279	0.0043988	0.00437416	0.00445124	0.00493835	0.00483943	0.00486752	0.00447235	0.00479104	0.00493231	0.00477956	0.00442698	0.00447287	0.00454038
1676.32	0.00471534	0.00507003	0.00509553	0.00425747	0.00493443	0.0046718	0.00445798	0.00453908	0.00535536	0.00469226	0.00384161	0.00469279	0.00508481	0.00490981	0.00483212	0.00503679	0.00503779	0.00512819	0.00497616	0.00421645	0.0047207	0.00497763	0.00492415	0.00481478	0.00469022	0.00477446	0.00528053	0.00518648	0.00520419	0.00479648	0.00512331	0.00527429	0.00512467	0.00475649	0.00478791	0.00486689
1675.61	0.00507555	0.00544803	0.00545594	0.00462549	0.00531314	0.00505973	0.00486102	0.00494841	0.00573301	0.00504557	0.00418339	0.00509929	0.00556111	0.00538101	0.00527972	0.00552723	0.00547287	0.00561713	0.00541069	0.00472338	0.00513258	0.00541091	0.00535851	0.00525995	0.00501279	0.00510126	0.00562191	0.00553776	0.00553286	0.00512339	0.00546942	0.00562176	0.00547413	0.00508102	0.00510561	0.00518945
1674.9	0.00543427	0.00581875	0.00580316	0.00500297	0.00567943	0.00543644	0.00524871	0.00535971	0.00607122	0.00540321	0.00450728	0.00547903	0.00600128	0.00583202	0.00571496	0.00600156	0.00589216	0.00606898	0.00583206	0.0052255	0.00553146	0.00583181	0.00575349	0.005703	0.00533309	0.00543064	0.00596378	0.00588599	0.00586013	0.00545382	0.00582409	0.00597274	0.00582891	0.00539645	0.00543253	0.00550737
1674.18	0.00575709	0.0061517	0.00611058	0.00535353	0.00600768	0.00577547	0.00559067	0.0057365	0.00635079	0.00572245	0.00479545	0.00581304	0.00635571	0.00620969	0.00608076	0.006403	0.00626153	0.00644633	0.00619395	0.00565364	0.00589138	0.00619838	0.00606417	0.00608741	0.00564072	0.0057517	0.00628647	0.0062174	0.00617203	0.00577761	0.00616969	0.00631443	0.00617321	0.00570964	0.00575929	0.00581947
1673.47	0.00603282	0.0064299	0.00637217	0.00565314	0.0062915	0.00607732	0.00589318	0.0060641	0.00658732	0.00599158	0.00506662	0.00611987	0.00662511	0.00650248	0.00635659	0.00670492	0.00657693	0.00675567	0.00649527	0.00598211	0.00620057	0.00648961	0.00631908	0.00638417	0.00594086	0.00605998	0.00657677	0.00653021	0.0064547	0.00608858	0.00650116	0.00664203	0.00649662	0.00603128	0.00607621	0.00612827
1672.76	0.00628274	0.006665	0.00660217	0.00591108	0.0065398	0.00635413	0.00617219	0.00635375	0.00680033	0.00623742	0.00533549	0.00641565	0.00683859	0.00673009	0.00656501	0.0069245	0.00684853	0.00701022	0.00675749	0.00623744	0.0064646	0.00672133	0.00656094	0.00661505	0.00623189	0.00634736	0.00682993	0.00682023	0.00669914	0.00637856	0.00681286	0.00694973	0.00679047	0.0063495	0.00637215	0.00642296
1672.04	0.00653685	0.00688467	0.00682215	0.00615712	0.00677045	0.00662278	0.00644139	0.00662976	0.00700934	0.0065019	0.00561575	0.00670898	0.00702666	0.00692047	0.00674313	0.00709276	0.00708517	0.0072235	0.00700128	0.00647063	0.00669864	0.00692649	0.00682786	0.00681859	0.00650255	0.00660701	0.00704502	0.00707856	0.00690453	0.00663708	0.00709485	0.00722796	0.00704797	0.00664468	0.00663593	0.00668675
1671.33	0.00678283	0.00709154	0.00702501	0.00639388	0.0069828	0.00687247	0.00668477	0.00688948	0.00720684	0.00677386	0.00588498	0.00697861	0.00718516	0.00707336	0.00689568	0.00721865	0.00727973	0.00739301	0.00721857	0.00668154	0.00689964	0.00710831	0.00709799	0.00699786	0.00673136	0.00682897	0.00722025	0.00729476	0.00707037	0.00685262	0.00733466	0.00746447	0.00726153	0.00689791	0.00685546	0.00690284
1670.62	0.00698714	0.00727035	0.00719312	0.00660339	0.00716598	0.0070838	0.00688266	0.00711495	0.00737605	0.00700846	0.00610924	0.00720117	0.00729938	0.00717946	0.00700758	0.0073012	0.00742892	0.00751585	0.00739574	0.00684231	0.00705616	0.00725323	0.00732703	0.00713811	0.00690976	0.00701321	0.00736217	0.00747075	0.00720016	0.00702664	0.00753357	0.00766044	0.00743394	0.00710482	0.00703288	0.00707119
1669.9	0.0071576	0.00743021	0.0073446	0.00679338	0.00733107	0.00726979	0.00705413	0.00731547	0.00753111	0.00720719	0.00630066	0.0073991	0.00739256	0.00726388	0.00709471	0.00736151	0.00755642	0.00761534	0.0075524	0.00697665	0.0071864	0.00737784	0.00753359	0.00725639	0.00705875	0.00717672	0.00749056	0.00762534	0.00731126	0.00717999	0.00770748	0.00783365	0.00758388	0.00728289	0.0071904	0.00721367
1669.19	0.00732359	0.0075932	0.00750322	0.00698108	0.00749145	0.00744505	0.00722028	0.00750559	0.00768473	0.00739662	0.00647461	0.00759591	0.00749151	0.0073547	0.00718536	0.00742584	0.00768466	0.00770908	0.00770586	0.00712104	0.00731809	0.00750674	0.00773666	0.00738148	0.00720602	0.00733325	0.00762345	0.00777832	0.00742838	0.00733488	0.00786916	0.00800022	0.00773099	0.00745413	0.00734882	0.00735631
1668.48	0.00748336	0.00775481	0.0076546	0.00715523	0.00763642	0.00759625	0.00736766	0.00767349	0.00781635	0.00756735	0.00661034	0.00777109	0.00758668	0.00744443	0.00727638	0.00749628	0.00780798	0.00778887	0.00783918	0.00725891	0.00745201	0.00763496	0.00789476	0.00750906	0.00736426	0.00748699	0.00776522	0.00793743	0.00756438	0.0074988	0.00802594	0.008166	0.0078825	0.00763012	0.00751166	0.00751363
1667.77	0.00761985	0.00789675	0.00777511	0.00729724	0.00775473	0.00771817	0.00748472	0.00780978	0.00791205	0.00769692	0.00670231	0.00790085	0.00766555	0.00752165	0.00735357	0.00756618	0.00791708	0.00785714	0.00793986	0.00736018	0.00757388	0.00774744	0.00798289	0.00762047	0.0075311	0.00764351	0.00791088	0.00810117	0.00771087	0.0076657	0.00818707	0.00833321	0.00803655	0.00781014	0.00767372	0.00768614
1667.05	0.00773415	0.00801663	0.0078667	0.00741021	0.00785163	0.00782369	0.00758183	0.00792704	0.00798393	0.0077875	0.00677186	0.00798962	0.00773486	0.00759517	0.00742246	0.00764385	0.00801555	0.00792944	0.00802108	0.00742753	0.00767923	0.00784318	0.00802611	0.00771863	0.00769423	0.00780133	0.00805224	0.0082624	0.00784896	0.00782432	0.00835149	0.00849841	0.00818537	0.00798168	0.00783103	0.00786003
1666.34	0.00784788	0.00813218	0.00795754	0.00751852	0.00794707	0.00793267	0.00768427	0.00804873	0.00805948	0.0078692	0.00685082	0.00807341	0.007814	0.00768711	0.00750771	0.00774877	0.00811467	0.00802075	0.00810897	0.00749925	0.00778268	0.007938	0.00807503	0.00782841	0.00784579	0.00795153	0.00818331	0.00841364	0.00797078	0.00796968	0.00850781	0.0086536	0.00832098	0.00813422	0.00798394	0.00802046
1665.63	0.007981	0.00826279	0.00807804	0.00764681	0.00806338	0.00806528	0.0078187	0.00819517	0.00816509	0.0079776	0.00696993	0.00819837	0.00792398	0.007814	0.00762817	0.00789402	0.0082258	0.00814375	0.00822242	0.00761946	0.00790883	0.00805895	0.00817552	0.00797359	0.00798609	0.00808601	0.00830142	0.00854918	0.00808045	0.00810468	0.00864542	0.00879361	0.00843874	0.00826769	0.00813131	0.00816185
1664.91	0.00813333	0.00841203	0.00823357	0.00779754	0.00820545	0.00822641	0.00799004	0.00837117	0.00830401	0.00812032	0.00713225	0.00837633	0.00806971	0.00797233	0.00777833	0.0080738	0.00835228	0.00829921	0.00835791	0.00779684	0.00806376	0.00822228	0.0083333	0.00815612	0.00811432	0.00820455	0.00840578	0.0086664	0.00817986	0.00823188	0.00876052	0.00891874	0.00853936	0.00838441	0.00826447	0.00828608
1664.2	0.00829704	0.00857415	0.008409	0.00795966	0.00836249	0.0084058	0.00818286	0.00856986	0.00846012	0.00828292	0.00731742	0.00858394	0.00824269	0.00814999	0.00794189	0.00827165	0.00849126	0.00847796	0.00850563	0.00801247	0.00823208	0.00842101	0.00852976	0.00836276	0.00822981	0.00831577	0.00849832	0.00876783	0.00826623	0.00834886	0.00885744	0.00903151	0.00862906	0.00848345	0.0083756	0.00839636
1663.49	0.00847404	0.00874634	0.00859161	0.00812848	0.00852508	0.00859046	0.00838078	0.008781	0.00861814	0.00845498	0.00750707	0.00879945	0.0084355	0.00834058	0.00811402	0.00847525	0.00864015	0.00867096	0.0086653	0.008255	0.0084046	0.00863827	0.00875346	0.00858369	0.00833486	0.00842584	0.00858344	0.00886071	0.00834034	0.00845097	0.00894492	0.00913192	0.00871419	0.00856251	0.0084684	0.00849383
1662.77	0.0086589	0.00891931	0.00876746	0.00829518	0.00868191	0.00876112	0.00856626	0.00898335	0.00876364	0.00861772	0.00767835	0.00899992	0.0086309	0.00852767	0.00828642	0.00867124	0.00878987	0.00885992	0.00882724	0.008507	0.0085773	0.0088517	0.00897807	0.00880509	0.00843421	0.00853214	0.00867053	0.00895759	0.00841416	0.00854295	0.00903309	0.00922401	0.00879979	0.00862782	0.00855842	0.00858396
1662.06	0.00882791	0.00907236	0.00891504	0.00843756	0.00881577	0.00889694	0.00872113	0.00914894	0.00888432	0.00873847	0.00780649	0.00915486	0.00880152	0.00868405	0.00843464	0.00884068	0.00892394	0.00901785	0.00896484	0.00873263	0.00873884	0.00903705	0.00916297	0.00900359	0.00853649	0.00863835	0.00877219	0.00907351	0.00850639	0.00864473	0.00913331	0.00932299	0.00889395	0.00870172	0.00866198	0.00868468
1661.35	0.00896631	0.0091945	0.0090255	0.00854624	0.00892112	0.00900113	0.00884514	0.00927318	0.00898391	0.00881274	0.00790004	0.00926254	0.00893931	0.00880377	0.00854634	0.00897731	0.00903689	0.00913868	0.00906986	0.00891824	0.00888543	0.00919154	0.00930876	0.00917121	0.0086519	0.00875743	0.00889246	0.00921275	0.00862424	0.00877028	0.00925081	0.00944078	0.00900395	0.00880363	0.00878311	0.00881352
1660.63	0.00907691	0.00929059	0.00910707	0.00863238	0.00900402	0.00908868	0.00894347	0.00937015	0.00906724	0.00886573	0.00798169	0.00934294	0.00904969	0.00889867	0.00863131	0.00908933	0.00913278	0.00923422	0.00915545	0.00907279	0.00902158	0.0093254	0.00943612	0.00931924	0.00878043	0.00889018	0.00902122	0.00936176	0.00875567	0.0089083	0.0093732	0.00957014	0.0091256	0.00892698	0.0089129	0.00896491
1659.92	0.00916705	0.00937165	0.00917569	0.00871136	0.009074	0.00916655	0.00901792	0.00945006	0.0091356	0.00892099	0.00806423	0.00940994	0.00913262	0.00897532	0.00870154	0.00918248	0.00921146	0.00931552	0.0092325	0.00920286	0.00914336	0.00943951	0.00954683	0.00945214	0.00891631	0.00902605	0.00914856	0.00950559	0.00888937	0.00904312	0.00948291	0.00969896	0.00924962	0.00905722	0.0090464	0.00911888
1659.21	0.00924136	0.00944477	0.00924211	0.00878879	0.00913851	0.00923511	0.00907113	0.00951299	0.00919383	0.00898385	0.00815235	0.00946497	0.00918331	0.00902854	0.00875434	0.00925063	0.0092656	0.00938226	0.00929713	0.00930131	0.00923794	0.00952127	0.00962969	0.0095549	0.00904932	0.00915338	0.00926852	0.0096363	0.00901987	0.00917031	0.00956722	0.00981842	0.00936445	0.0091825	0.00917908	0.00925675
1658.5	0.00930131	0.00951058	0.00930635	0.00886249	0.00919775	0.00929262	0.00910314	0.00955332	0.0092453	0.00904613	0.00824457	0.00950113	0.00919954	0.00905114	0.0087803	0.00928345	0.00928755	0.00942193	0.00933464	0.00934944	0.00929391	0.0095579	0.00967457	0.00960795	0.00916903	0.00926443	0.00937991	0.00975203	0.00914485	0.00929237	0.00962296	0.00992344	0.00946109	0.00929069	0.00930217	0.00937175
1657.78	0.00934734	0.00956697	0.0093642	0.00892854	0.00924632	0.00933763	0.00910921	0.00956545	0.00928966	0.0091008	0.00833523	0.00950905	0.00918225	0.00904442	0.00877814	0.00927724	0.00927634	0.00942169	0.00933214	0.00932677	0.00930563	0.00954667	0.00967521	0.00960742	0.00927394	0.0093597	0.00948781	0.00985531	0.00926631	0.0094097	0.00965491	0.0100133	0.00954126	0.00937431	0.00940934	0.00946921
1657.07	0.00937948	0.00961043	0.00941371	0.00898498	0.00927998	0.00937106	0.00909199	0.00954993	0.00932998	0.00915137	0.00842129	0.00949023	0.00913699	0.0090193	0.00875535	0.00923886	0.00923938	0.00938348	0.00929087	0.00923205	0.00927712	0.00950024	0.00963504	0.00956732	0.00936682	0.00944399	0.00959319	0.00994786	0.00938607	0.00951633	0.00966735	0.0100891	0.00961178	0.0094376	0.00949969	0.0095542
1656.36	0.00939707	0.00963571	0.00945277	0.00902993	0.00929917	0.0093957	0.00906366	0.00951423	0.00937099	0.00919712	0.00850376	0.00945844	0.00907562	0.00898644	0.00871827	0.00918233	0.00919024	0.00932434	0.00922788	0.00908487	0.00922338	0.00943593	0.00957076	0.00950471	0.00944218	0.00951925	0.00968593	0.0100293	0.00949744	0.00960267	0.00966257	0.0101503	0.00967355	0.00948965	0.00957249	0.00962518
1655.64	0.00939245	0.00963535	0.00946925	0.0090548	0.00930145	0.00940539	0.00902548	0.00946221	0.00940115	0.009212	0.00856753	0.009417	0.00900454	0.0089426	0.0086642	0.00911754	0.00913777	0.00925659	0.00915806	0.00889541	0.00915791	0.00935756	0.00949057	0.00942351	0.0094864	0.00957716	0.00975054	0.0100942	0.00958272	0.00966054	0.00964321	0.0101913	0.0097175	0.00953056	0.00962124	0.00967641
1654.93	0.009355	0.00960344	0.00944685	0.00904564	0.00928016	0.00938457	0.00896475	0.0093926	0.00939516	0.00916481	0.008578	0.00935127	0.00892142	0.00887643	0.00858948	0.0090485	0.0090829	0.00917919	0.00908236	0.00865478	0.00908385	0.00926024	0.00938053	0.0093223	0.00948724	0.00959972	0.00977338	0.0101274	0.00961947	0.00968342	0.00960718	0.0101992	0.0097294	0.00954542	0.0096327	0.00969782
1654.22	0.00930586	0.00956284	0.00940732	0.0090199	0.00925398	0.00934999	0.00889967	0.00932852	0.00937	0.00908336	0.00854685	0.00927554	0.00885292	0.00881244	0.00852265	0.00899488	0.00904129	0.00911507	0.00902685	0.00840649	0.00901481	0.00916581	0.00927212	0.00922894	0.00946575	0.00959528	0.00976907	0.0101273	0.00961441	0.00968523	0.00956239	0.0101797	0.00971701	0.00953381	0.00961699	0.00969438
1653.5	0.00931525	0.00957979	0.00942777	0.00904691	0.00927933	0.00936682	0.00888968	0.00932474	0.00940267	0.0090663	0.00856464	0.00924679	0.00886573	0.00882487	0.00853565	0.0090043	0.00905548	0.00911962	0.00906001	0.00828325	0.00900247	0.00913665	0.00926519	0.0092168	0.00947918	0.00961632	0.00979896	0.0101342	0.00962779	0.00971239	0.00953881	0.0101784	0.00972576	0.00953087	0.00962799	0.00970173
1652.79	0.00941826	0.00969498	0.0095407	0.00916487	0.00937427	0.00944566	0.00893536	0.00939122	0.00950843	0.00915983	0.00865525	0.0092644	0.00896425	0.00893683	0.0086578	0.00910175	0.00913842	0.00918291	0.00918337	0.00834746	0.00909483	0.00920929	0.00934475	0.00933623	0.00954502	0.00968928	0.00991046	0.010195	0.00971805	0.00979688	0.00954889	0.0102329	0.00978984	0.009563	0.00970726	0.00975134
1652.08	0.0095952	0.0098901	0.00972485	0.00934903	0.00952564	0.00957509	0.00902836	0.00950153	0.00967189	0.00933351	0.00881878	0.00932654	0.00911322	0.00912309	0.00885621	0.00926283	0.00928241	0.00929525	0.00935654	0.00854405	0.00929158	0.00936084	0.00948408	0.00954681	0.00969889	0.00985278	0.0101184	0.0103567	0.00992566	0.00997266	0.00964078	0.0103756	0.00994869	0.0096972	0.00988471	0.00990196
1651.37	0.00982003	0.0101257	0.00996398	0.00956449	0.00973332	0.00977722	0.00920982	0.0096565	0.0099155	0.00955627	0.0090951	0.00948406	0.00931972	0.00937399	0.00909883	0.00945771	0.00949315	0.00950664	0.0095851	0.00881042	0.00955428	0.00955568	0.00975692	0.00977259	0.0100047	0.0101611	0.0104216	0.010638	0.0102617	0.0102688	0.0098777	0.0106291	0.0102356	0.010004	0.0101801	0.0102007
1650.65	0.0100327	0.0103434	0.0101945	0.00975654	0.0099448	0.0099847	0.00942871	0.00982687	0.0101675	0.00975737	0.00937491	0.00967698	0.00954202	0.00962692	0.0093383	0.00966181	0.00973181	0.00976234	0.00982398	0.00904838	0.00982077	0.00975465	0.0100565	0.00996928	0.0103899	0.0105395	0.0107582	0.0109657	0.0106476	0.0106195	0.0101941	0.0109339	0.0105814	0.0103998	0.0105242	0.0105651
1649.94	0.0102209	0.010536	0.0103986	0.00992356	0.0101379	0.0101617	0.00964737	0.0100069	0.0103825	0.00992305	0.00959282	0.00986325	0.00976713	0.00986219	0.00957371	0.00988213	0.0099785	0.0100146	0.0100586	0.00925826	0.0100824	0.00996954	0.0103094	0.0101636	0.0107564	0.0108999	0.011077	0.0112729	0.01101	0.010955	0.0105048	0.0112277	0.0109092	0.0107787	0.0108452	0.0109071
1649.23	0.0104383	0.0107527	0.0106317	0.0101211	0.0103553	0.0103687	0.00991382	0.0102388	0.0106112	0.0101173	0.00982835	0.0101026	0.0100513	0.0101405	0.00985705	0.0101529	0.0102675	0.0103062	0.0103459	0.00954796	0.0103906	0.0102552	0.0106141	0.0104189	0.0110946	0.0112367	0.0113842	0.0115602	0.0113477	0.0112718	0.0108025	0.0115077	0.01121	0.0111256	0.0111422	0.0112222
1648.51	0.0107119	0.0110209	0.0109203	0.0103727	0.0106209	0.0106443	0.010258	0.0105422	0.0108879	0.0103651	0.0101335	0.0104312	0.0104206	0.0104979	0.0102074	0.0104879	0.0106207	0.0106678	0.0107131	0.00995946	0.0107698	0.0106227	0.0110338	0.0107541	0.0114302	0.0115671	0.0116982	0.0118485	0.0116849	0.011587	0.0111071	0.0117878	0.011502	0.0114656	0.011442	0.0115339
1647.8	0.0110179	0.0113241	0.011233	0.0106514	0.0109124	0.0109553	0.010647	0.0108951	0.0111861	0.0106312	0.0104622	0.0108095	0.0108406	0.0109043	0.010593	0.010871	0.0110162	0.0110675	0.0111227	0.0104342	0.0111932	0.0110322	0.0115081	0.0111385	0.0117719	0.011893	0.0120204	0.0121444	0.0120321	0.0119036	0.0114205	0.0120686	0.0117947	0.0118106	0.0117555	0.0118467
1647.09	0.0113343	0.0116479	0.0115472	0.0109372	0.0112094	0.0112632	0.0110433	0.0112744	0.0114787	0.0108908	0.0107629	0.0111898	0.0112736	0.0113226	0.0109908	0.0112874	0.0114255	0.0114698	0.011533	0.0109196	0.0116285	0.0114512	0.0119591	0.0115486	0.0121184	0.0122239	0.0123553	0.0124519	0.0123971	0.0122274	0.01174	0.0123526	0.0120987	0.0121586	0.0120851	0.0121621
1646.37	0.01167	0.0120038	0.0118824	0.0112433	0.0115218	0.0115731	0.011444	0.0116744	0.0117782	0.0111572	0.011044	0.0115612	0.0117135	0.0117518	0.0114166	0.0117383	0.0118425	0.0118759	0.011939	0.0114202	0.0120665	0.0118766	0.0123714	0.0119916	0.0124842	0.0125915	0.0127308	0.0127884	0.0128045	0.0125836	0.0120772	0.0126577	0.0124402	0.0125122	0.0124456	0.0125024
1645.66	0.0120495	0.0124086	0.0122679	0.011593	0.0118736	0.0119177	0.0118686	0.0120974	0.0121215	0.0114636	0.0113549	0.0119412	0.0121739	0.0122111	0.0118927	0.0122281	0.0122734	0.012306	0.0123551	0.0119631	0.0125155	0.0123218	0.0127799	0.0124803	0.0128953	0.01302	0.013174	0.0131725	0.0132788	0.0129975	0.0124424	0.0130017	0.0128399	0.0128844	0.0128565	0.0128964
1644.95	0.0124805	0.0128549	0.0127051	0.0119872	0.0122757	0.012314	0.012328	0.0125381	0.0125315	0.0118243	0.0117331	0.0123467	0.0126632	0.0127065	0.0124117	0.012748	0.0127191	0.0127727	0.0127897	0.0125483	0.012979	0.0127932	0.0132198	0.012998	0.0133697	0.0135103	0.0136834	0.0136107	0.013823	0.013474	0.0128359	0.0133883	0.0132952	0.0132958	0.0133257	0.0133549
1644.24	0.012938	0.013313	0.0131663	0.0123979	0.0127089	0.0127354	0.0127997	0.0129757	0.0129861	0.0122046	0.0121516	0.0127583	0.0131636	0.0132169	0.0129431	0.0132813	0.0131674	0.0132607	0.013231	0.0131325	0.0134427	0.0132749	0.0136674	0.013508	0.0138952	0.0140442	0.0142356	0.0140913	0.0144181	0.0139967	0.0132484	0.013805	0.0137877	0.0137491	0.0138427	0.013861
1643.52	0.0133972	0.0137661	0.0136349	0.0128039	0.0131489	0.013147	0.0132533	0.0133949	0.0134485	0.0125624	0.0125614	0.0131471	0.0136568	0.0137273	0.0134725	0.013825	0.0136095	0.0137478	0.0136668	0.013683	0.0138975	0.0137543	0.01408	0.0139982	0.0144359	0.0145917	0.0148074	0.0145921	0.0150392	0.0145407	0.013664	0.0142326	0.0142979	0.0142185	0.0143845	0.0143834
1642.81	0.0138688	0.0142301	0.0141282	0.0132217	0.0136	0.0135578	0.013696	0.0138079	0.0139217	0.0129097	0.0129726	0.0135301	0.0141608	0.0142567	0.0140199	0.0143941	0.0140568	0.014242	0.0141079	0.014224	0.0143587	0.014247	0.0144784	0.0144946	0.0149765	0.0151366	0.015393	0.015103	0.0156742	0.0150943	0.0140814	0.014667	0.0148201	0.014688	0.0149405	0.0149087
1642.1	0.0143681	0.0147206	0.0146586	0.0136733	0.014075	0.0139887	0.0141458	0.014226	0.0144236	0.0132862	0.0134222	0.013938	0.0146969	0.0148234	0.0146028	0.0149944	0.0145205	0.0147574	0.0145617	0.0147785	0.0148355	0.0147644	0.0148929	0.0150145	0.0155294	0.0156802	0.0159961	0.0156269	0.0163223	0.0156588	0.0145132	0.0151161	0.0153567	0.0151633	0.0155155	0.0154437
1641.38	0.0148875	0.015233	0.0152124	0.0141598	0.0145735	0.0144401	0.0146026	0.0146418	0.0149554	0.0137091	0.0139212	0.014371	0.0152558	0.0154199	0.0152184	0.0156134	0.014999	0.0152879	0.0150198	0.015333	0.0153185	0.0152917	0.0153126	0.0155448	0.0161113	0.0162343	0.0166196	0.0161692	0.0169877	0.0162394	0.0149677	0.0155871	0.0159116	0.0156573	0.0161177	0.0159989
1640.67	0.0154148	0.0157577	0.015779	0.0146769	0.0150921	0.0149097	0.0150664	0.0150525	0.0155124	0.0141772	0.014468	0.0148153	0.0158163	0.0160335	0.0158584	0.0162371	0.0154903	0.0158214	0.0154795	0.0158773	0.0158065	0.0158121	0.0157274	0.0160682	0.0167231	0.0168139	0.0172627	0.0167338	0.0176744	0.0168415	0.0154441	0.0160824	0.016488	0.0161776	0.0167463	0.0165808
1639.96	0.0159478	0.0162881	0.0163613	0.0152282	0.015632	0.0154055	0.0155479	0.0154729	0.0160902	0.0146879	0.0150679	0.0152663	0.0163686	0.0166558	0.0165127	0.016859	0.0159949	0.0163554	0.0159508	0.0164208	0.0163089	0.0163258	0.0161469	0.0165799	0.0173539	0.0174256	0.0179202	0.0173208	0.0183782	0.0174693	0.0159408	0.0166014	0.0170851	0.0167289	0.0173943	0.0171896
1639.24	0.0164916	0.0168191	0.0169596	0.0158219	0.0161972	0.0159367	0.0160589	0.015926	0.0166828	0.0152459	0.015735	0.0157341	0.0169138	0.0172793	0.0171679	0.0174757	0.0165101	0.0168946	0.016443	0.0169691	0.0168279	0.0168399	0.0165787	0.0170822	0.0179931	0.0180584	0.0185842	0.0179237	0.0190844	0.0181214	0.0164588	0.0171381	0.0176982	0.0173116	0.0180575	0.0178184
1638.53	0.0170468	0.0173449	0.0175586	0.0164622	0.0167885	0.0165042	0.0166027	0.0164236	0.0172797	0.015855	0.0164751	0.0162316	0.0174483	0.0178877	0.0178089	0.0180758	0.0170279	0.0174355	0.0169522	0.0175004	0.0173508	0.0173466	0.017011	0.0175716	0.0186343	0.0186883	0.019246	0.0185281	0.0197762	0.0187869	0.0169953	0.0176806	0.0183201	0.017917	0.0187345	0.0184544
1637.82	0.0175999	0.0178517	0.0181281	0.0171382	0.0173927	0.0170961	0.0171704	0.0169551	0.0178588	0.0164986	0.017263	0.0167557	0.0179499	0.0184475	0.0184106	0.018627	0.0175358	0.0179506	0.0174548	0.0179661	0.0178542	0.0178173	0.0174118	0.0180293	0.0192674	0.0192907	0.0198916	0.0191148	0.0204397	0.0194441	0.0175382	0.0182148	0.0189359	0.0185258	0.0194131	0.0190818
1637.1	0.0181373	0.0183309	0.0186549	0.0178382	0.0180007	0.0177062	0.0177589	0.0175096	0.0184073	0.0171587	0.0180709	0.0173018	0.0184024	0.0189304	0.0189486	0.0190931	0.0180293	0.0184116	0.0179375	0.0183431	0.0183181	0.0182302	0.0177689	0.0184355	0.0198807	0.0198558	0.0205091	0.0196702	0.0210673	0.0200731	0.0180775	0.0187353	0.0195277	0.0191194	0.0200735	0.0196901
1636.39	0.0186868	0.0188161	0.0191851	0.0185935	0.0186492	0.0183688	0.0184038	0.018116	0.0189611	0.0178665	0.0189356	0.0179024	0.0188287	0.0193558	0.0194337	0.0194726	0.0185336	0.0188363	0.0184382	0.0186887	0.0187493	0.0186	0.0181332	0.0188064	0.0204858	0.0204078	0.0211148	0.0202082	0.0216729	0.0206858	0.0186268	0.0192569	0.0201061	0.0197062	0.0207207	0.0202934
1635.68	0.0193025	0.0193684	0.0197828	0.0194573	0.0193902	0.0191237	0.0191454	0.018819	0.0195699	0.0186771	0.0199109	0.0185941	0.0192559	0.0197661	0.0199005	0.0197964	0.0190786	0.0192595	0.0190017	0.0190888	0.0191771	0.0189571	0.0185517	0.0191889	0.0211098	0.0209846	0.0217382	0.0207608	0.0222813	0.0213167	0.0192127	0.0197994	0.0207024	0.0203171	0.0213813	0.0209218
1634.97	0.0199899	0.0199976	0.0204361	0.0204148	0.0202044	0.0199421	0.0199585	0.0196065	0.0202174	0.0195792	0.0209496	0.0193484	0.0196669	0.0201607	0.0203558	0.0200873	0.0196514	0.0196716	0.0196012	0.0195583	0.0196287	0.0193165	0.0189848	0.0196054	0.0217496	0.0215807	0.0223561	0.0213274	0.0228797	0.0219647	0.019835	0.0203502	0.0213085	0.020966	0.0220492	0.0215711
1634.25	0.020705	0.0206546	0.0210887	0.0213864	0.0210242	0.0207692	0.0208015	0.0204262	0.0208663	0.0205051	0.021978	0.0201273	0.0200576	0.0205297	0.0207952	0.0203586	0.0202272	0.0200724	0.0201946	0.0200743	0.0201186	0.0196916	0.0194256	0.0200369	0.0223883	0.022166	0.0229103	0.0218755	0.0234278	0.0225943	0.0204849	0.0208871	0.0218887	0.0216492	0.0226937	0.0222142
1633.54	0.0213964	0.0212875	0.0217046	0.0222986	0.0217976	0.0215612	0.0216469	0.0212337	0.0214881	0.0213776	0.0229474	0.0209085	0.0204502	0.0208799	0.0212253	0.0206291	0.0208007	0.0204803	0.0207733	0.0206162	0.0206374	0.0200909	0.0198923	0.0204619	0.0230001	0.0227119	0.0233652	0.0223697	0.0238863	0.0231681	0.021151	0.0213951	0.0224168	0.022336	0.0232869	0.0228216
1632.83	0.0220423	0.0218821	0.0222826	0.0231214	0.0225073	0.0222921	0.0224761	0.0220164	0.0220627	0.0221585	0.0238281	0.0216794	0.0208752	0.0212406	0.0216709	0.0209331	0.0213835	0.0209104	0.0213541	0.0212012	0.0211834	0.0205272	0.0203878	0.0209026	0.0235519	0.0231975	0.0237106	0.0227857	0.0242267	0.0236584	0.0218127	0.02186	0.0228766	0.0229788	0.023805	0.023365
1632.11	0.0226585	0.0224524	0.0228412	0.0238603	0.0231633	0.0229724	0.0232915	0.0227865	0.0226007	0.0228717	0.0246307	0.0224513	0.0213752	0.0216662	0.0221716	0.0213118	0.0219933	0.0213931	0.0219705	0.0218954	0.0217836	0.0210309	0.0209554	0.0214119	0.0240276	0.0236198	0.0239509	0.023118	0.024444	0.0240551	0.0224495	0.0222733	0.0232604	0.0235494	0.0242337	0.023829
1631.4	0.0232458	0.0229918	0.02337	0.0245137	0.0237596	0.0236031	0.0240751	0.0235294	0.0230995	0.0235335	0.0253506	0.0232018	0.0219465	0.0221692	0.0227306	0.0217706	0.0226164	0.0219297	0.0226181	0.0226998	0.0224313	0.0216033	0.0215994	0.0219967	0.0244207	0.0239733	0.0240964	0.023369	0.024551	0.0243578	0.0230371	0.0226264	0.0235655	0.0240349	0.024568	0.0242047
1630.69	0.0237724	0.0234673	0.0238306	0.0250668	0.0242688	0.0241556	0.02478	0.0241981	0.0235319	0.0241193	0.0259572	0.023874	0.0225265	0.0226976	0.0233023	0.0222697	0.0232031	0.0224741	0.0232412	0.0235217	0.0230619	0.0221993	0.0222516	0.0226019	0.0247233	0.0242429	0.0241572	0.02354	0.0245643	0.0245673	0.0235482	0.0229087	0.0237911	0.0244293	0.0248076	0.0244854
1629.97	0.0242091	0.0238517	0.0241951	0.0255096	0.0246732	0.0246036	0.0253676	0.0247542	0.0238813	0.0246037	0.0264405	0.0244385	0.0230504	0.0231871	0.0238299	0.022755	0.0237039	0.0229726	0.0237772	0.0242623	0.0236056	0.0227616	0.0228425	0.0231566	0.0249144	0.0244053	0.0241308	0.0236219	0.0244875	0.0246743	0.0239483	0.0231006	0.0239282	0.0247149	0.0249392	0.0246587
1629.26	0.0245459	0.0241355	0.0244568	0.0258436	0.0249746	0.0249416	0.0258218	0.0251828	0.0241479	0.0249885	0.0268161	0.0248956	0.0234795	0.0235973	0.0242694	0.0231797	0.0240884	0.023387	0.0241844	0.0248623	0.0240244	0.0232409	0.0233296	0.0236052	0.024969	0.024439	0.0240037	0.0236013	0.0243114	0.0246646	0.0242071	0.0231799	0.0239588	0.0248616	0.02494	0.0247096
1628.55	0.0247855	0.0243214	0.0246217	0.0260818	0.0251845	0.0251823	0.0261381	0.0254817	0.0243339	0.0252946	0.0271067	0.0252399	0.0237959	0.0239102	0.0245951	0.023513	0.0243402	0.0236902	0.024443	0.0252954	0.0243079	0.0236043	0.0236846	0.0239185	0.0248883	0.0243454	0.0237773	0.0234764	0.024037	0.0245402	0.0243165	0.023142	0.0238754	0.0248547	0.0248103	0.0246332
1627.84	0.0249301	0.0244119	0.0246949	0.0262388	0.0253081	0.0253363	0.026311	0.02565	0.0244371	0.0255365	0.0273266	0.0254512	0.023986	0.0241106	0.0247905	0.0237364	0.0244456	0.0238577	0.0245449	0.0255489	0.0244522	0.0238346	0.0238815	0.0240911	0.0246998	0.0241497	0.0234765	0.0232631	0.0236876	0.0243197	0.0242823	0.0230037	0.0236897	0.0247114	0.024579	0.0244401
1627.12	0.024971	0.0243988	0.0246696	0.0263145	0.0253353	0.0253939	0.0263312	0.0256818	0.024445	0.0256923	0.0274631	0.0255101	0.0240312	0.0241723	0.0248391	0.0238324	0.0243948	0.0238734	0.0244852	0.0255974	0.0244415	0.0239118	0.0238911	0.0241198	0.0244284	0.0238804	0.02313	0.0229855	0.0232939	0.0240223	0.0241148	0.0227878	0.0234292	0.0244652	0.024279	0.0241547
1626.41	0.0248973	0.0242707	0.024535	0.0262942	0.0252495	0.0253379	0.0261958	0.0255741	0.0243421	0.0257224	0.0274842	0.0254166	0.0239236	0.0240797	0.024734	0.0237872	0.0241944	0.0237433	0.0242713	0.0254172	0.0242618	0.0238214	0.0237013	0.0239977	0.0240799	0.0235513	0.0227456	0.022658	0.0228691	0.023657	0.023834	0.0225075	0.0231163	0.0241384	0.0239207	0.0237987
1625.7	0.0247133	0.0240287	0.0242921	0.0261701	0.025049	0.0251697	0.0259233	0.0253419	0.02413	0.025618	0.027376	0.0251983	0.0236835	0.0238543	0.0244927	0.0236084	0.0238731	0.0234964	0.0239318	0.0250311	0.0239352	0.0235832	0.0233446	0.0237335	0.0236423	0.0231547	0.0223066	0.0222746	0.0223999	0.0232207	0.0234573	0.0221582	0.0227469	0.0237264	0.0234887	0.0233727
1624.98	0.0244472	0.0236938	0.0239641	0.0259574	0.0247579	0.0249166	0.0255583	0.0250199	0.0238391	0.0254174	0.0271688	0.024905	0.023355	0.0235494	0.0241548	0.023331	0.0234744	0.0231741	0.0235145	0.0245191	0.0235218	0.0232525	0.0229025	0.023364	0.0231117	0.0226817	0.0217995	0.0218256	0.0218706	0.0227117	0.0229951	0.0217335	0.022307	0.023223	0.022969	0.0228685
1624.27	0.02414	0.0233014	0.0235887	0.0256858	0.0244137	0.0246145	0.02515	0.0246464	0.0235134	0.025183	0.0269143	0.0245838	0.022989	0.0232189	0.0237687	0.0230013	0.0230423	0.0228161	0.023069	0.0239837	0.023085	0.022892	0.022472	0.022944	0.0225147	0.0221508	0.0212375	0.021317	0.0212887	0.0221427	0.022468	0.0212479	0.021801	0.0226503	0.0223747	0.0222944
1623.56	0.0238021	0.0228736	0.0231783	0.0253596	0.0240264	0.0242654	0.0247042	0.0242293	0.0231605	0.0249345	0.026613	0.024231	0.0226051	0.0228717	0.0233582	0.0226396	0.0225925	0.0224294	0.0226085	0.0234674	0.0226465	0.0225275	0.0220788	0.0225099	0.0218882	0.0215926	0.0206471	0.0207654	0.0206789	0.0215341	0.0219018	0.0207292	0.0212481	0.0220427	0.0217356	0.0216718
1622.84	0.0233884	0.0223936	0.0226958	0.0249325	0.0235589	0.0238238	0.0241729	0.0237329	0.0227307	0.0246018	0.0261853	0.0237797	0.0221684	0.0224607	0.0228974	0.0222237	0.0221026	0.0219809	0.0220978	0.0229056	0.022171	0.022121	0.0216425	0.0220436	0.0212474	0.0210175	0.0200432	0.0201874	0.0200583	0.0209028	0.0213114	0.0201947	0.0206678	0.0214185	0.0210738	0.0210226
1622.13	0.0228484	0.021825	0.0221027	0.0243552	0.0229701	0.0232492	0.0235171	0.0231206	0.0221784	0.0241004	0.0255624	0.0231795	0.0216444	0.0219464	0.0223486	0.0217263	0.021546	0.0214499	0.0215086	0.022223	0.0216192	0.0216188	0.0210956	0.0215045	0.0205911	0.0204206	0.0194268	0.0195948	0.0194286	0.0202588	0.020701	0.0196474	0.0200736	0.0207821	0.020397	0.0203629
1621.42	0.0221825	0.0211537	0.0214018	0.0236245	0.0222546	0.0225446	0.0227449	0.0223931	0.0215066	0.0234244	0.0247527	0.0224503	0.0210487	0.021343	0.021711	0.0211509	0.0209199	0.0208532	0.0208532	0.0214359	0.0209986	0.0210203	0.020469	0.0208917	0.0199123	0.0197925	0.0187909	0.0189839	0.0187797	0.0195969	0.0200644	0.0190809	0.0194595	0.0201287	0.0196988	0.0196865
1620.71	0.0214262	0.0203996	0.0206204	0.0227689	0.0214354	0.0217375	0.0218834	0.0215709	0.0207437	0.0226221	0.0238079	0.0216388	0.0204174	0.0206908	0.0210137	0.0205196	0.0202383	0.0202176	0.0201587	0.0206129	0.0203405	0.0203657	0.0198268	0.0202386	0.0192038	0.0191233	0.0181268	0.0183387	0.0181005	0.018901	0.0193894	0.0184836	0.018807	0.0194424	0.0189676	0.0189711
1619.99	0.020605	0.0195912	0.0197752	0.02181	0.0205352	0.020848	0.0209451	0.0206685	0.0199068	0.0217204	0.0227626	0.0207634	0.0197532	0.0200074	0.0202764	0.0198462	0.0195142	0.01955	0.0194337	0.0197842	0.0196521	0.0196811	0.0191789	0.0195598	0.0184594	0.0184058	0.0174257	0.0176499	0.0173839	0.0181588	0.018669	0.0178419	0.0181077	0.0187042	0.0181943	0.0182065
1619.28	0.0197093	0.0187311	0.0188596	0.0207484	0.0195574	0.0198755	0.0199231	0.0196856	0.0189882	0.0206999	0.0216083	0.0198049	0.0190188	0.0192693	0.0194877	0.0191265	0.0187456	0.0188314	0.0186582	0.0189027	0.018906	0.0189522	0.0184587	0.0188252	0.0176666	0.0176312	0.0166751	0.0169181	0.0166217	0.0173635	0.0179004	0.0171413	0.017363	0.0178983	0.0173712	0.0173977
1618.57	0.0187176	0.0178012	0.0178647	0.019587	0.0184986	0.0188147	0.0188167	0.0186245	0.0179768	0.0195431	0.0203252	0.0187444	0.0181888	0.018446	0.0186264	0.0183491	0.0179237	0.0180411	0.01781	0.0179048	0.018079	0.0181564	0.0175957	0.0180018	0.0168083	0.0167869	0.0158637	0.0161424	0.0158021	0.016509	0.0170801	0.0163743	0.0165699	0.0170171	0.0164917	0.0165464
1617.85	0.0176527	0.0168147	0.0168223	0.0183688	0.0173853	0.0176987	0.0176696	0.0175215	0.0169109	0.0183105	0.018965	0.0176249	0.0173122	0.017565	0.0177148	0.0175266	0.0170621	0.0172006	0.0169162	0.0168392	0.0172062	0.0173233	0.0166522	0.0171219	0.0158933	0.0158824	0.0149988	0.0153195	0.0149308	0.0155977	0.0162167	0.015556	0.0157239	0.0160765	0.0155659	0.0156508
1617.14	0.0166073	0.0158483	0.0158178	0.0171846	0.0162921	0.0166155	0.016568	0.0164527	0.0158923	0.017153	0.0176728	0.0165607	0.0164997	0.0167241	0.0168312	0.0167087	0.0162109	0.0163823	0.0160628	0.0158987	0.016379	0.0165438	0.0158313	0.0162933	0.0149672	0.0149662	0.0141183	0.0144594	0.0140463	0.0146589	0.0153373	0.0147247	0.01484	0.0151232	0.0146285	0.0147269
1616.43	0.0156505	0.014965	0.0148997	0.0160949	0.0152742	0.0156154	0.0155457	0.0154555	0.0149719	0.0161493	0.0165227	0.015605	0.0157816	0.0159662	0.0160135	0.0159255	0.0153986	0.015614	0.0152852	0.0151729	0.0156311	0.0158483	0.0151913	0.0155723	0.014073	0.0140886	0.0132738	0.013602	0.0131999	0.0137502	0.0144703	0.0139194	0.013965	0.0142086	0.0137236	0.0138211
1615.71	0.0147483	0.0141348	0.0140277	0.0150654	0.0143158	0.0146642	0.0145603	0.0144876	0.0141012	0.0152023	0.0154465	0.0146874	0.0150651	0.0152174	0.0152051	0.0151393	0.0146002	0.0148515	0.0145248	0.0145024	0.0148793	0.0151395	0.0145567	0.0148683	0.0132527	0.0132913	0.0125105	0.0128162	0.0124347	0.0129365	0.0136569	0.0131752	0.0131716	0.0133821	0.0128982	0.0130052
1615	0.0138339	0.0132883	0.0131473	0.0140294	0.0133702	0.013713	0.0135717	0.0135046	0.0132234	0.0141966	0.014364	0.0137335	0.0142785	0.0144035	0.0143482	0.0143019	0.013785	0.0140532	0.0137251	0.0137262	0.0140578	0.0143388	0.0137996	0.0140818	0.0125145	0.0125707	0.0118193	0.0121165	0.0117431	0.0122152	0.0129119	0.0124911	0.0124713	0.0126431	0.0121542	0.0122889
1614.29	0.0128869	0.0124004	0.0122438	0.0129667	0.0124102	0.0127401	0.012568	0.012506	0.0123208	0.0131235	0.0132488	0.0127313	0.0134283	0.0135225	0.0134443	0.0134138	0.0129462	0.0132078	0.0128793	0.0128534	0.0131908	0.0134708	0.0129388	0.0132232	0.0118067	0.0118702	0.0111446	0.0114444	0.0110721	0.0115196	0.0121911	0.0118216	0.0117966	0.0119308	0.0114396	0.0116009
1613.58	0.0119491	0.0115109	0.0113541	0.0119249	0.0114625	0.0117781	0.0115825	0.0115346	0.0114333	0.0120647	0.0121534	0.01174	0.0125723	0.0126361	0.012543	0.0125233	0.0121116	0.0123565	0.0120343	0.0119957	0.0123426	0.0126068	0.0120817	0.0123691	0.0110985	0.0111639	0.0104641	0.0107653	0.0103983	0.0108188	0.0114682	0.011144	0.0111058	0.0112166	0.010729	0.0108988
1612.86	0.0110618	0.010664	0.0105115	0.0109527	0.0105662	0.0108679	0.0106556	0.0106277	0.0105995	0.0110952	0.0111357	0.0108194	0.0117548	0.0117938	0.0116835	0.0116738	0.0113097	0.0115439	0.0112317	0.0112169	0.0115451	0.0117864	0.0112959	0.0115633	0.0103967	0.0104648	0.00979229	0.0100889	0.00973107	0.0101262	0.0107521	0.0104675	0.0104072	0.0105139	0.0100326	0.0101928
1612.15	0.0102267	0.00986721	0.00971395	0.0100519	0.00972914	0.010017	0.00979746	0.00978691	0.00981405	0.0102231	0.0101985	0.00997786	0.0109773	0.0109944	0.0108674	0.01087	0.0105441	0.0107729	0.0104711	0.0105018	0.0107872	0.0110037	0.0105698	0.0107943	0.00971013	0.00978178	0.00913962	0.00942839	0.00907915	0.00945091	0.0100527	0.00980301	0.00971741	0.0098305	0.00935832	0.00950158
1611.44	0.00943761	0.00911662	0.00895675	0.00921059	0.00894687	0.00922196	0.00900876	0.00900531	0.00906322	0.00942137	0.00932509	0.00920415	0.0102347	0.0102267	0.0100888	0.0101006	0.00981472	0.0100351	0.0097451	0.00983965	0.0100578	0.0102502	0.00988811	0.0100497	0.00904003	0.00911214	0.00850508	0.00878508	0.0084457	0.00878958	0.00937222	0.00915427	0.00904576	0.00915903	0.00870365	0.00883271
1610.72	0.00869845	0.00841579	0.00824749	0.00842965	0.00822042	0.0084814	0.00829106	0.00828478	0.00835326	0.00866532	0.00850995	0.00849175	0.00953241	0.0094933	0.00934873	0.0093629	0.00912664	0.00933375	0.00905882	0.00924869	0.00936038	0.00953311	0.00925404	0.00933857	0.00838701	0.00845444	0.00788815	0.00815768	0.007833	0.00814308	0.00871318	0.00851968	0.00839783	0.00849274	0.00806756	0.00818618
1610.01	0.00801151	0.00776822	0.0075911	0.00771217	0.00755194	0.00778984	0.00763859	0.00762713	0.00769618	0.00794869	0.00775642	0.00783413	0.00887301	0.00879655	0.00864862	0.00866304	0.00848037	0.00867237	0.00841782	0.00873777	0.00869858	0.00886295	0.00866005	0.00867292	0.00775031	0.0078129	0.00729235	0.00754725	0.00724085	0.00751841	0.00807589	0.0078962	0.00777479	0.00783318	0.00745347	0.00755866
1609.3	0.00737669	0.00717104	0.00698642	0.00705504	0.00694102	0.00714428	0.0070429	0.00702906	0.00709367	0.00727913	0.0070682	0.00722559	0.00824842	0.00813499	0.0079891	0.00800881	0.00787372	0.00805089	0.00781932	0.00828915	0.00807379	0.00824065	0.00808749	0.00805353	0.00713056	0.00719497	0.00672128	0.00695893	0.00666962	0.00692238	0.00745976	0.00729049	0.00717883	0.00719199	0.00686696	0.00695251
1608.58	0.00679489	0.00661613	0.00643236	0.00645251	0.00638274	0.00655074	0.00649975	0.00648543	0.00653826	0.00666265	0.00644279	0.00666685	0.00764975	0.00751081	0.00737079	0.00740492	0.00730725	0.00747057	0.00725626	0.00787606	0.00749034	0.0076544	0.00753057	0.00747582	0.00653993	0.00661406	0.00618171	0.00640263	0.00612952	0.00636184	0.00687678	0.00672386	0.0066201	0.00659048	0.00631653	0.00638278
1607.87	0.00626592	0.00609937	0.00592982	0.00590476	0.00587175	0.00601842	0.00600927	0.00599556	0.00602667	0.00610414	0.00587213	0.00616508	0.00708123	0.00693161	0.00679723	0.00685321	0.00678342	0.00693298	0.00672546	0.00749055	0.00695368	0.00709724	0.0070041	0.00693908	0.00599362	0.00608104	0.00568081	0.00588507	0.00563278	0.00583949	0.00634443	0.00620787	0.0061072	0.00604122	0.00580403	0.00586145
1607.16	0.00578346	0.00562593	0.00547618	0.00541608	0.00540635	0.00554575	0.0055691	0.00556044	0.00555948	0.00560818	0.00534809	0.00572302	0.00655604	0.00639984	0.00627154	0.00635188	0.00630192	0.00643419	0.00622801	0.00713804	0.00646361	0.00657965	0.00651513	0.00644443	0.00549402	0.00559293	0.00522099	0.00540513	0.00517857	0.00535172	0.00586404	0.0057309	0.0056346	0.00553793	0.00532145	0.00538485
1606.44	0.00533251	0.00519462	0.00505703	0.00497907	0.00498203	0.00511374	0.00516838	0.00517069	0.00513022	0.00516265	0.00486204	0.00532231	0.00607289	0.00590266	0.00578607	0.00588795	0.00585303	0.00596286	0.00576052	0.00680809	0.0060052	0.00610541	0.00604413	0.00598097	0.00503302	0.00513418	0.0047977	0.00495719	0.00475237	0.00489316	0.00541993	0.00527668	0.00518655	0.0050703	0.0048643	0.00494141
1605.73	0.00490276	0.00479309	0.00465955	0.00457681	0.00459237	0.00470825	0.0047991	0.00481498	0.00473366	0.00474645	0.00441543	0.00493904	0.00561761	0.00542774	0.00532729	0.00544687	0.00542574	0.00551157	0.00531888	0.00648173	0.00556301	0.00565757	0.00557864	0.00553384	0.00460434	0.0046917	0.00440453	0.00453684	0.00434248	0.00446294	0.00499921	0.00484583	0.00475239	0.00463917	0.00444205	0.0045238
1605.02	0.00450024	0.0044143	0.00428836	0.00420026	0.0042343	0.00433669	0.00446172	0.00448993	0.00437463	0.00435263	0.00401949	0.00457162	0.00518299	0.00497929	0.00488978	0.00502694	0.00501927	0.00508317	0.00490385	0.00615823	0.00513866	0.00521852	0.00513527	0.00509947	0.00420354	0.00426457	0.00403378	0.00414155	0.00394949	0.00406085	0.00459711	0.00444523	0.00433299	0.00424365	0.00406068	0.00412971
1604.31	0.00413296	0.0040608	0.00395137	0.00385031	0.00390072	0.00400628	0.00414873	0.00418681	0.00404772	0.00398382	0.00367279	0.00423098	0.00476852	0.00456527	0.00447401	0.00462912	0.00463492	0.00467826	0.00451213	0.00584311	0.00474323	0.00478549	0.00472543	0.00468022	0.00382639	0.00386213	0.00367666	0.0037685	0.00357976	0.00368345	0.00420677	0.00406677	0.00393446	0.00387039	0.00370675	0.00375854
1603.59	0.00379525	0.00373254	0.0036384	0.00352459	0.00357749	0.00370138	0.00383908	0.00388576	0.00372788	0.00363604	0.00335376	0.0039131	0.00436836	0.00417913	0.00407599	0.00424291	0.00426185	0.00428766	0.00413078	0.00552347	0.00437527	0.00436484	0.00433332	0.00427421	0.00346546	0.00348856	0.00332449	0.00341238	0.00323247	0.00332523	0.00381854	0.00369014	0.00355746	0.00350289	0.00335673	0.00340899
1602.88	0.00347344	0.00342308	0.00333031	0.00321634	0.00325999	0.00340125	0.0035215	0.00357687	0.00339885	0.00330369	0.00304652	0.00360426	0.00397492	0.00380683	0.00369055	0.00385727	0.0038844	0.00390446	0.00375319	0.00517954	0.0040177	0.00396234	0.00394541	0.00388104	0.0031123	0.00313615	0.00297727	0.00306827	0.00290054	0.00298524	0.00343404	0.00330929	0.00319778	0.0031392	0.00300269	0.00307718
1602.17	0.00315536	0.00312071	0.00301631	0.0029172	0.00295431	0.00309714	0.00320048	0.00326564	0.00306664	0.0029836	0.00274838	0.00329692	0.00358269	0.00343496	0.00331355	0.0034716	0.00349776	0.00352621	0.00338403	0.00480097	0.00365018	0.00357483	0.00356334	0.00349948	0.00276542	0.00279435	0.0026419	0.0027363	0.00257981	0.00266481	0.00306626	0.00293798	0.00285253	0.00278939	0.00265674	0.00275574
1601.45	0.00283502	0.00281169	0.00269749	0.00261945	0.00266085	0.00278719	0.00287992	0.0029535	0.00274017	0.00267208	0.00245717	0.00298776	0.00318897	0.003056	0.00294358	0.00308797	0.00310947	0.00314865	0.00302717	0.0043921	0.00326699	0.00319368	0.00318562	0.0031233	0.00243124	0.00246149	0.00232365	0.00241959	0.00227195	0.00236085	0.0027198	0.00258946	0.0025215	0.00246002	0.00233296	0.00243725
1600.74	0.00251526	0.00248958	0.00238135	0.00231958	0.00236952	0.00247027	0.00255932	0.00263332	0.0024189	0.0023667	0.00217297	0.00267481	0.0027981	0.00267405	0.00258442	0.00270681	0.00273126	0.00277082	0.00267803	0.00396577	0.00288079	0.00281558	0.00280764	0.00274665	0.00211433	0.00214255	0.00202156	0.00211827	0.0019817	0.0020654	0.00238533	0.00226346	0.00220427	0.00214723	0.00203441	0.00212009
1600.03	0.00219299	0.00215542	0.0020693	0.00201296	0.00206661	0.0021419	0.00223266	0.00229829	0.00209378	0.00205936	0.00189178	0.00235094	0.00241126	0.00229545	0.00223236	0.00232659	0.00236429	0.00239428	0.00232456	0.00352164	0.00249868	0.00243642	0.00242593	0.00236251	0.00181169	0.00183732	0.00173195	0.0018258	0.00170899	0.00177253	0.0020508	0.00195145	0.00189569	0.00184328	0.00175341	0.0018072
1599.31	0.0018547	0.00181156	0.00175241	0.00169245	0.00174385	0.00179605	0.00188794	0.00194626	0.00175813	0.00173626	0.0015974	0.00200357	0.00201982	0.00191824	0.0018735	0.00194623	0.00199618	0.00201628	0.00195632	0.00304039	0.00210879	0.00204284	0.00203416	0.0019626	0.00151836	0.00153925	0.00145363	0.00153516	0.00144582	0.00148362	0.00171238	0.00164459	0.00158839	0.00154359	0.00147894	0.00150306
1598.6	0.00150013	0.00146593	0.00142674	0.00136468	0.00141076	0.00143936	0.00152397	0.00158254	0.00142065	0.00139774	0.0012815	0.00163047	0.00162394	0.00154618	0.00150914	0.00157236	0.00162051	0.00163684	0.00157971	0.00252017	0.00170727	0.00163799	0.00163593	0.00155643	0.00123062	0.00124479	0.00118735	0.00124619	0.00118224	0.00120308	0.00137539	0.00133749	0.0012818	0.00124735	0.00120496	0.0012121
1597.89	0.00115349	0.00113283	0.00110397	0.00105025	0.00108914	0.00109459	0.00116212	0.00121928	0.00109969	0.00106726	0.000964059	0.00125121	0.00124323	0.00119694	0.00116246	0.00121804	0.00125122	0.0012661	0.00121645	0.00199428	0.00131466	0.00125113	0.00125337	0.00117486	0.000952176	0.000963003	0.000933873	0.000966816	0.000919277	0.000934707	0.00105614	0.0010361	0.000986304	0.000959739	0.000937193	0.000939797
1597.18	0.000834279	0.000820602	0.000797851	0.000759408	0.000789634	0.000780114	0.000827519	0.00087008	0.000799383	0.000764971	0.000671892	0.000890465	0.000895495	0.000878786	0.000846559	0.000887635	0.000905554	0.000914509	0.000881168	0.0014885	0.000950957	0.000903335	0.000905164	0.000838164	0.000692896	0.000705147	0.000691656	0.000704331	0.000667329	0.000680573	0.000769081	0.00075253	0.000713129	0.000690722	0.000686678	0.000687865
1596.46	0.00053925	0.000527603	0.000513092	0.000486921	0.000507751	0.000497504	0.000527905	0.000546587	0.000512654	0.000491031	0.000415104	0.000560247	0.000578849	0.000578557	0.000552051	0.000575499	0.00058645	0.000585571	0.000571455	0.00099222	0.000615189	0.000586001	0.000587439	0.000538919	0.000453527	0.000464813	0.00045605	0.000457664	0.000430831	0.00044045	0.000507409	0.000488876	0.000461662	0.00044337	0.000452969	0.000449982
1595.75	0.000261635	0.000253538	0.000248814	0.000232162	0.000242968	0.000240797	0.000256645	0.000257701	0.000243451	0.000238979	0.000193225	0.000264534	0.00028327	0.000284408	0.000270276	0.000279268	0.00028715	0.000281777	0.000279553	0.0004929	0.000299691	0.000286327	0.00028843	0.000262745	0.000223761	0.000228247	0.000224586	0.00022227	0.000208199	0.000213459	0.000252213	0.000238637	0.000224758	0.00021373	0.000225652	0.000220011
1595.04	0	0	0	0	0	0	0	0	0	0	0	0	0	0	0	0	0	0	0	0	0	0	0	0	0	0	0	0	0	0	0	0	0	0	0	0
