# Supplementary material for: Study of Insulin Aggregation and Fibril Structure under Different Environmental Conditions
Source: Int J Mol Sci. 2024 Aug 29;25(17):9406. doi: 10.3390/ijms25179406 (PMC11395423; doi:10.3390/ijms25179406)
Supplement: Supplementary file 1 [file ijms-25-09406-s001.zip › Kinetics Raw data.xlsx]

## Sheet: 100 mM
Time	10A	10B	10C	10D	11A	11B	11C	11D	12A	12B	12C	12D	13A	13B	13C	13D	14A	14B	14C	14D	15A	15B	15C	15D	16A	16B	16C	16D	17A	17B	17C	17D	18A	18B	18C	18D	19A	19B	19C	19D	20A	20B	20C	20D	21A	21B	21C	21D	22A
0	1809	1763	1609	1671	2035	2050	1939	1955	2195	2244	2115	2151	2434	2395	2299	2320	2421	2456	2379	2447	2523	2535	2447	3213	2680	2760	2537	2540	2827	2790	2649	2636	2795	2760	2580	2584	2780	2824	2662	2739	2830	2820	2763	2781	2811	2877	2847	2776	2916
5	1562	1502	1485	1499	1705	1747	1751	1696	1785	1830	1899	1878	2034	2015	2013	1984	2119	2130	2091	2123	2206	2225	2163	2118	2350	2349	2141	2234	2457	2450	2330	2314	2340	2348	2263	2209	2398	2407	2381	2321	2497	2471	2351	2338	2459	2492	2368	2371	2481
10	1489	1455	1379	1421	1645	1649	1629	1637	1704	1733	1721	1753	1898	1898	1890	1819	1942	1936	1907	1885	2007	2076	1985	1984	2106	2170	1965	2075	2174	2186	2041	2143	2084	2161	2097	2087	2101	2163	2143	2189	2251	2273	2180	2212	2253	2279	2134	2150	2215
15	1406	1350	1328	1335	1555	1553	1587	1564	1640	1663	1685	1657	1759	1760	1800	1766	1831	1861	1839	1856	1914	1906	1894	1856	1991	2010	1943	1913	2010	2021	2012	2025	2101	1958	1967	2007	2020	2104	2007	2012	2063	2083	2004	2030	2081	2096	2051	2007	2087
20	1397	1337	1343	1311	1486	1517	1550	1546	1637	1629	1636	1566	1751	1749	1729	1732	1788	1797	1796	1763	1870	1830	1809	1836	1904	1941	1892	1876	1949	1976	1961	1927	1912	1890	1936	1929	2023	2014	1984	1936	1977	1991	2011	1952	1981	2007	1983	1956	2012
25	1347	1331	1302	1333	1535	1594	1496	1518	1647	1589	1628	1569	1680	1671	1720	1735	1749	1781	1712	1753	1788	1797	1780	1776	1838	1914	1840	1815	1961	1960	1883	1928	1893	1900	1906	1896	1926	1964	1984	1934	1985	1942	1955	1972	1980	1983	1928	1968	1925
30	1395	1366	1350	1285	1519	1581	1494	1494	1616	1575	1624	1554	1715	1716	1696	1663	1718	1746	1724	1714	1828	1852	1786	1799	1888	1825	1778	1806	1880	1862	1857	1910	1937	1871	1865	1806	1945	1919	1899	1877	1883	1897	1895	1940	1966	1963	1906	1934	1941
35	1343	1345	1321	1299	1494	1497	1485	1514	1601	1626	1580	1523	1673	1725	1655	1664	1745	1779	1739	1742	1828	1807	1825	1774	1780	1851	1787	1823	1882	1884	1930	1846	1861	1914	1856	1861	1929	1878	1868	1823	1888	1853	1869	1921	1850	1905	1921	1905	1896
40	1336	1293	1294	1326	1448	1494	1458	1501	1564	1558	1570	1546	1714	1652	1647	1669	1658	1704	1735	1697	1762	1846	1782	1753	1844	1823	1826	1833	1850	1868	2351	1791	1872	1860	1840	1862	1830	1890	1851	1969	1848	1854	1831	1898	1864	1900	1868	1882	1854
45	1401	1306	1283	1341	1521	1473	1492	1504	1552	1606	1590	1616	1664	1702	1679	1671	1670	1735	1679	1710	1796	1772	1709	2271	1821	1835	1772	1846	1842	1790	3266	1835	1825	1842	1812	1839	1909	1853	2107	2999	1873	1876	1863	1800	1913	1867	1924	1833	1876
50	1378	1294	1325	1306	1466	1445	1474	1501	1555	1565	1539	1587	1755	1692	1691	1668	1743	1714	1650	1693	1790	1709	1750	1769	1761	1794	1801	1790	1814	1795	4234	1817	1871	1793	1791	1797	2061	1883	3133	3978	1917	1902	1891	1859	1806	1893	1910	2237	1864
55	1311	1352	1319	1306	1545	1530	1475	1447	1574	1567	1575	1604	1632	1644	1665	1688	1679	1726	1667	1719	1741	1742	1682	1927	1766	1825	1782	1758	2031	2089	7163	2090	1794	1829	1956	1819	3019	1839	4325	6421	1841	1869	2149	1870	1860	2140	1933	3105	1854
60	1406	1296	1288	1311	1535	1524	1514	1532	1619	1553	1523	1588	1631	1596	1638	1631	1645	1723	1654	1699	1774	2016	1720	3306	1760	1814	1765	1751	3237	3114	11984	3147	1810	1970	3142	1802	3751	2539	6456	11008	1868	1836	3234	2600	1931	3124	2701	4272	1844
65	1360	1321	1284	1362	1466	1510	1514	1509	1589	1559	1586	1573	1689	1714	1656	1653	1695	1710	1658	1727	1800	3301	1782	4371	1756	1814	1787	1787	4059	3950	18696	4172	1828	3093	4073	2313	5552	3331	10767	17531	1849	1850	4752	3466	1852	4014	3756	6604	1862
70	1309	1329	1310	1322	1511	1467	1503	1553	1567	1600	1604	1582	1646	1655	1646	1641	1717	1698	1691	1731	1759	4229	1751	7833	1780	1838	1812	1735	7315	6103	26418	6882	1857	3803	6697	3345	8509	4697	16495	31357	2290	1813	7806	5872	1844	6062	6317	14058	1866
75	1349	1345	1305	1346	1486	1514	1448	1676	1592	1577	1511	1560	1668	1634	1630	1651	1694	1689	1632	1626	1769	6662	1699	14800	1782	1857	1746	1775	11151	9684	39105	12363	1762	5069	11824	4987	13120	7574	25406	46378	3377	1864	11049	8390	1813	10149	11054	20925	2117
80	1317	1296	1407	1471	1430	1471	1469	3507	1582	1581	1658	1670	1652	1673	1662	1678	1725	1722	1728	1754	1692	9839	1722	17632	1790	1777	1740	1713	16774	15796	56494	19811	1841	7489	18404	8130	17747	10757	40399	62281	4197	1893	18503	13729	1837	15367	16385	26834	3108
85	1311	1332	1768	1809	1520	1547	1675	4990	1573	1571	3552	1629	1685	1680	1651	1729	1711	1761	3096	1726	1763	14419	1731	25627	1816	1826	1757	1836	23791	21297	81689	29180	1843	13905	26747	12199	24086	15176	53851	83350	6430	2041	30597	18930	2425	24269	28681	41159	4103
90	1359	1389	2416	2464	1511	1476	3299	7917	1544	1624	4762	3500	1696	1642	3396	1736	1736	1811	4176	2911	1740	19394	1758	33282	1798	1838	1770	1797	32738	32727	116148	43128	2732	19278	40291	19328	32766	22577	74589	124745	8856	2984	45944	27410	3355	34744	38012	56340	6283
95	1424	1375	2832	2977	1499	1506	4513	13814	1597	1601	6835	5047	1695	1651	4645	3673	1667	2701	9762	4573	1999	27660	1779	46398	1860	1792	3047	1736	42222	44996	133524	61540	3533	28746	58902	27082	43005	30608	106349	153569	13570	3929	59331	42260	4430	59254	57915	74491	12244
100	1589	1490	3045	4643	1474	1513	9775	20778	1599	1557	10239	7451	1677	1657	7163	5065	1730	3915	11901	7415	3592	39017	1750	60644	3364	1784	4069	1788	67007	65694	156700	89103	4760	41787	77626	38026	55270	37157	134417	179428	19703	5912	78639	57437	6542	75315	79295	99018	18701
105	1959	1758	3563	5930	1479	1510	11806	28865	1574	1547	14715	12358	1657	1726	11355	8303	2977	5651	18616	12832	4349	53395	2400	81255	4369	2650	8021	1785	102325	92710	197322	117951	7177	62504	106664	55727	71007	49925	163665	209437	28069	9471	103339	84113	10581	89120	111809	123772	31027
110	2479	2334	4323	8659	2007	1524	16749	47358	1557	1963	20121	16751	1648	1756	18730	15769	4145	7938	23938	18865	6401	69910	3926	100086	7351	3518	11577	1833	116226	110886	231991	143874	11836	89820	133094	78120	94852	67924	187757	253923	39199	13572	135246	102632	16462	112885	139484	152549	41701
115	3577	3163	5842	11555	4066	1609	19803	61526	1846	3888	29630	24005	3100	3595	25021	18040	5932	12910	35494	28779	9744	93572	5712	126211	10061	5875	17440	3282	138337	141579	265333	184079	15963	110887	166220	104252	108610	86195	231131	275897	54571	18028	168050	119880	22213	144115	167773	175854	59421
120	4705	4855	8426	15347	5619	2349	25471	95697	3724	5199	37565	33291	4394	4655	35518	31576	9441	17254	45779	38690	12731	115688	8467	158510	13724	9732	23829	6494	161878	219325	304135	225549	23858	143449	202024	138240	134428	105846	256626	311901	67873	24807	195799	148555	41211	178548	201105	200370	82992
125	6274	7043	11579	21304	9390	3246	30966	130882	5109	7981	52373	44983	6620	7046	54136	39154	13640	23564	63520	59710	18191	142216	13772	200490	19709	14520	32832	33573	205595	219544	348546	254237	30520	183506	240644	158927	170587	131340	285000	343128	95117	33621	220281	188038	51555	203183	229411	221140	118415
130	8351	9554	15961	28762	11024	5380	39444	163304	7767	11255	75317	57447	10538	9811	73150	47289	19357	32255	75725	80451	24808	175730	20354	247290	27754	19957	41815	62112	228087	260611	407465	294663	47539	221809	265661	192278	199497	155752	314548	366521	120048	47164	254005	220990	69287	244179	265238	250934	144716
135	10843	12796	20333	37571	14452	7167	50536	229425	10603	14247	101525	83290	13932	12504	85818	65345	26129	39797	96738	108336	33945	194353	29400	276538	38881	27071	67471	124288	280100	281670	469468	342800	59369	261580	295332	241517	245352	195544	355370	394827	137791	66088	275801	250866	85148	271038	305336	289026	175188
140	13788	16131	27633	49098	17949	10507	62360	263436	13998	18403	132767	95170	18487	17029	110863	91646	36002	53562	121056	153561	43117	245557	41697	337245	56798	38742	76173	214849	309772	347823	517728	374191	76131	300941	319885	246785	284754	222082	383581	415831	161027	83635	302088	324170	106915	295782	338815	335430	213962
145	17395	20073	35308	62599	21408	13996	99042	330912	18006	22876	155994	118475	23293	21615	151561	128203	47360	66127	148575	237341	59480	296546	59655	380551	80522	56807	104662	493175	324839	351262	544956	397747	114171	359437	345584	290186	318943	245079	401105	438228	208951	105647	328210	346963	138398	324075	386802	386993	239811
150	21336	25001	43208	75183	26262	18268	110276	407779	22081	28109	185270	148352	31556	28251	212474	149546	62065	89680	198927	304394	73178	360925	80839	440835	102778	78006	134572	629111	361239	376020	570697	430203	132043	379500	371379	325999	377794	291619	420622	460529	227105	140598	365006	408707	172402	348464	403261	408543	314453
155	26231	31520	52490	98163	32438	22952	124389	501091	28309	35121	242636	188093	39694	36417	274204	196737	82124	112662	291933	413033	96649	375214	116240	469100	142910	110054	178882	774395	388262	407902	597775	463136	161456	415572	397747	344656	387825	345420	442104	481083	256899	166331	391892	485164	208311	376142	434884	438815	383922
160	31592	37658	70311	117173	40882	28841	155247	601555	34751	41519	288944	228729	49821	48411	363914	276784	106398	140924	329111	463736	115761	406619	143571	510508	166673	136881	225317	903875	411082	434120	631772	495577	186851	444028	422369	369782	402593	372157	464801	503780	281561	196430	417810	572444	240930	401255	463190	467667	436208
165	37847	44502	96739	124822	51368	35337	194820	727500	42027	53310	337232	281506	65594	62949	531950	331035	139229	181587	389736	538364	141822	443878	187289	543714	196946	192342	277808	1035198	440548	460952	674996	528497	234666	472608	446881	395973	424839	398580	487348	525399	333915	235785	445966	676634	264091	425317	485955	494636	483758
170	45799	53440	130477	149371	66527	45045	273154	925303	54438	70228	376688	361402	88291	83596	828551	384986	159592	204271	446512	602292	170197	483785	267394	583035	263586	236781	304681	1168022	470683	491292	738091	569223	288399	507560	470233	418615	450238	421045	511491	549024	370410	268227	473890	804053	298553	449529	509144	519039	531417
175	54256	62645	166627	169076	82056	57007	330394	999522	69275	92302	412501	403330	107258	94283	1224197	452204	253295	268581	500450	675678	222587	527869	302797	620663	297270	306537	387511	1296614	505076	531690	826995	607724	326995	537928	496219	444533	477248	445762	537900	573290	407124	297434	505472	970970	338228	474982	533574	541926	580769
180	63510	71956	199192	200497	107499	66874	384331	1095727	88955	114648	460693	454264	133167	118843	1617933	532086	263027	357554	559765	758932	274546	578080	332823	664637	348014	328087	402920	1444983	547126	575788	926995	652517	336399	574232	523843	467599	499221	467066	567298	604722	437723	336495	542309	1188658	376593	501487	556052	567326	638201
185	75903	85078	166772	227091	132999	83382	460624	1166206	113324	132054	530244	515940	168048	144144	2018151	634352	268554	377999	636931	864473	301965	644015	438269	715872	411914	433233	556175	1605104	593394	626600	1043400	705732	362290	612678	554415	493189	520622	492561	603411	638132	467476	388057	585246	1469536	418315	531376	582966	590555	709853
190	87772	97620	197892	252108	161089	98370	532386	1219298	132630	158159	622724	599563	206141	179898	2437941	757772	287348	425221	755001	980551	410563	724293	518342	780305	469086	480046	566793	1768131	651439	694008	1177139	767135	389477	657376	588385	520690	544520	524143	644806	681083	495250	453568	636617	1791387	449474	566698	608379	614398	794103
195	101921	110195	227623	275965	200942	119973	620444	1263122	163514	188288	759369	722628	234543	207547	2848818	916636	331390	465360	921604	1125098	429084	833833	593981	861484	539948	534338	609007	1923051	723420	773304	1309007	836918	424484	709690	629179	548559	569332	559574	694513	734570	524116	545980	699399	2092506	479991	605131	637696	640111	894949
200	118519	126460	263272	298621	210645	147076	731936	1296396	201078	222369	966766	891524	287143	231499	3195643	1116623	385573	518288	1145570	1245229	456312	969400	678408	956134	624443	595905	635403	2055520	818534	870820	1441094	920144	457827	765115	679664	581083	598471	604148	760938	797665	551658	673413	781943	2311040	512078	653978	668131	663764	1019571
205	137519	153042	324689	328156	251439	182843	882857	1326231	239060	251576	1255370	1130912	328360	267053	3363945	1321945	445980	582844	1399863	1351344	500846	1136290	784591	1075091	737081	663272	690405	2166124	930598	983089	1576729	1006496	493817	827705	750388	619107	633901	655738	842390	866261	584277	823515	881779	2443537	547386	710631	708188	693284	1159928
210	155183	170101	363805	359314	288276	227869	1091660	1341872	272758	294868	1598866	1424020	355766	313866	3458364	1482420	540903	675979	1607847	1430271	571557	1321086	908461	1207424	877316	747386	758004	2250606	1059546	1105882	1706373	1090241	532073	900190	835676	666739	679664	722259	932427	951248	621823	992015	999276	2527404	583663	787566	754415	724457	1308911
215	174836	186597	326518	394772	319625	248996	1362221	1353227	319066	337764	1896178	1728483	414330	359792	3532248	1574723	641790	804940	1761225	1486542	661402	1496055	1054660	1334283	1046335	848491	833342	2313797	1195045	1232536	1826736	1178858	576115	976975	942418	728961	736030	807424	1045120	1044315	667585	1181370	1132004	2599944	620908	878244	808584	762754	1433874
220	213211	220949	368227	425139	361143	296847	1667940	1379936	359751	392425	2094526	1970833	463327	403084	3594618	1640793	767517	976729	1867653	1529165	779404	1634051	1215285	1467380	1232564	965715	926368	2362344	1318424	1336604	1936849	1256448	630448	1057035	1053882	808284	806728	915040	1158222	1136262	723870	1379513	1276470	2641476	665975	1001514	878067	806373	1515244
225	226286	245257	430312	459069	405895	335430	1961307	1373481	401282	446690	2215012	2093967	515708	479814	3627051	1696068	961471	1204708	1972089	1567339	935744	1740288	1363995	1582762	1417537	1099044	1040357	2397624	1428264	1418465	2027009	1325398	693667	1130257	1173181	901978	893257	1038241	1262631	1236822	793694	1610208	1422614	2677411	720553	1154797	961989	861812	1572662
230	249283	266343	469359	496615	466029	371420	2210044	1379227	431104	508680	2299098	2184372	575405	521563	3662937	1741831	1202961	1474655	2046689	1589149	1124866	1819325	1482884	1673440	1553827	1229984	1169100	2423214	1512392	1490527	2114971	1383922	772225	1202087	1289599	1002006	996901	1170901	1370383	1330626	878599	1839551	1553254	2695945	787893	1332673	1061989	926709	1603015
235	275378	303179	540016	527446	551030	418929	2372785	1384181	517032	605036	2362426	2246949	645530	564733	3683088	1775569	1484973	1742322	2102592	1610235	1335921	1877671	1561853	1755738	1636740	1341585	1304940	2442854	1574695	1545079	2192861	1432359	864555	1259300	1394895	1106346	1113388	1299590	1457294	1412938	976879	2075992	1661102	2717073	873795	1501910	1178121	1003957	1617892
240	302388	320731	597775	572021	665770	467981	2471638	1389954	580373	724621	2418519	2300313	754073	634161	3694602	1798129	1735239	1958509	2134242	1627254	1529083	1921208	1613388	1815326	1697147	1417906	1431445	2455779	1631895	1584263	2261798	1480905	954701	1306414	1488876	1209116	1234311	1404271	1530858	1488166	1088057	2288971	1739647	2729684	976484	1631281	1294595	1094363	1633014
245	321836	371707	783267	615777	826695	516473	2548914	1395304	663368	901473	2453882	2349337	883253	735403	3717823	1817646	1922491	2105213	2149064	1642172	1678189	1948668	1650074	1864910	1744942	1468213	1542008	2470355	1678162	1616213	2310672	1520089	1062644	1350293	1569455	1295086	1347781	1486215	1603493	1556270	1200695	2436371	1805772	2736549	1099863	1725589	1398539	1200900	1635484
250	365620	401555	755766	661280	1042418	569769	2595127	1399713	779773	1156503	2487606	2380032	1024375	886570	3727994	1830953	2037299	2191237	2164719	1655888	1767776	1967844	1683512	1911382	1775583	1503152	1632236	2483580	1708365	1631322	2348313	1551576	1165292	1391619	1634938	1374477	1451289	1553623	1655233	1595659	1308147	2519216	1846348	2745952	1226872	1785327	1489831	1312938	1640834
255	409307	428865	977521	715626	1343742	627814	2632045	1403821	933396	1478790	2507110	2401214	1225153	1076238	3725499	1842813	2109102	2262794	2186597	1662903	1832727	1985696	1704899	1943086	1799276	1537627	1701378	2493216	1730325	1639565	2378530	1569441	1267175	1422273	1690636	1440207	1531376	1616350	1688344	1627104	1399849	2580728	1871570	2754005	1341066	1819666	1551603	1424129	1646853
260	433342	467831	929356	773167	1720321	702429	2662917	1407260	1138310	1872048	2525371	2420853	1457499	1319148	3739892	1852299	2159969	2322409	2191742	1673849	1883075	1994881	1725112	1960570	1820908	1567257	1755793	2500067	1744069	1653677	2395768	1585559	1350893	1441258	1736249	1500095	1598812	1659041	1710031	1641803	1481124	2625794	1888234	2758877	1424607	1844997	1591223	1522955	1647440
265	465565	499399	1021754	828647	2131390	787975	2688234	1414084	1392779	2243496	2535279	2434406	1702374	1596219	3750063	1865988	2202428	2370560	2209280	1681096	1917769	2005022	1744096	1979718	1840684	1593803	1798812	2505799	1758168	1662085	2418874	1594786	1422833	1450879	1768690	1553159	1663327	1686337	1728988	1656284	1552040	2644970	1904025	2765428	1494990	1860187	1616445	1605063	1653514
270	499508	531458	1142349	878312	2446662	890787	2700545	1420540	1697324	2495618	2549978	2445475	1896505	1870055	3750639	1875610	2240930	2403329	2217223	1687061	1947836	2014862	1757908	1996137	1853609	1611982	1827145	2506987	1773549	1669386	2424852	1607164	1486870	1460447	1790022	1599521	1718178	1702811	1741244	1663518	1600641	2652626	1914480	2763927	1539319	1879036	1631390	1662016	1657403
275	529302	563286	1265688	953923	2621972	1020226	2726476	1428428	2004257	2632932	2555615	2455165	2030216	2067121	3759851	1877753	2270342	2428100	2228633	1695591	1970956	2024416	1768267	2004598	1867325	1629247	1847249	2513688	1778790	1678326	2422600	1621277	1553036	1475828	1804776	1624716	1760515	1716049	1747754	1677289	1632495	2662999	1925726	2771447	1564500	1886269	1643346	1699658	1659669
280	562358	592234	1372457	1024020	2705977	1188494	2743209	1435621	2235552	2711682	2564186	2462985	2113047	2185409	3757740	1887770	2294103	2446580	2230339	1704803	1990732	2034024	1779936	2007792	1878012	1639524	1860815	2518479	1783403	1684536	2429220	1625494	1600818	1485928	1820608	1643155	1786446	1725603	1764405	1687334	1651166	2687838	1934884	2773590	1583703	1895700	1650975	1720813	1658249
285	587102	633683	1459096	1098361	2758795	1398375	2764404	1441899	2381915	2777957	2568717	2479131	2169100	2256257	3769446	1895072	2306823	2462617	2240630	1709976	2003206	2042772	1788043	2017209	1889326	1651548	1876865	2517782	1791837	1694908	2439415	1635771	1634720	1491292	1834311	1653377	1805322	1732796	1774382	1696000	1669905	2695154	1942663	2776852	1592070	1903261	1660187	1735593	1662139
290	635921	675460	1529056	1180250	2863259	1638733	2771065	1441708	2462576	2888207	2576401	2489353	2226217	2322191	3774436	1905117	2323610	2472771	2245297	1721727	2015531	2046512	1797979	2022791	1897310	1663367	1880974	2526094	1797092	1697788	2442131	1646526	1657512	1498744	1840944	1662712	1817196	1737791	1776006	1695509	1682079	2696914	1948764	2783239	1603438	1914002	1667885	1750566	1664923
295	683990	715121	1592984	1257403	2911620	1867107	2778148	1441708	2523897	2935032	2588685	2493543	2274286	2375036	3774052	1910849	2337354	2483294	2252886	1723883	2026777	2053459	1802742	2027923	1905158	1673249	1891715	2525125	1802579	1702510	2444069	1644506	1677712	1506195	1847249	1664951	1831622	1738910	1785628	1704776	1691496	2700995	1954783	2784740	1613006	1918711	1673453	1756421	1667093
300	707383	752081	1633819	1343059	2944628	2041230	2785805	1444028	2582802	2970151	2595045	2499003	2310522	2415817	3774244	1915039	2343523	2491496	2263204	1729370	2035389	2056639	1808638	2033423	1913593	1685286	1899658	2528114	1805663	1705936	2449460	1652449	1685396	1511491	1854523	1674259	1838350	1746717	1783294	1707901	1695809	2718124	1957608	2787552	1621918	1924934	1682011	1761238	1671857
305	755452	763709	1682652	1420567	2971879	2155451	2772307	1447140	2631472	2995291	2601650	2503302	2340438	2450047	3778082	1918315	2342417	2501159	2262753	1738064	2044710	2060406	1811655	2036672	1919284	1691960	1901664	2533205	1811245	1708516	2449146	1665838	1706045	1517169	1861115	1680687	1843441	1748559	1787634	1710576	1707956	2728660	1958277	2791564	1624129	1929629	1688603	1773208	1673126
310	804094	799344	1705922	1504749	2994140	2222614	2777384	1454428	2668731	3018512	2598716	2508106	2358249	2472839	3785374	1935798	2350361	2504981	2275405	1758877	2053827	2066193	1820580	2040179	1927009	1700995	1907192	2531949	1812214	1713702	2463722	1664432	1717742	1520062	1864992	1685177	1851098	1753978	1790063	1710877	1711000	2721126	1964091	2794089	1630530	1936440	1695031	1776361	1673631
315	844124	826518	1716636	1574341	2995675	2264855	2815817	1430994	2699480	3020239	2633710	2540957	2347576	2497269	3761002	1958181	2448859	2495877	2228742	1764882	2083840	2118233	1836344	2030680	1965019	1690295	1849965	2528401	1806646	1743605	2321427	1707669	1680264	1513074	1837559	1701337	1806891	1722150	1747877	1685368	1765196	2772225	1931185	2765251	1650716	1927459	1723638	1794281	1681847
320	889722	863682	1741858	1648368	3007765	2306441	2825562	1428142	2718861	3033865	2636767	2544888	2362644	2520280	3760618	1967776	2460938	2498225	2234747	1771147	2089681	2116732	1843741	2033874	1970983	1694240	1854278	2531008	1809375	1743919	2317701	1714930	1682639	1516773	1842295	1705540	1809689	1721072	1752258	1690596	1768431	2783348	1935716	2766206	1653664	1930189	1729411	1799221	1682516
325	925194	911628	1789203	1728592	3034824	2346362	2791578	1458768	2734106	3055742	2613743	2534065	2403138	2517455	3796889	1954551	2371788	2523119	2284863	1753049	2069905	2076729	1835320	2055015	1945120	1718793	1924238	2536112	1820430	1724375	2475801	1676975	1735007	1533587	1888958	1695755	1862630	1761716	1799931	1730093	1723651	2733423	1972334	2803329	1643496	1947317	1707246	1793735	1679923
330	958987	956721	1818247	1769304	3043076	2375487	2799303	1461197	2747303	3069559	2620894	2543277	2412282	2527527	3799192	1958045	2376060	2527950	2288644	1755424	2076415	2082011	1841544	2054660	1950702	1721741	1924006	2537641	1824538	1729384	2468977	1684754	1742459	1533301	1883867	1700490	1866861	1766466	1803302	1730121	1728415	2722955	1976374	2802715	1650265	1954660	1711941	1798607	1681001
335	1014753	997979	1818233	1787607	3037127	2389654	2837695	1440261	2760528	3062075	2646648	2571775	2393311	2541039	3769830	1978640	2476224	2508543	2235989	1760679	2105827	2133041	1856052	2042431	1986324	1711696	1870860	2537968	1821645	1770833	2330694	1721686	1695741	1528073	1855424	1716827	1818793	1731786	1762030	1698116	1784208	2786624	1946744	2780851	1664964	1942076	1740985	1810836	1688071
340	1095400	1056544	1854387	1839115	3064762	2414998	2807642	1464091	2768240	3092013	2627227	2546266	2425398	2545092	3803605	1962248	2385969	2532072	2286856	1763777	2082038	2088944	1849760	2057212	1960433	1732605	1935757	2540629	1833519	1736426	2482707	1690227	1750511	1541025	1896587	1705827	1871584	1767052	1808993	1737136	1739087	2736453	1983580	2806468	1655765	1960610	1721222	1806236	1685969
345	1184072	1107451	1867626	1876074	3073398	2427814	2812924	1465551	2777984	3094699	2632236	2541503	2431922	2555151	3809171	1963995	2387989	2536480	2290800	1764760	2088535	2090309	1853705	2061429	1963245	1738610	1939115	2542090	1835771	1742745	2484836	1690718	1757321	1544820	1901023	1709935	1877903	1772921	1813306	1743673	1742813	2743468	1985723	2812473	1661170	1965606	1721823	1810372	1688166
350	1214917	1171925	1868445	1907506	3077044	2439060	2811859	1470478	2785832	3099305	2635743	2541626	2437709	2567926	3813585	1964036	2392574	2538405	2296150	1768540	2089818	2095959	1857581	2072566	1963777	1740712	1943414	2543305	1834638	1742950	2480769	1692656	1763968	1546157	1904121	1713920	1880005	1774259	1818233	1743728	1749760	2748559	1988344	2816349	1663709	1969850	1727527	1813620	1689149
355	1242104	1225549	1886528	1933314	3081650	2448409	2812774	1474382	2796764	3106214	2642445	2541012	2444997	2574286	3813585	1965578	2391428	2540861	2296805	1771229	2095700	2093079	1858550	2069386	1966752	1742022	1944820	2540889	1839046	1743468	2487060	1697979	1769960	1550484	1906837	1713879	1881383	1773604	1820007	1745174	1749556	2749364	1990650	2816472	1664951	1970696	1730557	1819216	1689722
360	1305677	1286993	1896696	1951616	3091437	2455137	2813360	1476988	2803998	3111395	2644028	2549064	2449828	2575091	3822796	1980359	2393953	2544956	2298102	1774709	2097037	2098443	1861620	2072375	1971543	1747304	1950224	2542813	1840370	1747508	2484345	1699972	1779199	1551016	1913292	1716568	1884699	1776552	1818711	1748982	1754496	2751179	1993598	2817196	1668881	1976210	1735771	1818888	1692424
365	1378763	1348546	1916036	1966766	3095467	2461197	2816827	1479186	2807615	3116961	2646676	2550975	2456352	2579404	3831240	1974668	2396409	2552572	2307451	1778408	2102510	2098975	1863108	2076893	1973372	1753077	1950470	2539879	1843919	1750838	2483021	1699126	1780851	1558659	1912705	1721768	1890527	1779486	1824170	1750020	1755847	2749091	1997119	2816786	1671584	1981028	1737259	1827022	1693625
370	1451698	1414439	1919571	1984085	3095659	2470109	2820799	1481479	2810726	3123102	2648614	2561689	2462453	2584235	3824523	1977985	2399808	2555438	2306141	1777562	2105458	2100886	1869318	2074409	1979677	1755725	1954714	2541858	1840889	1750484	2485655	1702947	1786406	1556857	1916145	1724184	1893298	1781943	1823610	1754251	1753527	2739961	2000709	2819707	1673194	1984044	1739606	1827364	1691715
375	1532605	1480537	1934488	2000026	3102759	2471338	2822286	1485996	2815162	3126172	2652599	2555410	2464527	2586132	3829129	1986733	2410795	2560078	2308024	1778476	2107355	2104230	1868363	2076524	1984740	1758713	1960638	2543919	1847304	1755533	2484931	1707001	1782816	1563286	1926545	1722478	1894294	1785559	1831513	1762985	1758181	2748723	2004421	2824757	1676347	1986569	1743196	1830353	1694144
380	1615558	1544356	1947604	2011231	3111395	2477247	2829888	1487170	2821781	3129626	2654046	2561825	2467353	2590841	3827594	1985164	2411682	2560665	2304025	1788316	2111518	2106250	1873672	2075610	1983567	1762794	1960802	2545816	1850593	1759082	2483075	1706277	1786706	1561484	1923406	1726709	1896273	1788344	1833342	1760379	1756953	2738896	2007287	2826326	1678954	1988780	1743837	1833123	1695659
385	1685737	1601214	1949078	2021659	3112547	2482857	2834488	1486760	2827500	3136343	2656516	2566288	2474695	2591687	3826442	1984413	2411996	2560774	2304530	1786719	2116773	2110303	1872976	2075542	1986610	1765387	1963272	2547317	1853964	1762603	2484590	1709949	1789326	1564091	1923870	1728060	1902961	1791346	1835430	1765346	1760488	2744833	2007765	2828988	1679718	1992602	1747208	1838719	1698825
390	1757744	1654059	1940466	2032454	3116577	2485464	2838923	1490200	2828851	3139414	2659232	2569427	2476238	2597433	3822796	1987907	2412801	2559942	2302619	1792465	2115749	2114780	1879786	2076824	1988043	1769646	1966916	2547631	1853786	1759314	2484481	1706195	1794199	1565606	1926108	1728401	1899358	1788139	1839961	1768608	1764923	2745802	2010877	2828469	1686419	1997256	1751043	1841530	1698375
395	1829192	1683744	1913920	2024729	3102759	2491646	2877152	1464705	2832359	3120799	2693352	2605485	2456420	2601132	3785950	2012665	2507287	2544014	2258222	1798498	2145570	2159710	1887907	2070369	2022764	1757663	1911423	2544847	1847849	1787907	2337641	1746389	1741694	1557758	1878926	1746376	1848423	1756284	1796969	1726531	1807970	2800135	1981410	2812501	1696300	1985955	1776429	1854974	1704790
400	1877807	1719584	1931008	2031922	3106789	2491264	2878940	1465333	2836398	3127707	2694949	2601405	2459300	2607383	3805908	2010508	2512746	2547426	2258590	1796478	2148791	2159464	1890841	2072362	2025466	1760638	1919147	2548586	1849023	1791046	2341339	1748737	1744096	1555629	1881506	1751535	1848491	1754592	1803411	1731567	1816595	2799726	1985423	2815926	1701801	1986556	1778653	1852285	1705745
405	1910918	1776511	1949719	2058017	3128283	2498702	2847003	1492165	2841203	3148625	2667557	2568472	2487060	2609785	3838725	1989067	2422969	2573426	2310194	1798730	2123419	2121154	1884113	2086637	1993926	1778612	1975091	2549255	1858058	1764623	2492492	1712746	1794376	1572880	1934379	1733669	1907915	1793885	1849828	1773208	1769987	2749555	2017960	2833341	1690541	2003930	1758891	1849965	1701405
410	1949392	1790527	1941039	2047399	3109860	2500900	2879090	1466493	2847126	3135959	2696519	2602101	2467243	2615681	3801303	2012269	2513101	2555178	2263572	1794008	2151453	2167994	1894349	2076442	2029479	1764364	1920963	2547699	1852258	1788671	2337518	1752381	1744260	1560638	1883403	1757649	1857430	1758495	1803548	1734911	1816459	2813442	1984904	2821536	1705759	1990868	1782448	1858167	1707396
415	1984618	1824429	1946225	2058127	3112547	2509075	2886187	1469004	2904327	3151504	2700558	2601268	2470956	2617646	3801878	2011846	2511518	2553582	2266315	1815585	2153500	2166124	1896027	2080878	2033246	1768499	1926504	2548368	1854046	1795413	2351139	1750347	1751002	1564091	1882038	1756653	1860133	1761921	1808556	1734802	1822396	2796409	1988548	2820266	1709498	1991551	1786474	1860310	1709990
420	2015203	1853650	1953350	2065046	3121566	2510235	2883785	1471488	2853390	3143828	2703329	2613661	2474586	2620103	3798424	2011327	2512760	2558263	2270574	1812146	2155124	2170110	1895714	2079459	2033751	1769591	1925371	2549583	1855738	1791128	2352217	1753077	1753800	1566411	1885341	1755765	1861129	1761197	1809212	1738269	1821304	2814807	1992356	2821113	1711600	1995195	1790787	1866261	1709307
425	2048368	1881670	1968199	2066957	3126940	2513975	2888657	1472444	2905862	3159372	2706359	2605103	2478408	2624115	3808211	2021031	2516882	2567803	2277944	1815285	2159341	2174777	1902606	2084618	2034201	1769864	1931349	2550333	1853200	1792056	2345898	1758031	1756857	1567708	1887102	1760884	1861730	1762016	1811313	1739783	1822205	2802701	1993407	2822491	1712228	1998266	1793557	1866575	1712624
430	2082147	1904435	1979213	2077684	3123294	2516527	2888930	1469919	2915650	3160140	2708993	2608556	2481205	2631553	3802070	2024416	2518083	2564841	2276688	1815367	2164350	2177602	1905335	2082952	2037641	1769250	1928060	2549228	1857990	1792247	2343946	1756653	1753445	1567325	1886774	1760419	1865674	1765742	1813129	1743018	1821863	2816882	1993967	2825494	1713538	2001951	1792711	1868636	1713961
435	2104353	1927036	1974409	2078653	3128475	2520062	2893270	1473754	2916801	3159756	2708706	2606168	2481560	2632181	3807827	2018642	2520512	2563067	2283717	1814807	2161429	2171843	1904134	2087716	2040070	1773331	1933232	2549610	1856516	1791837	2344001	1755588	1758181	1566670	1887047	1760651	1867284	1768554	1814371	1744301	1823993	2842917	1993857	2825780	1711191	2002183	1797269	1868185	1712337
440	2119311	1965988	1994308	2100122	3147858	2524934	2857471	1502783	2859832	3170311	2683362	2576156	2507792	2631608	3835846	2007314	2430680	2587402	2335116	1816445	2137873	2136180	1897283	2105731	2006796	1791278	1988917	2552394	1866889	1768745	2490131	1719079	1813634	1581056	1943523	1740780	1921713	1804885	1859123	1790022	1778285	2757294	2027650	2844041	1706591	2022382	1775746	1867134	1709089
445	2145447	1985655	1994472	2103875	3151504	2525889	2855096	1504776	2917761	3184320	2684495	2580851	2511081	2635634	3851966	2005622	2433751	2592629	2339019	1818997	2136562	2137163	1897106	2104776	2009485	1795072	1987743	2553950	1867284	1772935	2484522	1719571	1816623	1584372	1948887	1746171	1922177	1806659	1861934	1792820	1780851	2752749	2029807	2841571	1705800	2020580	1777207	1867721	1707765
450	2161880	2002265	2009594	2112624	3154958	2530366	2859396	1508625	2924861	3184512	2687224	2578421	2512200	2635375	3865400	2017646	2437777	2587279	2343755	1823174	2140206	2137163	1897884	2104230	2017332	1796683	1990759	2550661	1868103	1772130	2491551	1724839	1817673	1582598	1953049	1746594	1923733	1807860	1866957	1796601	1786064	2753936	2031990	2840725	1706878	2023679	1779991	1871433	1708748
455	2181888	2013634	2009512	2116063	3159180	2533846	2857307	1510413	2923710	3192380	2689108	2585641	2518042	2638773	3855996	2017810	2433068	2587961	2345147	1825753	2141640	2139278	1897160	2107328	2014521	1794881	1994990	2551698	1869755	1771447	2492165	1722887	1823133	1585041	1952872	1747181	1926436	1809075	1866206	1796710	1786774	2743209	2032154	2843960	1708133	2023706	1782065	1871938	1708434
460	2198921	2027459	1997774	2119407	3153039	2538214	2855820	1517332	2865346	3177411	2693721	2584672	2515599	2637477	3857915	2015162	2438064	2597597	2350784	1829697	2141135	2140821	1900722	2110372	2023078	1799030	1996942	2553650	1872362	1775023	2497010	1720662	1829397	1588153	1953950	1750866	1932154	1812460	1870055	1796587	1784222	2747440	2035689	2845747	1709102	2026476	1781820	1874122	1709635
465	2222587	2019953	1979268	2102265	3150544	2536412	2897720	1491496	2929659	3177603	2714384	2615162	2493871	2641776	3834886	2034229	2539278	2579950	2298102	1838842	2170273	2186515	1914971	2100695	2050060	1784154	1942622	2555520	1866370	1793653	2348737	1761184	1777671	1580810	1898498	1771952	1875746	1777016	1827923	1753650	1836057	2800026	2005745	2840370	1727568	2015381	1805336	1882216	1717059
470	2236303	2030489	1988262	2106277	3146131	2542677	2895850	1486392	2934265	3180290	2719434	2618888	2495973	2644506	3816271	2042063	2532686	2584385	2298880	1834433	2176224	2188480	1914712	2101268	2052463	1786829	1943796	2553691	1866479	1792847	2347481	1760856	1775159	1577439	1900122	1771515	1878844	1777084	1827582	1757690	1838187	2811641	2008529	2837791	1728892	2017769	1806427	1886760	1719093
475	2246908	2037272	1995454	2109935	3146514	2545939	2897788	1489654	2939062	3185855	2721126	2618028	2500026	2645256	3828937	2038869	2537313	2591005	2298375	1840561	2177261	2190432	1914193	2102128	2055138	1789258	1944738	2553800	1869045	1794403	2346566	1764405	1776470	1581151	1900559	1776019	1881588	1776797	1825985	1759874	1838569	2820881	2009880	2839592	1730257	2014275	1810413	1886597	1720703
480	2262548	2045106	2002852	2112869	3150352	2546034	2904312	1495031	2941365	3184896	2721290	2631840	2501800	2646976	3833927	2042063	2536016	2590896	2298348	1837272	2175487	2189899	1918342	2106782	2056571	1788753	1945870	2556966	1874136	1796382	2350115	1764487	1780687	1583403	1899931	1773085	1883635	1779036	1832837	1760638	1841558	2857310	2010658	2842226	1729397	2019298	1811777	1890923	1720499
485	2267557	2054073	2010508	2114589	3148050	2548859	2900490	1496969	2942517	3189885	2720689	2635948	2503916	2642813	3832584	2043632	2534925	2586678	2304721	1841708	2175664	2188466	1919994	2106264	2057321	1790200	1944588	2554728	1873153	1796601	2352722	1765319	1791756	1585982	1903766	1775023	1883403	1783034	1828210	1761484	1843004	2816868	2011518	2841476	1730148	2021577	1811245	1891182	1720076
490	2277425	2059505	2016254	2116773	3155150	2550129	2902101	1498566	2940790	3191804	2729793	2616704	2504776	2650756	3834886	2040807	2540288	2590991	2307110	1840548	2177561	2189353	1922068	2106236	2059150	1795250	1949378	2558427	1875419	1792697	2354059	1766943	1786856	1586201	1904598	1775282	1885532	1781711	1831144	1762112	1844178	2848866	2011586	2842335	1729889	2020744	1814248	1894526	1720867
495	2284058	2066779	2026053	2128687	3154383	2555001	2901978	1495564	2945779	3202359	2727814	2619202	2507164	2668977	3817999	2044383	2539715	2593816	2310221	1847399	2183758	2189435	1921918	2111013	2063463	1793380	1954141	2559273	1873262	1794799	2353486	1766629	1781424	1589367	1906919	1777179	1886119	1785136	1832372	1764118	1844124	2863643	2015067	2841052	1733915	2024743	1817237	1894799	1724934
500	2285941	2090923	2054987	2150333	3178947	2553199	2869209	1524771	2951536	3215217	2712446	2592383	2535566	2664391	3866551	2030694	2448996	2615353	2359942	1837163	2160488	2155438	1911955	2124907	2029902	1812828	2006468	2556066	1884699	1782802	2495782	1733492	1836440	1603479	1962412	1758359	1940971	1822164	1875924	1809525	1800163	2772539	2046280	2860788	1723337	2043687	1796956	1890664	1718165
505	2296437	2099385	2060883	2156748	3182977	2556420	2873208	1527350	2954415	3215409	2706918	2593939	2537627	2669059	3866935	2027773	2451261	2616076	2356844	1839101	2158017	2154728	1913770	2124306	2028947	1813975	2008898	2561989	1881820	1784113	2503725	1735157	1839879	1608011	1962426	1760092	1941571	1821850	1877684	1811791	1802483	2773672	2046662	2861061	1724225	2043277	1800136	1889053	1717578
510	2296928	2099822	2074081	2154865	3177987	2558004	2875596	1525835	2957869	3216561	2708174	2596819	2538487	2670655	3869238	2024238	2445993	2619666	2361429	1837641	2158454	2155724	1914725	2126545	2030898	1817796	2010686	2558536	1883130	1787729	2502524	1733505	1845789	1606291	1965879	1757062	1944055	1826026	1881424	1815640	1804339	2772402	2046607	2860597	1724375	2045789	1802756	1892411	1718752
515	2302578	2104312	2067162	2160774	3195259	2560911	2878790	1531281	2961707	3219247	2707069	2601255	2539415	2670423	3869814	2027022	2443987	2616568	2367148	1839647	2161211	2153923	1914289	2130039	2034392	1817824	2012910	2561989	1883198	1784686	2515885	1734406	1849706	1611000	1973535	1765005	1945516	1823624	1883949	1815176	1807383	2772116	2046498	2860774	1727186	2046034	1803589	1896355	1721782
520	2308925	2111668	2055561	2167325	3196026	2565278	2875227	1530871	2957294	3225004	2714616	2601910	2543264	2670778	3870773	2030503	2443496	2619707	2371311	1840671	2160406	2159751	1916049	2129111	2034051	1820826	2014985	2561948	1885054	1788494	2514834	1735894	1847372	1610467	1972048	1762139	1947399	1825344	1883048	1812965	1808843	2769045	2048423	2862548	1730011	2047072	1801705	1893421	1723351
525	2313470	2118247	2056311	2168636	3193148	2566943	2878912	1533069	2964394	3224237	2730653	2602196	2542458	2675282	3876338	2036726	2452954	2615135	2378517	1838937	2161825	2161361	1918028	2132809	2033273	1822682	2013674	2562753	1885505	1790636	2513961	1733655	1845652	1609007	1966261	1766602	1952817	1822273	1880673	1810344	1805840	2770860	2050647	2865619	1729152	2048177	1805595	1898621	1720772
530	2329165	2106878	2012337	2149733	3183552	2573781	2914411	1510140	2965929	3205622	2733437	2630189	2523105	2671242	3835462	2051480	2543045	2606905	2308502	1851248	2195700	2193243	1932277	2114193	2071488	1806045	1955451	2561402	1884126	1805608	2366329	1775323	1801869	1598402	1913210	1783594	1895686	1789654	1837095	1772580	1853800	2869784	2024484	2852640	1743837	2037709	1827991	1908720	1729957
535	2328182	2111109	2019666	2155656	3172422	2577930	2921153	1510563	2965162	3209652	2738227	2635962	2522982	2673399	3839684	2051685	2546976	2605021	2315462	1847249	2193803	2195563	1934911	2121713	2070737	1807260	1958181	2563668	1885505	1806441	2372443	1773808	1799057	1598566	1912692	1786624	1896669	1792465	1835866	1776074	1856966	2828578	2023924	2852981	1745652	2039183	1831595	1911040	1729274
540	2334802	2117605	2056229	2159355	3178563	2578148	2921072	1517619	2972262	3211955	2739005	2630953	2527077	2677589	3847744	2051261	2544355	2604735	2316513	1855069	2195209	2199467	1933478	2116923	2075269	1809648	1956038	2563777	1884154	1806741	2380073	1774750	1804612	1604175	1916609	1785696	1897856	1794840	1839920	1777507	1861375	2865178	2021372	2854783	1748477	2037381	1831253	1912760	1732045
545	2340862	2119530	2042377	2161375	3179522	2577875	2924115	1515667	2965162	3212722	2739729	2634447	2527991	2677971	3841987	2062166	2549078	2604653	2320703	1858277	2196642	2207233	1936904	2121304	2074695	1809403	1963054	2562849	1886610	1809457	2374832	1774627	1807246	1601350	1920116	1785982	1900736	1792820	1843045	1778885	1860174	2829411	2026203	2856147	1750265	2042636	1836085	1912596	1731144
550	2344628	2125303	2040234	2159573	3193148	2578721	2928210	1518752	2970535	3214258	2740425	2637408	2532277	2683785	3841027	2058318	2547849	2604653	2319611	1855997	2200395	2201801	1935689	2123337	2076060	1813538	1965251	2563135	1887620	1810290	2373958	1779554	1810522	1603302	1915708	1789981	1898935	1790950	1846553	1780455	1863872	2862683	2027254	2861825	1752367	2041913	1835375	1914302	1730407
555	2348887	2129179	2031253	2181246	3189118	2578913	2928496	1517319	2976100	3216369	2742308	2638173	2530380	2681396	3844098	2064364	2552926	2610126	2321140	1857731	2198034	2203739	1935948	2124320	2076483	1814507	1967339	2564405	1893666	1806223	2364418	1779568	1807697	1605199	1917632	1793216	1899958	1788794	1847863	1779322	1862890	2826312	2027118	2862153	1754346	2043550	1841872	1916704	1730066
560	2348122	2152394	2064937	2192929	3201400	2581410	2892151	1546335	2973414	3239398	2727322	2611027	2554769	2688657	3874995	2042950	2456762	2630052	2378749	1856025	2174982	2166575	1928374	2141216	2041721	1828415	2022273	2566124	1895864	1799440	2516786	1740903	1856093	1616650	1981028	1773849	1957881	1828374	1890855	1821795	1818015	2790732	2057813	2876456	1743114	2061034	1815995	1910645	1726463
565	2353923	2154933	2073644	2202101	3206006	2583867	2894840	1547536	2976868	3241317	2726340	2613947	2556912	2689121	3879409	2047413	2457908	2627282	2371816	1853445	2173331	2165783	1930967	2139756	2043059	1833614	2022368	2566288	1891510	1795441	2515462	1743264	1856107	1618915	1984754	1772116	1958768	1831881	1889995	1826285	1822259	2778107	2059901	2878175	1742581	2063313	1818178	1914002	1725999
570	2359123	2156939	2078203	2200600	3204854	2583375	2894635	1552763	2977636	3242660	2724320	2612637	2556202	2684126	3883631	2051029	2459355	2625671	2375241	1856148	2179472	2170301	1932604	2148327	2046539	1830721	2021918	2567489	1897201	1798266	2515367	1744328	1861075	1617592	1989149	1773522	1957895	1832359	1894799	1825398	1823146	2766684	2063163	2876947	1741285	2065142	1816732	1915435	1725740
575	2367243	2144192	2048054	2186815	3187583	2583375	2927786	1525194	2980898	3224621	2749337	2641626	2537313	2691619	3854077	2063176	2557212	2614698	2322123	1863326	2201964	2204353	1945284	2137136	2080168	1817182	1971570	2565906	1893939	1811682	2375992	1782011	1807328	1606168	1922942	1797215	1902660	1793994	1851221	1786515	1868718	2865562	2033751	2869714	1753827	2050879	1838582	1922368	1728032
580	2369100	2147481	2056625	2189121	3191996	2586897	2930380	1526941	2982242	3223469	2747426	2650866	2536303	2690049	3848512	2072525	2558004	2619502	2313743	1861020	2203002	2206536	1945543	2132782	2080864	1818670	1972116	2565892	1893325	1811382	2374327	1785150	1806550	1607942	1928032	1795714	1907765	1799153	1855042	1784590	1864077	2831212	2031881	2867366	1756871	2052080	1841353	1922396	1731513
585	2373617	2152340	2067339	2205663	3192188	2588016	2936480	1530694	2980706	3226732	2750006	2650593	2539538	2678817	3853693	2068322	2557048	2615790	2322846	1865606	2203029	2204476	1947235	2131908	2082297	1821154	1973917	2567571	1894294	1816063	2371788	1784522	1809525	1608911	1926818	1799740	1907533	1802128	1859137	1785300	1867162	2862107	2032509	2868499	1758522	2052572	1843209	1926067	1731171
590	2379049	2156134	2078558	2198429	3193915	2587948	2938336	1532059	2983585	3229418	2752776	2649337	2541312	2691796	3848128	2072102	2562248	2616240	2321945	1864159	2203316	2213674	1945993	2134160	2081751	1820444	1976565	2565947	1896778	1812419	2373426	1785477	1811859	1608516	1926449	1798034	1908447	1799194	1858427	1791251	1868008	2818779	2035716	2870751	1759423	2056407	1841421	1924225	1728688
595	2382775	2159546	2089613	2207478	3187391	2589585	2937791	1533819	2982817	3227307	2756516	2651057	2546184	2689722	3851007	2079486	2558700	2623842	2321754	1867216	2203643	2208447	1949501	2134802	2083266	1822805	1971010	2566943	1893980	1815421	2372744	1787416	1804189	1610208	1927787	1799358	1908161	1798593	1857594	1790473	1867516	2867289	2037299	2871461	1758195	2055711	1843223	1927445	1732441
600	2380796	2161648	2093721	2191660	3192188	2591469	2938145	1531649	2989534	3233448	2752845	2657348	2540411	2683198	3844098	2077821	2559396	2621085	2318260	1871775	2206264	2214616	1950443	2133178	2083116	1822368	1974996	2566793	1891715	1819120	2381328	1787934	1805745	1609416	1928728	1801268	1909621	1801036	1860570	1791182	1870587	2864794	2037736	2875814	1758836	2058645	1842963	1928769	1731949
605	2386992	2167448	2019106	2164514	3196602	2592520	2937982	1536508	2987807	3229035	2760023	2656611	2545584	2682229	3841795	2078326	2560706	2618096	2322437	1865756	2205185	2212528	1951685	2130298	2087115	1824511	1976947	2569796	1899658	1823078	2373098	1786733	1810481	1611532	1938364	1801282	1910999	1804107	1860146	1792820	1872962	2821686	2035198	2874722	1758318	2058754	1843810	1927937	1734816
610	2387388	2167858	2065155	2166411	3182209	2591510	2938637	1535675	2992221	3230378	2757922	2650947	2544970	2687948	3846017	2071829	2569222	2621140	2322682	1869427	2208556	2220321	1953418	2133096	2086296	1825849	1980277	2566916	1899426	1821577	2374354	1787798	1805800	1613074	1931990	1804653	1912201	1800258	1860351	1793557	1873249	2825193	2040971	2870273	1761934	2059341	1847290	1930680	1736781
615	2384126	2184426	2079431	2192110	3204087	2598880	2903725	1564350	2992988	3256477	2741476	2622518	2565960	2690500	3885358	2056216	2471147	2642267	2378817	1865578	2183212	2180660	1941053	2146648	2050456	1840520	2030380	2572771	1902428	1807301	2516923	1753063	1857881	1627500	1997188	1778203	1967243	1838077	1906182	1842458	1828237	2780741	2068622	2881178	1748600	2077630	1825398	1925562	1734092
620	2387061	2189299	2088193	2206291	3213106	2593175	2907642	1567012	2995291	3255710	2741435	2623487	2569823	2693775	3885166	2059969	2471611	2638323	2385191	1867435	2180550	2183485	1943400	2150047	2054387	1841694	2035935	2573713	1901691	1810276	2528674	1751671	1857007	1628756	2000190	1785464	1967489	1843837	1908939	1844533	1828838	2776606	2067366	2886201	1748218	2078258	1828851	1926640	1733587
625	2390377	2192998	2107942	2205049	3209460	2602715	2908747	1571038	2998937	3258013	2742499	2623037	2565264	2701882	3887661	2057990	2470983	2642786	2384863	1860883	2181519	2180919	1942704	2154373	2051521	1841435	2037654	2572266	1903616	1807492	2533601	1751548	1860324	1626804	1995400	1782789	1972321	1842731	1911982	1841367	1825371	2772430	2069987	2884508	1752326	2078544	1828496	1925125	1733860
630	2396819	2179595	2083362	2173617	3192572	2606932	2947685	1543086	2997594	3240165	2763435	2649078	2548955	2702947	3857531	2073836	2567885	2628455	2338528	1867885	2205390	2219707	1955056	2137859	2089067	1825644	1985218	2567653	1903043	1821290	2385341	1793844	1808256	1619994	1931840	1805376	1913866	1804448	1863122	1796710	1875596	2858653	2039183	2872047	1763995	2067189	1849596	1932181	1737231
635	2402142	2183976	2067612	2165374	3194107	2605267	2989534	1544492	3002776	3238630	2763818	2652599	2549460	2692602	3863289	2104558	2568117	2628141	2335525	1869400	2208952	2214807	1956639	2136835	2091059	1827568	1982038	2570614	1906318	1821358	2368281	1793298	1810563	1620512	1936603	1804626	1915203	1807724	1868158	1799494	1877248	2822341	2041981	2876333	1761634	2069100	1851807	1936576	1735648
640	2404708	2187879	2072130	2165046	3194107	2607110	2943441	1549665	3006422	3239589	2765578	2658031	2547890	2697310	3861562	2108911	2566220	2627909	2339551	1872512	2206755	2214125	1957922	2139156	2090459	1831199	1984345	2567817	1899412	1817878	2378189	1789354	1816677	1619243	1934993	1805909	1918793	1808133	1866425	1797720	1880196	2829875	2040507	2879295	1764855	2069086	1850770	1938664	1737218
645	2410290	2190391	2099330	2166779	3217904	2605922	2946443	1550402	3002776	3243044	2765237	2653390	2553213	2694430	3863289	2108584	2571515	2630161	2345188	1864500	2209867	2217905	1959519	2144096	2092452	1831690	1986951	2570492	1902456	1814043	2389763	1792793	1817441	1620894	1939197	1806250	1917974	1804448	1869209	1801091	1878271	2823542	2042049	2880250	1766261	2069277	1854551	1936399	1738787
650	2412255	2194417	2069919	2190309	3209268	2607683	2942799	1544615	3005270	3245730	2764541	2652108	2555165	2712228	3856188	2110208	2572689	2630598	2344710	1867585	2214179	2218888	1959450	2139128	2093625	1832796	1980127	2569441	1902811	1817073	2382065	1790964	1813593	1622014	1937463	1807738	1918492	1806305	1865674	1801091	1879868	2876117	2042336	2879581	1768062	2069509	1858440	1939415	1738965
655	2413333	2193598	2095673	2197952	3206389	2610617	2945570	1551262	3006998	3242084	2764677	2663176	2558017	2707806	3864248	2110303	2569877	2630025	2338514	1875023	2209716	2218206	1960228	2141162	2093311	1833956	1986324	2571201	1905076	1821836	2386269	1791305	1816882	1622928	1938814	1806714	1915258	1808857	1868567	1800804	1881369	2834870	2041162	2878626	1767885	2071515	1854742	1938514	1738883
660	2411218	2212583	2112009	2210549	3222510	2616131	2914015	1580155	3003543	3262043	2746676	2630584	2579363	2707451	3892075	2098361	2474504	2648736	2398580	1870342	2181779	2185723	1952858	2158536	2059232	1849228	2041380	2572989	1907437	1812542	2534119	1757089	1869100	1636644	2004830	1782202	1976333	1846403	1914916	1845188	1836986	2776046	2068335	2888862	1758809	2089558	1838883	1934324	1734693
665	2411300	2214439	2096710	2214916	3220015	2612446	2912733	1578462	3006422	3271062	2748955	2631431	2586392	2709293	3895913	2097815	2475773	2650975	2401432	1872239	2188644	2185245	1949801	2156652	2055629	1850484	2040097	2572088	1901773	1817087	2523979	1757226	1872948	1639265	2006141	1785587	1973467	1843441	1907601	1847072	1835839	2791278	2068895	2893393	1757785	2087852	1842145	1935334	1734461
670	2413879	2219680	2117660	2218465	3222702	2610849	2909593	1584549	3001240	3264154	2753431	2633137	2582748	2701937	3891499	2095140	2475883	2652558	2401719	1871829	2187224	2187238	1953350	2157430	2055574	1849364	2041421	2574859	1905922	1814098	2532714	1756257	1869946	1640329	2009839	1785068	1975637	1845638	1911259	1851302	1836440	2780741	2066930	2891264	1759532	2087879	1844233	1936180	1735593
675	2425016	2203029	2066738	2196764	3203319	2608229	2945747	1567885	3008917	3244003	2773508	2660774	2566083	2707778	3867319	2115203	2568963	2633137	2345516	1876934	2213251	2217783	1967298	2146062	2090882	1838159	1985286	2574095	1905622	1815517	2391005	1794745	1829001	1623952	1942841	1809485	1918479	1809307	1872580	1803179	1884399	2828974	2044083	2883689	1776060	2075746	1865756	1944874	1740329
680	2426927	2209266	2091292	2214766	3217136	2607751	2996443	1566629	3006230	3249952	2765592	2657567	2570628	2705199	3859834	2111272	2573194	2632973	2350333	1878462	2212132	2219898	1963040	2142827	2093789	1839442	1985464	2573658	1906591	1813947	2387020	1793762	1826176	1626354	1941367	1811095	1924061	1806946	1869154	1803165	1884986	2825262	2045461	2875801	1772839	2077084	1867489	1947235	1741599
685	2428919	2211122	2106960	2220198	3204854	2607287	2948313	1567148	3007573	3247458	2769563	2661593	2568226	2707082	3866167	2114261	2573876	2635812	2346389	1876224	2217769	2224265	1965988	2141981	2090923	1837368	1982311	2570301	1906018	1817005	2386337	1794567	1822041	1625084	1942322	1810959	1921822	1809648	1869045	1804203	1887388	2843919	2041585	2878257	1773358	2075855	1867680	1947099	1741066
690	2434624	2211573	2102497	2234624	3206773	2607219	2949514	1564350	3011220	3250336	2768990	2661170	2565879	2714698	3868662	2115421	2574436	2644847	2343973	1877220	2218233	2225521	1965783	2140943	2093803	1839702	1984194	2573153	1906018	1819489	2390350	1794826	1827364	1625903	1939974	1807683	1922136	1809566	1869182	1804312	1888112	2874965	2044014	2882379	1775569	2078326	1870519	1946307	1739961
695	2435743	2213906	2094076	2246826	3215601	2608938	2949856	1566452	3007957	3250144	2773685	2658863	2565196	2711463	3865975	2119243	2574600	2641585	2353118	1879595	2217141	2224729	1963995	2147044	2095441	1839347	1986665	2573057	1906400	1820116	2398156	1796178	1827910	1625207	1943823	1808256	1923146	1809662	1872580	1806277	1889899	2874006	2044478	2882570	1775064	2077207	1868499	1947536	1743837
700	2429766	2235116	2108024	2257717	3232105	2610099	2916923	1589790	3005846	3276628	2756802	2632563	2586528	2713824	3903781	2104994	2479322	2657649	2404244	1876224	2188576	2192479	1952968	2158195	2059587	1857035	2047781	2575323	1907123	1814766	2536071	1760201	1878926	1640425	2012351	1784290	1984222	1846949	1921277	1846976	1845052	2778148	2069291	2894526	1762207	2096996	1848518	1939879	1739333
705	2433451	2240261	2097310	2283662	3232105	2614289	2914657	1590172	3007765	3272981	2758522	2628387	2593707	2715995	3896297	2101214	2481164	2663831	2409171	1861184	2191646	2195441	1952899	2159096	2059164	1856161	2044478	2575528	1909566	1815722	2528633	1758659	1877289	1642977	2009648	1787470	1981588	1847563	1916691	1851425	1846880	2800477	2072034	2894567	1762125	2095195	1851207	1941612	1737272
710	2435798	2237299	2120690	2286637	3234600	2612774	2915148	1587784	3006614	3274517	2758604	2630803	2594308	2714643	3902630	2103739	2479690	2657526	2404653	1860597	2193926	2190541	1951630	2155561	2060324	1855561	2045447	2576210	1908488	1817100	2527104	1764132	1880059	1647017	2016199	1786883	1983635	1850497	1921768	1854141	1842991	2791128	2071775	2893762	1762180	2101268	1849828	1943264	1738023
715	2437245	2240643	2111668	2286637	3230570	2616418	2923051	1597788	3010644	3275092	2760965	2632577	2596696	2711136	3898600	2109212	2483184	2657321	2409867	1866834	2200900	2192028	1956571	2161716	2061689	1857048	2046512	2575391	1909048	1816036	2534119	1763217	1882843	1643755	2013265	1790091	1984986	1854155	1926818	1853350	1848491	2786910	2072798	2899726	1766575	2102729	1855588	1943482	1739115
720	2446143	2224757	2102933	2262562	3218672	2612623	2953568	1581902	3016017	3254558	2778435	2663749	2578844	2712118	3862713	2124975	2577971	2634802	2355206	1865851	2221822	2226940	1969086	2148109	2096846	1846662	1992356	2577630	1909689	1819120	2382502	1800763	1838077	1628578	1945406	1814302	1926436	1811668	1880387	1809921	1895250	2829725	2053732	2888589	1780086	2089435	1863804	1951494	1744929
725	2444792	2224989	2107492	2262835	3218480	2614084	3008149	1565633	3015058	3255518	2777329	2663163	2581137	2708120	3859834	2122764	2577671	2635279	2352654	1863968	2223515	2225207	1968799	2146580	2096969	1842186	1990391	2573808	1907806	1817974	2382584	1802497	1831554	1629943	1947385	1817046	1927896	1813388	1879923	1813866	1892943	2839346	2050211	2887129	1777480	2087579	1869222	1950797	1746130
730	2452258	2229070	2086556	2271392	3220783	2613442	3010644	1566629	3016977	3256669	2771310	2666547	2579254	2715189	3858683	2125739	2576920	2635784	2348491	1862781	2221741	2227841	1971816	2145529	2099508	1843414	1997856	2573726	1914985	1823119	2392192	1800122	1834993	1629479	1952463	1813033	1927200	1815558	1883471	1812064	1891414	2835375	2052845	2889967	1775528	2088275	1864732	1950402	1745543
735	2453691	2230748	2090241	2276210	3214258	2612296	2959491	1569277	3016593	3257437	2789422	2663886	2579759	2715762	3860602	2130421	2575023	2627978	2350606	1867585	2223829	2228851	1972798	2146444	2099235	1845243	1995345	2573453	1913715	1824347	2390623	1798484	1833205	1634884	1948382	1815217	1928387	1815531	1882557	1810686	1892725	2870359	2051562	2895945	1775965	2089422	1866752	1953568	1745420
740	2446348	2249337	2127746	2288111	3243811	2620771	2920007	1593817	3020815	3279890	2757526	2632727	2596819	2715585	3893994	2109375	2486146	2647754	2415299	1868772	2197843	2200340	1960078	2166698	2063381	1860187	2048518	2573590	1914739	1817428	2525876	1764732	1878244	1649951	2020253	1788494	1990787	1853036	1924962	1861429	1845761	2779568	2073836	2899548	1767325	2106591	1847945	1947440	1742240
745	2449105	2250224	2126476	2283717	3238822	2617673	2929711	1602019	3021391	3282001	2770983	2636658	2597597	2728387	3900903	2107710	2486774	2646157	2408788	1865974	2198020	2208747	1959300	2165688	2067735	1862931	2051261	2574791	1914848	1819571	2533983	1764705	1879540	1656734	2025671	1787061	1990418	1854837	1927978	1865019	1843646	2780823	2074682	2897897	1767052	2102128	1847044	1947617	1742800
750	2455929	2251780	2132741	2302401	3250720	2623610	2922177	1601637	3018896	3278739	2760064	2632645	2599044	2719147	3901862	2110058	2479841	2654005	2414234	1869236	2197747	2213743	1959287	2170151	2063900	1861716	2049924	2575664	1915599	1821659	2535662	1766029	1886119	1652585	2018902	1788139	1991319	1855124	1930612	1858618	1847276	2772989	2079363	2898989	1768745	2106345	1848368	1951575	1739388
755	2457772	2239401	2122341	2252149	3220591	2620362	3004695	1575009	3023885	3263962	2772389	2661934	2578216	2721072	3866935	2129752	2577316	2637368	2362221	1869659	2222696	2233833	1970232	2155288	2097406	1849692	1996041	2572239	1917673	1820485	2384577	1802551	1831895	1637190	1951971	1818711	1930530	1817892	1881206	1814794	1889613	2870168	2052244	2893734	1782475	2089681	1868172	1957935	1745734
760	2464500	2239469	2120731	2278517	3225388	2621304	2958072	1579158	3022542	3263578	2768717	2661511	2576633	2719461	3871733	2124388	2576633	2639401	2360133	1870533	2227473	2235894	1972116	2152394	2101978	1847536	1996109	2575159	1915831	1824184	2402729	1805131	1837709	1635048	1951371	1819257	1930121	1821836	1884904	1814698	1893175	2875733	2056461	2898730	1782830	2089545	1869673	1957622	1745625
765	2465183	2242349	2120389	2282816	3231721	2622341	3005462	1573726	3022542	3266265	2772061	2658031	2578380	2718438	3877490	2127568	2578216	2635593	2354933	1872307	2224129	2240684	1975583	2156885	2099453	1849692	2000108	2571529	1916718	1824088	2403015	1804285	1840234	1635443	1953227	1816855	1934966	1820676	1886924	1817441	1894635	2830694	2057376	2894198	1784536	2091319	1871201	1956994	1747604
770	2456475	2261893	2129656	2308625	3243428	2623815	2925862	1603247	3021007	3287374	2765278	2635812	2611723	2721154	3901094	2112719	2481137	2656202	2411341	1870260	2197665	2201842	1961757	2167748	2064964	1864732	2049665	2576169	1916814	1820212	2536685	1770983	1889490	1653049	2024497	1790882	1991564	1858604	1926736	1862740	1848450	2791332	2079459	2905485	1771911	2109293	1855861	1952026	1741544
775	2457963	2260419	2139920	2302619	3244387	2621167	2923856	1604107	3026572	3287566	2762739	2635880	2606618	2725357	3911074	2111300	2480141	2655670	2416800	1870396	2200941	2205622	1963518	2170000	2066124	1863982	2050129	2575610	1918028	1822710	2552694	1769059	1891783	1650566	2027009	1791851	1994485	1856216	1928401	1861552	1849665	2788725	2082748	2903670	1771379	2109880	1852695	1952763	1742008
780	2470423	2247727	2112160	2299371	3236135	2620853	2960406	1574927	3024461	3268184	2775582	2661388	2588917	2719011	3865784	2129957	2581547	2635921	2353868	1873740	2228919	2238282	1974177	2153363	2101173	1849296	1994021	2571351	1918765	1822955	2400504	1823488	1841394	1636399	1952913	1818656	1938050	1818834	1883690	1816459	1897174	2833150	2058372	2893721	1784276	2093189	1873276	1961129	1746635
785	2471870	2252121	2119434	2279772	3221742	2625548	2960719	1576088	3025421	3266648	2778981	2664910	2596505	2723706	3871349	2127432	2582243	2639292	2354332	1880114	2229411	2235443	1979540	2152804	2100122	1850934	1995345	2571543	1917223	1825357	2395536	1805336	1841326	1636549	1954141	1815599	1936685	1819216	1883266	1820594	1895140	2846444	2054674	2894212	1785191	2094267	1875705	1961443	1748204
790	2472962	2253664	2124552	2305649	3228075	2624129	2963244	1578285	3024845	3271638	2776838	2666561	2593502	2718970	3873268	2129725	2583990	2633737	2356803	1876825	2237381	2233587	1977985	2155724	2106304	1851985	1995004	2576087	1915967	1825467	2401596	1806264	1842759	1634215	1952667	1816991	1935989	1822955	1885628	1821331	1903206	2879955	2056202	2894362	1786446	2093707	1883294	1962371	1747672
795	2474723	2254960	2109198	2317482	3223853	2621986	3013906	1579445	3027148	3270487	2778653	2662180	2593666	2719516	3865016	2130639	2588466	2638064	2352490	1878626	2231594	2243032	1978121	2157976	2102579	1852790	1996055	2572007	1917400	1824538	2396601	1805759	1842595	1634897	1952408	1818247	1936249	1819475	1884918	1821468	1899303	2839019	2053459	2893953	1788153	2097774	1876934	1961047	1748122
800	2471652	2277097	2144806	2331294	3250336	2628960	2932249	1602947	3025229	3293707	2768308	2635771	2611859	2731117	3905508	2115476	2491715	2657389	2413238	1874955	2203370	2204871	1965838	2171256	2067612	1865974	2051807	2571843	1918178	1821550	2536794	1770942	1891414	1651876	2027445	1791319	1999221	1858904	1928988	1870369	1856079	2794826	2078995	2910522	1776797	2113060	1857062	1955151	1745106
805	2472280	2277985	2131090	2319420	3250912	2635170	2926981	1605144	3029451	3291213	2769987	2637613	2612501	2729697	3902822	2119461	2485832	2654619	2411736	1878012	2202865	2207287	1963067	2169100	2069154	1865633	2051111	2573385	1917400	1825699	2542568	1772921	1895536	1654865	2027514	1792738	2000477	1858304	1932727	1865196	1856966	2787456	2077329	2907969	1775692	2112160	1855574	1955684	1745093
810	2474395	2279854	2153800	2292533	3251104	2632209	2929834	1607410	3028683	3294859	2768813	2640411	2607792	2730189	3914144	2118833	2488862	2657307	2416363	1877370	2209184	2205745	1965851	2173713	2069127	1868294	2055329	2574941	1921222	1827295	2537136	1780264	1898784	1655493	2030284	1793612	2001487	1856612	1933887	1866070	1854755	2779213	2080032	2910563	1776401	2115790	1857117	1960706	1744424
815	2479063	2279540	2170492	2320021	3252255	2633778	2931062	1604912	3032137	3295818	2772962	2640957	2612910	2733273	3900711	2116663	2491523	2661784	2413511	1876442	2206741	2207205	1967639	2170765	2070314	1869700	2054169	2577630	1919843	1827405	2539347	1774218	1892847	1656393	2032031	1794526	2000968	1860965	1935484	1870956	1854360	2787620	2079445	2907628	1778722	2115449	1855847	1958604	1745761
820	2482857	2264746	2130994	2311231	3233832	2627950	2971488	1577411	3031562	3275476	2782475	2671119	2596314	2722887	3868854	2135102	2584890	2639483	2353036	1879349	2235935	2235007	1982570	2157198	2108270	1853964	1998293	2572948	1923870	1828210	2400599	1814111	1848900	1640275	1961156	1821577	1945420	1823351	1893953	1825835	1902674	2836740	2059601	2905690	1788671	2099562	1876169	1965715	1748259
825	2487060	2269086	2124798	2311341	3238246	2630120	3016785	1579172	3032137	3278930	2784781	2671078	2598511	2720498	3870005	2137763	2586487	2643072	2354196	1882407	2237258	2238459	1981069	2156803	2109198	1855069	2002183	2574491	1922396	1829929	2389790	1811327	1851494	1640452	1959150	1819734	1941585	1823924	1895932	1823883	1902565	2831335	2060774	2906823	1786897	2102606	1882188	1968922	1749201
830	2488616	2271283	2119502	2301023	3232297	2629370	3016593	1579240	3035208	3277203	2784631	2669018	2597624	2727650	3869046	2139115	2587497	2641858	2361839	1884699	2231786	2249009	1979841	2158836	2108311	1856639	2007847	2570792	1919830	1828333	2393543	1812378	1851234	1641107	1961580	1819038	1940657	1824334	1896505	1823160	1901978	2825603	2061184	2903930	1790404	2102319	1877357	1968417	1750197
835	2489435	2270437	2151521	2321195	3228459	2631622	3018128	1579704	3033865	3278739	2783539	2667380	2597556	2728373	3866167	2138187	2588371	2642718	2350006	1882912	2236180	2235047	1982188	2157881	2109266	1856598	2000763	2573017	1921659	1827678	2393066	1809130	1846799	1643851	1957048	1817578	1941994	1825589	1893557	1828101	1900709	2883985	2058440	2908051	1790773	2102046	1880851	1967789	1749637
840	2487552	2285614	2159314	2309594	3250912	2632454	2935798	1610344	3033289	3301767	2776592	2648463	2617728	2734774	3903397	2120430	2491633	2664869	2400081	1881315	2210181	2208638	1968772	2175037	2074013	1869495	2053227	2575350	1923856	1829124	2534269	1775937	1896860	1658809	2043414	1789927	2006386	1863572	1939606	1876538	1855697	2787279	2080673	2911313	1777493	2122123	1856243	1962385	1742991
845	2481560	2285750	2166752	2317073	3247074	2634965	2939292	1613647	3031370	3300424	2776087	2642226	2620089	2733587	3902054	2118929	2486474	2660569	2415558	1882502	2202033	2207874	1970533	2180769	2073126	1868963	2056762	2571624	1917482	1829889	2541871	1772143	1899112	1659232	2042336	1790623	2007192	1861989	1942226	1875924	1857663	2783198	2082557	2956718	1778053	2122259	1858127	1960952	1747140
850	2495522	2271242	2129984	2299439	3232681	2632973	3011603	1589108	3035016	3267608	2782393	2667312	2595864	2730270	3877682	2133819	2587020	2645406	2356857	1886556	2235211	2235484	1980905	2160815	2106373	1861279	2000668	2572730	1922014	1829520	2394881	1807328	1859874	1643318	1960924	1820308	1941776	1824143	1898607	1825071	1905254	2827623	2062862	2906918	1789763	2104940	1878790	1969250	1750265
855	2493366	2276019	2131062	2304667	3234024	2633710	3017744	1589981	3037127	3270870	2782720	2667844	2597938	2736317	3874995	2132386	2585491	2645761	2363886	1885559	2232441	2235143	1979554	2161716	2111204	1860802	2001828	2572716	1921236	1822409	2397665	1810044	1856721	1645871	1966138	1819625	1943564	1824989	1896219	1826872	1902183	2841557	2064309	2908734	1791155	2105295	1879090	1970983	1752749
860	2495618	2274477	2156994	2306468	3236519	2633928	2965237	1588862	3034824	3269527	2789749	2662098	2594144	2731472	3875955	2129656	2584877	2646307	2359942	1886037	2232018	2233655	1983266	2162753	2105759	1857772	2002920	2572716	1924033	1819843	2397160	1809621	1857499	1644096	1961416	1819898	1943059	1823283	1897925	1828988	1903466	2843277	2063599	2904544	1793366	2106004	1878094	1970424	1753104
865	2487374	2291769	2186856	2343250	3259932	2633601	2936931	1620567	3033097	3289677	2777193	2640452	2614998	2740370	3907619	2111968	2481779	2660528	2411054	1884017	2204148	2208857	1969987	2180359	2068854	1871843	2058277	2570410	1916049	1828920	2551412	1773590	1907055	1664514	2042145	1788999	2003752	1861661	1941544	1876947	1863504	2794171	2084208	2907137	1782161	2122901	1857267	1966588	1747727
870	2493448	2294280	2210726	2300272	3269527	2639401	2933955	1620485	3035208	3292556	2779308	2639292	2613374	2735921	3910690	2111818	2482570	2661020	2414821	1884945	2204790	2212910	1970628	2185546	2067407	1872102	2058195	2572866	1922054	1829752	2546075	1773317	1906809	1663067	2040957	1790091	2006250	1865142	1941640	1872157	1861648	2784017	2083403	2908392	1781615	2127213	1861620	1967339	1749337
875	2495645	2279772	2164719	2202278	3240549	2637545	3016401	1590596	3044228	3271446	2781820	2665005	2599944	2735880	3873652	2128606	2581997	2644274	2361538	1888753	2230926	2229834	1983185	2160242	2105486	1859314	1997925	2568540	1926244	1821904	2404339	1805008	1861020	1645639	1963982	1821891	1943332	1823911	1894799	1828128	1905690	2844615	2062125	2907260	1791756	2108215	1883881	1972553	1754387
880	2497651	2280155	2138978	2233437	3240165	2634720	2970423	1593789	3037511	3271830	2792929	2668936	2597965	2738405	3872308	2129343	2579677	2649733	2358331	1890186	2231608	2234297	1983771	2159096	2106100	1861143	1995727	2571270	1927869	1827882	2402524	1807478	1864255	1647972	1963750	1820226	1943851	1825535	1893380	1827759	1907519	2881106	2064118	2904298	1792015	2107697	1882175	1975924	1755315
885	2501705	2283335	2144888	2231704	3238438	2635102	3022158	1594758	3037319	3272022	2785327	2669468	2595058	2731335	3873844	2129001	2584358	2646403	2349351	1888739	2228414	2231062	1984017	2160692	2108857	1860938	1997351	2572389	1925180	1827009	2407451	1808625	1861784	1645502	1967121	1821440	1943987	1825685	1897720	1827937	1909826	2885328	2063367	2908270	1795686	2110372	1879445	1971652	1754141
890	2500804	2283703	2154250	2210986	3246306	2634133	3023118	1593475	3040581	3267608	2783143	2670410	2598784	2726340	3872692	2131240	2585000	2643441	2347140	1890009	2232359	2239483	1984672	2158399	2109935	1860870	1999644	2571215	1923569	1827009	2402374	1811436	1859532	1644533	1967189	1823597	1942090	1824552	1898061	1833942	1911163	2885712	2062494	2909989	1795809	2106605	1880796	1971693	1753964
895	2496068	2302142	2168977	2253186	3257437	2637736	2941830	1622150	3035400	3296394	2779568	2645488	2610699	2736426	3905892	2116977	2488780	2670041	2407765	1887675	2205322	2212419	1971734	2173713	2070615	1876715	2058645	2572280	1919284	1833369	2549678	1773986	1899863	1662194	2045038	1789367	2003589	1860815	1940288	1879336	1868649	2795727	2086378	2909907	1782270	2128933	1859519	1967476	1749105
900	2497474	2298989	2161539	2275528	3259548	2636371	2939715	1621932	3030602	3294091	2788029	2646498	2613784	2737954	3909347	2115271	2485054	2657103	2411968	1885436	2203670	2213169	1970997	2174354	2071051	1875924	2059669	2568799	1921645	1833696	2553459	1773358	1898552	1660570	2052790	1791701	2006455	1864514	1942431	1883348	1868595	2791783	2089176	2913661	1780960	2127022	1861921	1968581	1748982
905	2504708	2288152	2146662	2246798	3240165	2633778	3026956	1596928	3037703	3269143	2784631	2670696	2598975	2730557	3880944	2134843	2587975	2642158	2350975	1891442	2235266	2243182	1987129	2158045	2109457	1863490	2004994	2566670	1925767	1834242	2398075	1809130	1852285	1646758	1973863	1822942	1945870	1829165	1901446	1834502	1910140	2875541	2063490	2909361	1791264	2112187	1880127	1974914	1753937
910	2502770	2290650	2145284	2278503	3240357	2635184	3025037	1593503	3040198	3269335	2793584	2670696	2599194	2727868	3873652	2137040	2585641	2642854	2357226	1888098	2235116	2240807	1987484	2157062	2108980	1864418	2006236	2567544	1923747	1837149	2401964	1810877	1853595	1645407	1967489	1825426	1943427	1828455	1905513	1834256	1907001	2833082	2062958	2910371	1793557	2110781	1881356	1977794	1753104
915	2506946	2289135	2163750	2305663	3238054	2635061	3029451	1594089	3037319	3275668	2791291	2669536	2592574	2726313	3875571	2136603	2590186	2643168	2357130	1888644	2235034	2241448	1990145	2158577	2109894	1864391	2009034	2569304	1922000	1834242	2399317	1808788	1850866	1647481	1967107	1823924	1944997	1826627	1907683	1830407	1912337	2834788	2063709	2911504	1793885	2114179	1878285	1977425	1753541
920	2508488	2285082	2149364	2283444	3238438	2637354	2981082	1592834	3039046	3271446	2787388	2671911	2592697	2728646	3867127	2131458	2590008	2643045	2351275	1889326	2232113	2244628	1985464	2155520	2107233	1865933	2006277	2567080	1925234	1830462	2408038	1806919	1851958	1646962	1966861	1823692	1945270	1822573	1905008	1833860	1909689	2836248	2062835	2913347	1792834	2112296	1883567	1979076	1752121
925	2503807	2304803	2188753	2268704	3259740	2633314	2941789	1624757	3037895	3295818	2778967	2645106	2616827	2736180	3900135	2116691	2488985	2658113	2402810	1885655	2205226	2213006	1971488	2169905	2070191	1876975	2061593	2568540	1918956	1834147	2541858	1775637	1903438	1662685	2053077	1793789	2004721	1863586	1946225	1888234	1861839	2792342	2084044	2904899	1786392	2130557	1863354	1973467	1749829
930	2502619	2305376	2202237	2272525	3258588	2634843	2940343	1607942	3037703	3294283	2777821	2642909	2612159	2735948	3907619	2119134	2485546	2662739	2412037	1887798	2207028	2213129	1972443	2171679	2072130	1875787	2058099	2565114	1919939	1834283	2550825	1773290	1906182	1661102	2048600	1789435	2006973	1864132	1948068	1882256	1867011	2785477	2087429	2911668	1785491	2128988	1860870	1974300	1747522
935	2506414	2289408	2161320	2228851	3235559	2633874	3020815	1570492	3044420	3269719	2783990	2670123	2591687	2737463	3875571	2127241	2582993	2643032	2350825	1889394	2234379	2239797	1985941	2157649	2106850	1863668	2003807	2567898	1927800	1824470	2397733	1808829	1859041	1645639	1965961	1824279	1943414	1827486	1903479	1835088	1906878	2839906	2063968	2910249	1795850	2115626	1878394	1978667	1752408
940	2511709	2290909	2180960	2278203	3237862	2637395	3021583	1584768	3036935	3271638	2782379	2664213	2595864	2741830	3879025	2132823	2583266	2643100	2361443	1893175	2233478	2243523	1984781	2158318	2105445	1865456	2005950	2566561	1923542	1827596	2394226	1809362	1861716	1646976	1966056	1823447	1944519	1826845	1904585	1833437	1908092	2830775	2064882	2911491	1796915	2115012	1883976	1980305	1752190
945	2510249	2288685	2177193	2326490	3237670	2634065	3014098	1587197	3038662	3271062	2800804	2666165	2593707	2737122	3880368	2126244	2582980	2644778	2350538	1891565	2236440	2238118	1982393	2157662	2106577	1865906	2007164	2563531	1925494	1827500	2400217	1806359	1858454	1648259	1972580	1823037	1944042	1822873	1902278	1832468	1909293	2888207	2064077	2914589	1799003	2114439	1879336	1980005	1752804
950	2512514	2289463	2192233	2331185	3238630	2635088	2977043	1591305	3043076	3274900	2788234	2669059	2589804	2731362	3876147	2130066	2580605	2646252	2356584	1889681	2233887	2233573	1982639	2156625	2104912	1868049	2007192	2565879	1925617	1825207	2401091	1807233	1865442	1644915	1969741	1823078	1945625	1827978	1906373	1830339	1909403	2880722	2065769	2911450	1794458	2115135	1879349	1982857	1752831
955	2506222	2312896	2196450	2285286	3258972	2638446	2941789	1618574	3039622	3296586	2786023	2643605	2616854	2742922	3906468	2117523	2487361	2665606	2412351	1889599	2206168	2219693	1968103	2177821	2069072	1877125	2062781	2564828	1917783	1835457	2540861	1770232	1910003	1659178	2046744	1789504	2004366	1862262	1944820	1880387	1864787	2828332	2086706	2909894	1785641	2135430	1864568	1977016	1749692
960	2511422	2312050	2176620	2342349	3258588	2642076	2941762	1624020	3042309	3306565	2785450	2647563	2618861	2748163	3904741	2116363	2485969	2660679	2410412	1889968	2207792	2219297	1970219	2175241	2069495	1877630	2062003	2568595	1918451	1836754	2538418	1770369	1906332	1657772	2048627	1791851	2008870	1865660	1945052	1882516	1864923	2793147	2087879	2912350	1787102	2130967	1864255	1975951	1747399
965	2514534	2313456	2192042	2296737	3262043	2639196	2939510	1624115	3040773	3300040	2789312	2644369	2620594	2746225	3906084	2116309	2481588	2663122	2406632	1894826	2207942	2219475	1971543	2178981	2070656	1877630	2057731	2565687	1914835	1836139	2543113	1769045	1910863	1662057	2048313	1795946	2006878	1865483	1944533	1881356	1870055	2787347	2088344	2913442	1787552	2134693	1863367	1977889	1749446
970	2519871	2300327	2152190	2298307	3239973	2639456	3025805	1609717	3043844	3278163	2784467	2669250	2599303	2733601	3881136	2132045	2582393	2643755	2355520	1895495	2235320	2237422	1988084	2165551	2106932	1869345	2005008	2566329	1927227	1824852	2402524	1801705	1871133	1640166	1967967	1828756	1947344	1829411	1905376	1832768	1912978	2869400	2067817	2915135	1798880	2117387	1885832	1987893	1754933
975	2520294	2298689	2156434	2273863	3244771	2642827	3028491	1602688	3045763	3275092	2784303	2673508	2603111	2735661	3873652	2132509	2587511	2646785	2361225	1896041	2237627	2242731	1989790	2162276	2110290	1866889	2003957	2563859	1930230	1825030	2407273	1804503	1873030	1642404	1967134	1824088	1947727	1829356	1901637	1836208	1912009	2834228	2065824	2916117	1802933	2119448	1888221	1986706	1756489
980	2524088	2306768	2169304	2302155	3241125	2638678	3029643	1610808	3042884	3274709	2796450	2672020	2604830	2735511	3876530	2132495	2590486	2647631	2360447	1897652	2241203	2244983	1987211	2163149	2108597	1869687	2007792	2564691	1926163	1827254	2400954	1803125	1869277	1641066	1967011	1826749	1948982	1830585	1902770	1832946	1913661	2830639	2065797	2917482	1803616	2120772	1889408	1989081	1756639
985	2527568	2308474	2162958	2286528	3246882	2639660	3027916	1618588	3043844	3277203	2789626	2674409	2608188	2748272	3879601	2131035	2593311	2642472	2359832	1896137	2241121	2252490	1988712	2165469	2109771	1869154	2007533	2566848	1930025	1834624	2407587	1803739	1863299	1641271	1969031	1826804	1951562	1832181	1904967	1836453	1912828	2873622	2068977	2921740	1803930	2120089	1885245	1989244	1758154
990	2525398	2327050	2178981	2345174	3270295	2646921	2948736	1655820	3044995	3299081	2793380	2648218	2627200	2754455	3908003	2118615	2500245	2662480	2409689	1895045	2209444	2226285	1974805	2183730	2077384	1885273	2063313	2568049	1929752	1838678	2549596	1772225	1910959	1655943	2046607	1796382	2010290	1868131	1948996	1877971	1873522	2786364	2091155	2913592	1794499	2137572	1869727	1984399	1752736
995	2526531	2323733	2176019	2327077	3272406	2646935	2992988	1638255	3052672	3305798	2802224	2652271	2625630	2745679	3908003	2123965	2496587	2667680	2412924	1895659	2216609	2222314	1977493	2179704	2077561	1884972	2062453	2570860	1928510	1838664	2538350	1772716	1904462	1657226	2045311	1798962	2013893	1868827	1947781	1880946	1873412	2801882	2092615	2919639	1794444	2140698	1870301	1979622	1754018
1000	2528305	2328387	2185491	2310917	3269911	2646894	2954550	1654769	3051712	3303303	2790404	2650756	2633287	2745884	3912033	2117018	2499221	2666520	2412378	1898184	2216186	2222273	1979186	2183485	2075910	1882161	2063490	2571543	1931308	1838064	2541803	1774354	1907806	1655834	2052572	1795755	2011095	1871024	1951098	1885314	1871706	2787688	2093571	2916827	1792725	2144014	1868172	1985273	1754496
1005	2535279	2313251	2151685	2271447	3243428	2646635	3035976	1627418	3051904	3281617	2793734	2682543	2609198	2747044	3876914	2134556	2598634	2646853	2360365	1904039	2242745	2256079	1991483	2167858	2112828	1871829	2011409	2565278	1933601	1837927	2401978	1812514	1861784	1639429	1972089	1829274	1954564	1838282	1909553	1838746	1917319	2834924	2070069	2920376	1805008	2125316	1885737	1990746	1757758
1010	2541134	2319038	2164910	2250907	3245539	2645283	3033097	1629616	3054207	3282193	2799508	2681001	2612978	2739783	3878066	2138896	2596464	2647290	2360242	1901255	2245406	2254646	1990391	2166547	2111095	1870192	2012310	2570301	1932031	1836631	2401951	1811300	1860788	1643782	1977630	1832277	1956612	1837422	1913825	1838814	1915080	2828865	2075296	2928169	1804871	2130421	1887293	1991442	1759778
1015	2537586	2317905	2177248	2295741	3249569	2644574	3038854	1630216	3055742	3283152	2798730	2682475	2612692	2743414	3869814	2140848	2598307	2653309	2361702	1903425	2245065	2254728	1995645	2173071	2114903	1873085	2016554	2568936	1936986	1834693	2401009	1811969	1863354	1644656	1975214	1831554	1957417	1834338	1915490	1836576	1918097	2871127	2067694	2923815	1802265	2127909	1888903	1991947	1759341
1020	2539347	2318683	2170383	2282229	3251104	2647385	3032905	1631172	3059580	3290253	2806072	2679458	2613702	2744970	3878066	2137040	2598839	2651916	2363572	1904749	2248204	2255315	1994403	2171038	2115667	1871092	2015790	2569877	1933601	1837463	2396560	1811436	1856380	1644478	1978394	1831103	1956857	1840616	1910931	1841544	1917864	2879763	2070656	2924333	1804517	2129192	1885860	1991100	1759983
1025	2537368	2332686	2179950	2286078	3273365	2652722	2951548	1655288	3058813	3308100	2797692	2653472	2629875	2753759	3916255	2122737	2500477	2667912	2409171	1902169	2216964	2228783	1976879	2182557	2078558	1889121	2063613	2572211	1932386	1844315	2537258	1776033	1909703	1661962	2056557	1794035	2018847	1876128	1955806	1890595	1873467	2794198	2094649	2924879	1796437	2148873	1871079	1987265	1757062
1030	2536303	2334870	2218233	2282884	3271446	2651125	2955902	1663600	3056126	3307909	2795140	2653513	2631103	2750770	3909922	2119734	2500326	2670382	2414343	1903821	2224156	2226190	1978831	2183608	2077302	1885709	2067899	2573317	1930271	1839074	2544697	1775105	1914876	1665428	2061347	1799330	2018219	1879377	1957826	1894799	1874764	2787047	2094881	2923173	1794608	2147413	1872962	1989067	1756530
1035	2544587	2322423	2181397	2266834	3252255	2649405	3036551	1633928	3061307	3288526	2797651	2681124	2606509	2751043	3884782	2132673	2597460	2653213	2368171	1908502	2249269	2247672	1991605	2170956	2115681	1875241	2015203	2572102	1937313	1837299	2408979	1811204	1865524	1644765	1979882	1826367	1959218	1840684	1919407	1843387	1919598	2875733	2070396	2926872	1806386	2131922	1891728	1995386	1761648
1040	2543373	2323938	2183498	2271338	3249761	2654182	2988425	1639906	3063418	3293324	2800040	2678831	2604776	2751493	3889004	2132782	2598375	2657253	2374190	1911327	2250634	2252271	1993735	2180769	2115885	1877261	2015271	2573003	1936562	1834911	2402442	1811068	1871529	1645011	1979895	1829670	1960610	1838705	1917851	1843496	1921822	2878228	2073440	2926886	1808202	2130489	1890432	1993352	1761798
1045	2546266	2325712	2189777	2262344	3251872	2652558	3042692	1643468	3063418	3292940	2793762	2679636	2609976	2756707	3881328	2134597	2600668	2655929	2372348	1910863	2250961	2264719	1993926	2176906	2110249	1876374	2016568	2572266	1936126	1833628	2408161	1809703	1865647	1644205	1978694	1832823	1961634	1837545	1913552	1845802	1921727	2849828	2071447	2926040	1810153	2134433	1893625	1995591	1760706
1050	2541025	2340725	2203397	2289531	3274325	2655124	2957744	1670888	3065913	3315201	2801582	2657621	2631294	2760501	3919326	2122300	2504039	2675282	2411736	1909321	2217510	2229356	1980632	2189313	2076906	1890145	2067653	2569263	1929329	1842677	2552026	1778585	1915913	1663490	2059341	1802811	2018902	1876579	1955342	1892602	1879377	2802251	2096300	2927582	1798484	2151057	1874422	1991182	1759901
1055	2541353	2342568	2210017	2283881	3275668	2657253	3006806	1671939	3064186	3314625	2800627	2656011	2637095	2763122	3918750	2118410	2503274	2676319	2413538	1905772	2222846	2232045	1977780	2190268	2079827	1889845	2069209	2570328	1928305	1840370	2558659	1774682	1917592	1666397	2062781	1803452	2022723	1877875	1960283	1892383	1883730	2804817	2096178	2976100	1796382	2150552	1876388	1989940	1758741
1060	2548928	2328223	2202988	2293516	3255710	2651275	3038662	1654892	3067832	3297354	2801459	2681738	2614985	2763627	3887853	2136371	2598948	2661620	2368622	1911955	2249242	2254032	1997420	2175828	2113292	1879336	2013620	2575282	1935484	1834160	2414862	1812201	1874614	1647426	1982748	1832714	1959983	1838173	1914357	1847972	1927241	2893388	2071365	2930189	1812405	2137026	1893202	1998075	1762808
1065	2551220	2331376	2187702	2288535	3255134	2653158	3039430	1653227	3065337	3300424	2802333	2685300	2619297	2755506	3887469	2136699	2601637	2657867	2367339	1911436	2247085	2249078	2001773	2177480	2115503	1877657	2012637	2571270	1936344	1835648	2416513	1813279	1874463	1649692	1981383	1835170	1962166	1841394	1911054	1845952	1927964	2885520	2072116	2930639	1807792	2133546	1897611	1999126	1762603
1070	2551343	2333532	2227650	2271966	3253791	2652531	3042500	1658632	3063994	3294859	2807505	2682720	2619284	2752312	3897256	2139633	2600709	2656598	2369236	1915394	2253336	2257772	1998470	2177288	2112282	1877193	2013210	2574122	1935675	1840807	2419011	1810713	1872812	1647795	1980837	1837231	1961347	1843564	1919489	1847249	1928660	2886288	2074204	2932031	1810590	2137040	1897802	1998361	1766902
1075	2551261	2332386	2215776	2263982	3257629	2653745	3042500	1661102	3065913	3293515	2803657	2684222	2622587	2756338	3886126	2143114	2603657	2657553	2381629	1914439	2254523	2263831	1999194	2176865	2111163	1879841	2016240	2570819	1937845	1842622	2413360	1812869	1869141	1647126	1983280	1836180	1962767	1840766	1920485	1845243	1929957	2885520	2075009	2983393	1815217	2134529	1898088	1996246	1764637
1080	2546757	2349678	2230312	2316677	3279698	2657430	3009109	1681015	3062651	3319807	2804762	2656420	2641639	2757007	3917215	2123542	2509198	2675241	2419393	1911109	2219434	2232441	1983348	2193775	2073999	1892151	2069086	2573126	1939551	1841749	2550606	1779309	1914289	1659996	2060556	1804639	2022341	1878694	1958236	1891169	1880714	2798539	2098648	2931089	1803998	2154755	1878831	1993748	1760215
1085	2550074	2353663	2238187	2274013	3280274	2661293	2969236	1685205	3065146	3319039	2808624	2661197	2635757	2759860	3917982	2124252	2507710	2673303	2421809	1911354	2222669	2230721	1984085	2194076	2076360	1890473	2074013	2574013	1938105	1844792	2555083	1780510	1913265	1663900	2067571	1803452	2026654	1881247	1963982	1896369	1882297	2790363	2096546	2977060	1797761	2159723	1879827	1995522	1759464
1090	2555410	2338296	2187415	2301650	3253791	2656625	3041541	1660542	3065529	3294475	2809607	2687211	2613238	2752845	3888621	2144751	2607833	2654469	2368840	1915913	2254633	2261279	1998293	2176947	2110726	1874586	2017237	2573194	1939197	1844779	2407192	1815476	1867680	1646730	1981724	1837586	1965633	1846021	1923474	1845488	1927514	2870168	2075760	2934242	1811559	2137286	1895017	2001855	1765374
1095	2559791	2338227	2183867	2274504	3255326	2657499	3045763	1662057	3065721	3296970	2803547	2683198	2610017	2756229	3887085	2143646	2604980	2656420	2368485	1913279	2250415	2261225	1998948	2177643	2108966	1873931	2021822	2569195	1939729	1839524	2401241	1813224	1868144	1650197	1985723	1839551	1966493	1841585	1920676	1846812	1925944	2836453	2077425	2987231	1809061	2138801	1896601	2001487	1766643
1100	2558713	2337900	2187361	2320567	3255134	2657130	3043460	1665114	3065337	3294091	2806959	2686924	2611177	2760392	3888812	2142336	2609621	2658413	2365469	1912542	2252626	2264446	1994089	2173931	2109048	1874272	2017387	2571229	1939415	1840084	2407819	1816745	1863531	1648668	1987252	1837914	1964241	1843468	1923037	1848477	1925426	2848709	2078981	2936071	1812951	2138446	1896887	2000381	1766138
1105	2553036	2351521	2193284	2365128	3274133	2659177	2970068	1688958	3068024	3320958	2810044	2661156	2630803	2761948	3926810	2128824	2509198	2674873	2412664	1909375	2223324	2235198	1985709	2193421	2072689	1887552	2072430	2572252	1937613	1841285	2556884	1780305	1918820	1668581	2072771	1801705	2028769	1881438	1969523	1899057	1881984	2791278	2105090	2933041	1798348	2158768	1879445	1993953	1760529
1110	2549514	2352926	2209184	2396137	3276436	2660119	3012179	1690186	3067448	3317120	2801063	2657963	2629984	2763476	3927194	2125671	2503070	2676388	2422819	1910808	2221154	2234693	1984877	2195864	2072730	1889490	2074996	2572061	1938746	1841926	2556803	1781096	1915967	1665824	2067025	1803875	2025344	1880482	1968731	1893735	1882120	2782584	2100777	2931635	1800395	2159792	1881001	1995618	1760856
1115	2560406	2339961	2190377	2381765	3256285	2665687	3045763	1665360	3070519	3300616	2806809	2680277	2600067	2767926	3886701	2144642	2605240	2660679	2383635	1911081	2250333	2259860	2000067	2181233	2109894	1877261	2019625	2571297	1940234	1832359	2410631	1815886	1872471	1650402	1984645	1837531	1966206	1848368	1924675	1848737	1927978	2840766	2079650	2981858	1811709	2142568	1899098	2000859	1767148
1120	2559901	2343373	2195086	2325958	3258204	2658822	3046722	1667858	3072630	3305606	2804967	2684290	2603015	2764418	3890348	2139674	2606263	2660583	2372812	1913661	2250811	2258645	1998211	2178312	2109280	1881915	2017619	2569263	1939579	1835239	2403861	1818670	1874504	1649733	1992902	1839251	1964268	1844492	1926190	1850415	1927405	2844765	2075105	2935225	1810959	2140166	1895973	2001951	1766111
1125	2559573	2342308	2216049	2317564	3258013	2663081	3043652	1669345	3070135	3313090	2803083	2682516	2600286	2762071	3889388	2140138	2607082	2658140	2372566	1912637	2254018	2257021	1997665	2179418	2112228	1880155	2025221	2568827	1941216	1830885	2410549	1817673	1876306	1652381	1991319	1839470	1964159	1845625	1925112	1851876	1932359	2851411	2077357	2937286	1814575	2141148	1896833	2003124	1767203
1130	2559901	2344710	2188712	2365264	3260315	2657881	3048258	1667476	3071670	3308676	2804325	2679636	2606441	2765933	3893034	2143386	2604612	2661416	2377589	1912705	2252817	2259246	1999098	2177671	2111832	1881028	2018588	2570519	1941653	1839497	2412078	1817360	1879895	1650033	1990650	1841803	1966261	1840984	1925548	1851835	1930475	2880722	2079281	2936112	1814289	2142963	1900654	2003725	1765333
1135	2556680	2358509	2213033	2319407	3282193	2659464	3019663	1685013	3073206	3324796	2812814	2660228	2632659	2761129	3924891	2128660	2507956	2679991	2428919	1910208	2226258	2236276	1990964	2195795	2073535	1890937	2070669	2572389	1935389	1847112	2549705	1779704	1918342	1667380	2074245	1804012	2026367	1879322	1966083	1898443	1888671	2815326	2102387	2930543	1804257	2161047	1881765	1995004	1760488
1140	2557881	2357089	2236631	2377288	3280850	2661934	3013714	1702046	3068984	3330745	2814111	2658085	2632986	2771379	3925275	2126040	2508229	2681710	2420212	1914343	2222901	2233123	1988098	2195973	2073017	1889886	2071816	2571706	1936876	1846840	2560706	1778640	1926981	1668950	2073958	1803357	2025303	1881110	1970696	1899016	1888603	2806482	2101337	2930066	1803684	2155124	1892506	1996560	1761934
1145	2558208	2360010	2239469	2388767	3280466	2663217	3016209	1704162	3069176	3330937	2811436	2661975	2631704	2771310	3923931	2129138	2505062	2677288	2449760	1911627	2225835	2233710	1990063	2197092	2075501	1891292	2074873	2571638	1933997	1848750	2560774	1782052	1922655	1668540	2076415	1808461	2027159	1882789	1968485	1892233	1893298	2803957	2103725	2983969	1805022	2159887	1884003	1995686	1761552
1150	2562890	2347549	2237477	2364022	3259932	2657348	3053439	1670396	3067448	3310595	2805745	2682952	2609921	2764514	3888812	2143659	2613852	2681356	2397283	1915995	2265387	2256571	2001296	2181328	2110181	1884181	2022246	2568554	1939852	1834816	2417387	1814944	1882830	1650798	1988425	1837777	1965128	1842008	1923624	1850907	1932618	2843523	2079240	2932973	1815258	2145488	1905581	2002947	1768131
1155	2564418	2349050	2212501	2325562	3260699	2657048	3046914	1683321	3074165	3309828	2805854	2683075	2610249	2760010	3889004	2142349	2618315	2663613	2394007	1915080	2254237	2262071	2006441	2177521	2111805	1882325	2019843	2570874	1941448	1840520	2412583	1814371	1872089	1651343	1988398	1840834	1964582	1843387	1921795	1851521	1931936	2893580	2078326	2933628	1816281	2146143	1898907	2005363	1765961
1160	2555847	2362371	2236644	2418015	3283920	2659955	2968622	1708038	3073206	3326715	2815462	2662371	2629779	2764814	3922012	2124211	2515626	2679513	2449774	1912405	2223215	2237641	1992561	2191824	2077589	1893926	2076115	2568062	1936644	1841885	2559314	1781301	1917905	1667257	2075214	1806400	2022246	1881656	1966643	1899753	1891210	2807205	2102565	2985696	1806400	2160856	1879909	1996805	1760256
1165	2556475	2370314	2219939	2362726	3287183	2657417	3015825	1710481	3071095	3330937	2811504	2660474	2633764	2762958	3923356	2126708	2521386	2678421	2438651	1907587	2227568	2237531	1990418	2192356	2078790	1892069	2071911	2570437	1938036	1840097	2560679	1784740	1920922	1663654	2075924	1806919	2028524	1881233	1968758	1896478	1891933	2795782	2105090	2931007	1804831	2163954	1880537	1993230	1760706
1170	2562808	2352831	2184740	2363558	3265113	2656175	3049217	1694376	3074549	3310787	2805294	2680291	2611846	2765838	3890540	2147508	2627555	2660665	2385764	1914070	2254305	2266697	2000490	2177698	2121249	1879868	2021181	2567421	1938937	1835866	2402538	1816895	1866848	1651125	1990555	1839947	1966356	1847536	1927336	1851971	1931035	2892045	2082202	2935771	1815681	2148204	1901036	2003302	1764637
1175	2563531	2351616	2207123	2395618	3265497	2658577	3053247	1691906	3079155	3308292	2811013	2687374	2611463	2760119	3887277	2146089	2628728	2666520	2378025	1914521	2266247	2264405	2006782	2176592	2126517	1877753	2021454	2570014	1938855	1841626	2409539	1820239	1869113	1648641	1989913	1841066	1966602	1846335	1927459	1856898	1934720	2846785	2085982	2939387	1815776	2145202	1904612	2004093	1767380
1180	2566875	2357485	2194280	2401760	3264346	2659082	3050944	1693967	3078387	3301192	2813688	2687811	2613224	2760733	3885550	2144315	2622273	2666220	2378517	1913825	2259218	2268758	2002265	2178735	2121072	1881219	2027050	2565455	1941408	1836562	2410099	1821290	1873999	1651862	1997338	1840193	1968335	1845802	1932127	1856543	1932400	2873814	2085245	2940288	1813606	2146498	1903056	2005431	1765633
1185	2567653	2355738	2200736	2392711	3269527	2660242	3046339	1700177	3082609	3301384	2812473	2687593	2609170	2762207	3887277	2144014	2626121	2666097	2378994	1922205	2258563	2266670	2005690	2177507	2123023	1878394	2022464	2569714	1938773	1833806	2407669	1817537	1871625	1653650	1989968	1842267	1969727	1848464	1930680	1855397	1931294	2852558	2084167	2941844	1816445	2148887	1903943	2004380	1767271
1190	2561948	2370833	2231704	2417523	3291980	2660842	2970205	1720703	3075892	3322877	2814097	2661702	2632959	2766602	3921820	2126927	2524989	2683567	2431226	1916445	2229561	2236658	1992929	2197720	2084822	1893093	2078107	2570956	1938610	1841244	2560788	1784235	1925562	1670519	2075965	1803807	2027473	1884263	1972362	1905868	1889681	2794854	2109375	2933246	1804407	2163654	1884850	1999248	1761566
1195	2569686	2360911	2267967	2419052	3265113	2662030	3048833	1703043	3078195	3303878	2820758	2686869	2606086	2769372	3889964	2140903	2618124	2665565	2396628	1916909	2261429	2266875	2005499	2180482	2122669	1881014	2024388	2568581	1939251	1836644	2412173	1818069	1878176	1648737	1993762	1843100	1969823	1851889	1927705	1852572	1934078	2836699	2082202	2939892	1815258	2149010	1900832	2005881	1767803
1200	2567585	2361648	2236235	2333846	3270295	2661743	3043268	1705254	3074741	3304070	2816882	2686405	2606304	2773221	3884015	2142909	2616527	2666397	2395481	1919175	2263777	2264923	2007642	2180769	2121263	1884195	2021263	2566261	1938924	1836071	2404448	1815435	1876674	1648505	1992233	1843387	1967885	1848423	1927855	1855192	1932154	2846935	2081601	2942581	1816472	2150279	1902046	2004312	1766616
1205	2567039	2362535	2233655	2392738	3265881	2665169	3046147	1701937	3074357	3304070	2811463	2688848	2605936	2766957	3885358	2141612	2615176	2668908	2386351	1918561	2261115	2268485	2004121	2178394	2125453	1883676	2026231	2564623	1939974	1841981	2406223	1820580	1878121	1647836	1993202	1842267	1971106	1850661	1927323	1855752	1931021	2843837	2086351	2989342	1813838	2149651	1901200	2005445	1768062
1210	2568240	2363395	2222382	2353745	3267416	2665783	3042692	1707710	3079539	3304262	2810071	2686910	2604380	2768499	3887277	2147031	2618479	2665401	2391128	1920990	2261825	2261893	1998334	2180223	2125753	1877138	2022191	2563326	1939620	1840957	2402619	1818069	1877016	1646389	1989545	1842936	1969359	1850402	1929397	1855902	1937286	2836808	2082120	2991261	1813715	2151029	1904708	2006264	1766479
1215	2569291	2362385	2212105	2340452	3267032	2660747	3045763	1704762	3073589	3305030	2809553	2681656	2603165	2762576	3890923	2144028	2614712	2666984	2398470	1918151	2263340	2267052	2005458	2180660	2123774	1880742	2025985	2567898	1937723	1837027	2401446	1819748	1881206	1648955	1994171	1843796	1972716	1851671	1929752	1854892	1932277	2835389	2085709	2943072	1816118	2148000	1899822	2006618	1769182
1220	2573030	2368090	2209867	2378571	3267224	2659737	3042500	1702797	3079922	3310019	2812774	2688316	2606605	2765114	3887469	2143250	2617919	2670328	2402688	1917182	2261880	2263463	1999153	2181519	2125357	1876743	2025521	2564950	1938924	1836249	2400163	1814766	1874081	1646062	1992069	1842063	1971802	1850497	1928019	1859983	1935116	2848545	2084154	2940329	1817114	2151712	1902974	2004680	1769536
1225	2575255	2366247	2236139	2360692	3267224	2660938	3042117	1706496	3076468	3308676	2809662	2688480	2606168	2766684	3889004	2144860	2621495	2673453	2413456	1916895	2268745	2262821	1992957	2179786	2119611	1874313	2025180	2570205	1939333	1839865	2393475	1818247	1877234	1648505	1996792	1844205	1973904	1852558	1929192	1858181	1933683	2880722	2081096	2942445	1814139	2149828	1900804	2006591	1768363
1230	2570519	2377766	2242117	2316349	3286607	2661443	3014866	1729711	3080690	3327291	2819761	2667407	2631608	2761511	3923356	2131076	2524115	2686010	2462808	1915913	2239442	2237927	1987061	2195290	2078271	1886665	2079145	2567421	1939237	1841012	2550920	1780742	1925166	1664910	2082024	1806728	2034051	1887934	1977657	1901350	1889845	2797706	2106441	2935866	1805499	2167653	1885641	1998361	1763327
1235	2572525	2368008	2216404	2381724	3267224	2662344	3044228	1707779	3081458	3310595	2811450	2686337	2604189	2767352	3886318	2145966	2627077	2667161	2414411	1921427	2264609	2265756	1998839	2181506	2116704	1876797	2026094	2564309	1940807	1832277	2398211	1817987	1877616	1655110	1996232	1845543	1973372	1850620	1928114	1856762	1932659	2872470	2086665	2989918	1816145	2151521	1902592	2006755	1767557
1240	2578203	2370710	2212323	2416472	3269911	2660774	3039814	1700968	3084528	3304838	2810685	2685150	2606195	2769181	3886318	2146171	2626599	2671215	2403275	1918929	2272061	2267789	1996178	2182093	2118738	1876033	2026354	2564350	1943537	1836931	2398702	1818438	1879800	1648518	1998375	1843564	1973767	1849242	1931895	1858318	1937927	2842376	2084590	2944860	1816472	2152544	1903452	2003452	1768813
1245	2577903	2366261	2229875	2406878	3266265	2665783	3047106	1705527	3082417	3310403	2814152	2687047	2607983	2767352	3893034	2147563	2620239	2669755	2405950	1922341	2271706	2268595	2000900	2185027	2116158	1878107	2033806	2566070	1941571	1835825	2400176	1819816	1881233	1651262	1994472	1844178	1976620	1854755	1932905	1857908	1937327	2843878	2088275	2947290	1818834	2154087	1905267	2009771	1768281
1250	2576169	2372402	2213702	2403698	3267800	2666124	3041541	1706905	3078579	3311939	2811340	2687565	2608420	2766834	3890540	2144424	2609225	2668977	2418779	1920198	2260774	2267694	2000217	2185273	2116309	1876552	2026804	2561811	1941135	1837804	2394226	1819830	1879581	1650415	1996068	1844397	1975105	1852039	1931199	1858536	1936672	2883025	2084904	2992988	1815940	2152804	1904831	2005376	1768035
[truncated: 205 more columns]

## Sheet: 300 mM
Time	10A	10B	10C	10D	11A	11B	11C	11D	12A	12B	12C	12D	13A	13B	13C	13D	14A	14B	14C	14D	15A	15B	15C	15D	16A	16B	16C	16D	17A	17B	17C	17D	18A	18B	18C	18D	19A	19B	19C	19D	20A	20B	20C	20D	21A	21B	21C	21D	22A
0	1717	1819	1725	1844	2097	2114	2060	2046	2310	2418	2272	2310	2642	2915	2730	2571	2823	3094	2813	2825	2911	3043	2918	2918	3090	3323	3007	3113	3229	3289	3217	3167	3332	3335	3269	3205	3478	3536	3430	3575	3498	3547	3484	3489	3467	3572	3562	3482	3547
5	1475	1577	1520	2680	1727	1764	1768	1793	1977	2002	2025	1989	2141	3363	2262	2267	2350	2699	2356	2425	2511	2544	2576	2461	2586	2726	2474	2643	2721	2740	2776	2698	2806	2739	2778	2689	2769	2901	2860	2968	2877	2924	2919	2963	2998	2912	2914	2864	2995
10	1463	1444	1420	1479	1703	1651	1688	1686	1827	1886	1881	1863	2094	3745	2115	2101	2224	2433	2238	2232	2292	2367	2185	2255	2341	2574	2337	2379	2502	2489	2530	2401	2477	2482	2456	2524	2548	2639	2657	2798	2670	2676	2679	2624	2632	2641	2641	2532	2567
15	1401	1412	1359	1537	1603	1601	1556	1593	1791	1798	1747	1770	1941	3164	1994	2004	2069	2402	2117	2095	2143	2136	2172	2205	2272	2445	2183	2314	2333	2299	2290	2282	2396	2366	2378	2379	2390	2450	2459	2617	2419	2553	2478	2502	2466	2495	2468	2409	2521
20	1423	1399	1365	1421	1519	1644	1599	1547	1778	1787	1831	1767	1923	3171	1997	1948	2060	2294	2067	2081	2121	2150	2079	2119	2179	2387	2146	2242	2254	2310	2252	2195	2312	2345	2278	2242	2389	2342	2345	2541	2319	2408	2471	2365	2333	2427	2442	2403	2406
25	1373	1393	1379	1405	1598	1625	1548	1499	1769	1784	1734	1731	1893	2819	1877	1933	2027	2269	2019	2070	2072	2059	2140	2139	2133	2283	2119	2196	2214	2272	2248	2251	2288	2233	2291	2256	2297	2297	2374	2553	2267	2365	2370	2315	2323	2370	2341	2434	2360
30	1374	1375	1367	1416	1584	1636	1575	1538	1725	1751	1745	1745	1912	1942	1908	1877	2049	2184	1997	2017	2106	2089	2184	2166	2160	2315	2079	2144	2209	2268	2216	2254	2276	2276	2264	2234	2297	2315	2297	2584	2282	2319	2257	2296	2284	2348	2325	2331	2316
35	1382	1359	1365	1391	1546	1543	1569	1543	1724	1717	1687	1724	1907	1908	1909	1898	2040	2191	2010	2078	2066	2064	2091	2036	2125	2360	2119	2206	2220	2228	2204	2155	2194	2260	2221	2127	2242	2240	2337	2472	2324	2272	2291	2269	2290	2355	2362	2265	2324
40	1385	1368	1381	1390	1565	1588	1528	1541	1776	1699	1734	1730	1893	1877	1951	1942	1984	2206	2064	2081	2068	2053	2052	2090	2169	2374	2140	2204	2192	2239	2180	2130	2233	2246	2229	2180	2306	2294	2253	2485	2222	2314	2211	2298	2299	2280	2275	2314	2243
45	1360	1385	1372	1394	1589	1855	1552	1580	1770	1752	1716	1699	1885	1917	1935	1881	2044	2209	1999	2040	2027	2081	2051	2092	2129	2286	2112	2158	2211	2259	2143	2191	2185	2255	2146	2250	2217	2243	2244	2527	2253	2264	2251	2251	2190	2285	2284	2311	2251
50	1343	1427	1369	1349	1600	1942	1547	1584	1742	1751	1734	1760	1914	1917	1976	1897	2007	2154	2021	2073	2055	2072	2057	2065	2141	2296	2105	2137	2177	2207	2177	2184	2219	2255	2217	2164	2266	2305	2250	2472	2239	2267	2250	2265	2279	2247	2231	2237	2291
55	1322	1393	1334	1386	1553	1922	1585	1560	1730	1770	1693	1727	1907	1898	1910	1807	1956	2144	2014	2069	2068	2049	2093	2081	2136	2328	2088	2129	2113	2227	2144	2172	2156	2263	2174	2149	2263	2267	2257	2516	2237	2278	2328	2252	2264	2265	2265	2282	2246
60	1399	1356	1332	1372	1570	1924	1593	1545	1656	1760	1724	1736	1862	1902	1874	1887	2043	2179	1982	2005	2043	2024	2055	2081	2099	2332	2146	2196	2208	2209	2178	2190	2152	2233	2200	2150	2254	2234	2300	2494	2164	2223	2268	2292	2209	2289	2278	2299	2262
65	1364	1410	1362	1370	1555	1783	1563	1599	1678	1753	1750	1816	1830	1900	1889	1836	2123	2255	2152	2026	2067	2042	2142	2064	2131	2230	2070	2211	2130	2172	2145	2135	2174	2254	2183	2169	2189	2226	2297	2498	2186	2273	2311	2285	2249	2277	2300	2287	2225
70	1349	1361	1344	1361	1503	1775	1595	1555	1674	1748	1729	3060	1888	1928	1929	2303	3451	3008	3790	3827	2049	2010	2095	2114	2349	2396	2154	2422	2144	2196	2139	2132	2166	2200	2142	2139	2220	2231	2271	2430	2252	2189	2282	2283	2231	2267	2239	2301	2226
75	1362	1364	1331	1358	1548	1745	1557	1826	1735	1784	1766	4066	1987	1956	1908	3965	4365	4128	5633	5541	3073	2104	2634	2541	3900	3429	3163	3860	2226	2254	2185	2251	2227	2275	2173	2370	2229	2212	2236	2470	2183	2270	2243	2251	2252	2284	2276	2270	2228
80	1320	1401	1382	1393	1578	1791	1658	2689	1810	2019	1746	4720	2217	1993	1947	4891	7163	6949	15404	17381	4225	2102	4036	4136	4848	4248	4081	7056	2242	3130	2640	3078	2441	2241	2287	4629	2216	2231	2247	2503	2196	2343	2251	2221	2239	2251	2236	2241	2195
85	1377	1340	1358	1349	1557	1917	2160	3038	2204	2947	1839	6482	3504	2540	2250	7458	12797	12790	24766	23358	7783	2483	8283	6854	11526	8785	9907	16342	2789	5590	4874	5527	4337	2374	3632	6914	2204	2175	2513	2953	2191	3082	2484	2278	2263	2266	2246	2280	2163
90	1376	1369	1348	1418	1886	2487	2674	3461	3406	3863	2212	10597	4423	3948	3636	12668	21102	19681	41840	33623	14092	3487	13765	11094	18879	17478	15740	27868	5351	8607	7250	8199	6529	2942	5432	16964	2184	2204	3648	4081	2210	4126	4080	2315	2444	2267	2215	2220	2220
95	1406	1404	1411	1430	2529	2858	3126	4290	3958	4566	3067	18057	6309	4720	4436	20330	39134	30879	64293	51547	23290	5707	21267	17082	32440	29455	27097	46380	10784	20729	14013	16670	14107	4129	10418	31950	2535	2190	5324	6679	2321	5694	6371	2864	3719	2879	2225	2242	2188
100	1436	1382	1529	2112	2825	3225	3795	5810	5178	6157	3758	26128	9522	6852	6383	29119	54248	48189	79236	69438	40510	11165	31738	26287	53824	42962	42559	67139	28227	46751	25973	41112	25399	5234	20738	72191	3391	2192	15736	13912	3384	8465	15803	4399	5928	3785	2287	2245	2246
105	1512	1425	1625	1782	3288	3696	5486	10192	7347	11291	4538	41269	12727	10767	9780	48326	88140	79555	100620	121225	71815	20121	49030	38003	78910	76870	65255	72045	58196	74953	41620	99115	47794	11064	38938	98805	4575	2254	29481	27737	5692	15010	30429	13012	10507	5780	2436	2378	2287
110	1482	1504	2066	2347	4064	4802	8803	16127	9964	15526	7631	74840	17387	13287	12733	70818	123333	131085	142494	182993	80884	33495	78134	55702	127479	104028	101240	142094	78678	104684	117205	154106	76167	15360	58201	147206	17688	2538	46798	138309	10417	33319	77054	18578	26664	14442	2743	2836	2429
115	1715	1603	2568	2831	5447	6827	14049	23681	16473	23386	25017	103434	24826	18535	17362	93064	166308	142255	175170	215204	94223	55208	103822	85979	238242	169024	217810	234993	195469	177153	334775	227992	80024	24051	94379	345229	27671	3518	124317	208214	15107	48120	132260	53707	55767	84856	9342	5424	3111
120	1884	1874	2901	3851	7645	9594	22032	32718	25414	31595	65254	128336	36062	26804	24342	125260	330216	266111	240903	265224	280483	73909	145464	201526	337095	294035	292861	278340	271475	303002	412965	300109	236863	30687	186203	516282	102847	4742	292234	288439	29115	61226	124123	98298	121854	121316	25997	29912	5381
125	2081	2352	3263	6062	11190	12921	31151	51019	35421	44435	93915	184304	51581	38741	34541	169178	390869	347973	294144	311832	391114	92416	262249	389477	428401	382393	359655	326531	335007	390855	524361	451712	371611	63946	317715	668213	152110	9752	321877	398157	69030	94253	156895	156938	206089	232905	110912	111141	26920
130	2230	2689	3850	9889	14945	19190	45836	65842	45110	54678	109205	199643	67166	47605	45177	284986	457704	410481	355329	358932	479459	173343	319748	512010	490418	449774	413238	393093	408065	496492	645666	566002	500518	182617	386406	753213	207937	41964	364077	495878	200401	134977	166218	222301	302988	373972	199986	231486	64724
135	2471	3122	4820	18477	21424	25138	63024	99694	78011	101591	155619	249283	94855	61049	63224	375883	531977	466889	414275	388248	548205	256039	379705	557868	557117	500122	468963	492766	494335	590787	783349	700805	580442	247959	455602	881492	299058	196025	443387	623310	191586	183559	212913	277330	432373	517851	320540	369591	121911
140	3370	3778	7122	26213	25577	34280	78239	140739	73228	134636	193587	291892	120186	84355	106372	428551	604203	524798	509089	414862	609062	325713	433574	601119	626695	545284	519325	645721	630653	688903	916172	828879	657690	345584	539634	927487	425685	268540	550661	768636	285587	292070	264255	349788	558782	652436	514330	515244	201569
145	6000	6082	11712	45633	34472	39824	89231	148966	131013	198695	245625	317824	92596	82454	134106	483431	672143	582093	597693	451439	677330	398348	489067	660311	724184	576634	578736	862399	795386	802006	1059341	965169	738241	429398	645680	1030462	524907	356967	709703	943073	368622	383199	355657	439129	660925	779786	738705	684836	313825
150	15071	8575	17603	66895	47242	61741	110166	218779	162474	204609	296342	361976	98055	211558	205305	552531	731540	628415	710140	481506	735908	463559	549720	715340	871243	630912	661198	1089408	908393	896915	1212255	1141039	824075	547631	788221	1156407	653350	468991	906646	1114343	488467	409062	438828	555738	767039	904462	931486	866343	433724
155	38712	15338	26485	88345	64837	74820	164221	259956	174621	224184	345188	421563	116945	261089	196400	636972	787743	674859	871297	518015	802715	526490	625890	757608	1067967	700600	778804	1246908	1013156	1022014	1373945	1260488	902797	694008	923938	1295877	749938	620513	1083799	1235430	602128	472007	524975	656858	791906	999221	1034393	995441	512146
160	51118	23969	40112	94369	57759	155708	195007	329166	201509	241476	396424	462180	144872	317387	213866	768786	845884	718943	1017851	570833	857867	571639	724389	806277	1240043	773768	943551	1345734	1126313	1146089	1546280	1415776	1004257	856830	1050675	1443346	834679	830339	1259287	1347235	738228	592275	622764	744738	852804	1088289	1086078	1075091	564337
165	86940	23514	50593	126602	68779	201257	217469	390077	237313	269414	452217	515026	207192	365743	257717	949146	923501	788808	1126231	637614	928442	620117	859478	870847	1350798	833383	1121168	1402483	1179036	1272266	1723924	1573276	1099180	1050306	1156462	1593571	903602	1023815	1419925	1428961	859696	726490	692329	820772	885273	1143619	1105117	1113333	607574
170	96795	38520	72967	144181	84071	258209	257322	458796	267121	298089	516323	573658	277275	462249	317305	1176934	1013743	857308	1163122	723788	1000300	686733	1016200	931540	1399767	930612	1291210	1436522	1260338	1403138	1883089	1727814	1196055	1280701	1292998	1739865	963422	1194021	1557649	1501296	942513	826763	753077	873781	911041	1182994	1117687	1137027	634556
175	131834	74024	88666	168000	96043	343633	287252	565483	286733	331513	574341	636604	342841	539129	359574	1362985	1101869	938760	1150839	817728	1075173	770901	1146580	1010577	1419571	1037968	1424812	1464528	1371898	1534106	2012241	1851807	1299358	1530858	1423829	1901241	1011641	1358318	1676920	1555752	1042213	927077	789531	913006	913893	1202592	1131458	1148068	649433
180	162752	73783	117094	199232	122221	405704	329288	593230	320349	371175	627691	696246	397816	598826	415790	1469414	1177917	1013661	1171065	885532	1144042	849501	1228210	1091060	1434365	1139279	1513333	1491251	1477466	1653937	2116882	1975350	1409198	1768199	1557936	2042882	1046034	1475282	1786760	1595072	1197679	1009771	829766	949952	924143	1219748	1145707	1153677	648887
185	195600	102563	161846	246690	132338	465060	381329	678790	356175	420826	673522	762986	454933	646458	457049	1509921	1227104	1077152	1187470	928456	1200286	936140	1266479	1188330	1450142	1198716	1564528	1516322	1575664	1755110	2193025	2044383	1524579	1947549	1696341	2114179	1074723	1567325	1875432	1630175	1242268	1053896	868104	974313	917005	1229575	1141053	1157444	655097
190	236208	128894	183644	292848	170685	516923	445107	789791	391892	466002	708625	829302	543564	716091	497611	1535744	1261198	1125590	1190705	953677	1238569	1021604	1272962	1267680	1468690	1238924	1586610	1534106	1666015	1844861	2239428	2091414	1634720	2043564	1810795	2189708	1089354	1642281	1938705	1661621	1335948	1088658	897597	992302	922696	1242500	1153404	1167831	662371
195	277043	151831	268377	330271	193579	563395	501064	916800	434393	510618	740330	889531	535198	780510	547945	1557021	1283198	1148286	1196369	972648	1253404	1092697	1288235	1311819	1484249	1249938	1606618	1556148	1743646	1917769	2271201	2117250	1729329	2071174	1913333	2240616	1108830	1691155	1988330	1689927	1356612	1123856	915463	1006919	912829	1270847	1146348	1171611	661143
200	324948	176361	291865	361607	219680	618438	575337	1036426	461034	539893	767094	946976	576852	840330	587702	1582652	1316554	1158973	1202688	985983	1262685	1148887	1301241	1336412	1498675	1265551	1625221	1570301	1803316	1976606	2297802	2130434	1805595	2073685	2007601	2263176	1123979	1723146	2024006	1721604	1399549	1196082	945475	1026013	909335	1294963	1151835	1173413	684973
205	353186	241572	313880	388822	255411	669537	657431	1165196	493093	588248	792002	979691	649856	898471	650143	1610495	1316773	1156516	1151466	1016718	1237368	1170274	1276456	1316513	1511027	1214111	1638064	1582106	1837873	1991387	2306304	2147194	1912583	2001514	2044437	2329493	1162617	1791333	2033887	1760747	1469591	1275201	951849	1033888	970001	1308147	1155083	1165169	729397
210	424757	257554	356885	431472	296669	732414	739088	1228961	511054	594131	802893	1017728	674887	974846	682257	1631717	1308311	1157321	1242008	992465	1270424	1211941	1322409	1345543	1522491	1271980	1659355	1598075	1903097	2040725	2340425	2154728	1931103	2028687	2087402	2302483	1152026	1795072	2077630	1772416	1434625	1253404	1004462	1047440	912624	1314494	1156298	1179773	670779
215	481506	272922	402620	461553	324525	803029	813170	1290978	532850	616773	819284	1034229	737764	1056994	742623	1652121	1315558	1162699	1271461	997570	1278681	1233492	1347686	1343810	1527937	1282339	1670710	1610399	1939824	2052544	2353227	2162494	1970628	2017714	2109020	2310877	1168349	1817960	2100654	1802087	1451726	1246744	1005786	1060269	911204	1318724	1162044	1187334	680578
220	524198	308284	435553	480892	356817	869687	869932	1310904	546430	634611	815940	1051521	771816	1135771	809526	1655383	1331595	1167612	1279172	1015817	1286283	1250375	1339183	1346362	1531717	1289722	1684236	1617223	1974818	2067940	2368485	2174272	1998511	2014234	2130680	2326040	1191960	1841189	2122068	1831076	1484645	1273495	1026026	1063982	920635	1318793	1175528	1189599	702633
225	583431	350607	472867	514726	385382	937968	912324	1348696	562508	660201	822096	1065811	841613	1229643	891879	1697297	1333983	1173140	1279950	1002374	1292465	1264268	1348232	1347263	1535321	1299917	1693080	1623119	2004476	2067353	2374955	2177561	2018342	2016199	2141803	2337600	1218342	1863900	2142595	1844915	1492029	1293039	1040671	1094349	932850	1326367	1178244	1189709	719462
230	618615	388863	509294	529206	402620	1005923	948860	1372403	571884	675392	825153	1073904	900040	1309362	973699	1691387	1342486	1180987	1317401	1012829	1312678	1275323	1358031	1355697	1545993	1306796	1699358	1630339	2030639	2070683	2388507	2179677	2037136	2018697	2159205	2352940	1224320	1884645	2155752	1858086	1521031	1298430	1097693	1097761	924934	1330871	1174586	1193380	715531
235	653759	425262	548737	540862	433983	1063177	977261	1391005	592602	692397	836058	1091319	953609	1360597	1034884	1708638	1333888	1186119	1330557	1015108	1317073	1288412	1365974	1367749	1550443	1319721	1703466	1639415	2052667	2072293	2394717	2182038	2050279	2020471	2175050	2357881	1227268	1908748	2166711	1877916	1516855	1319612	1095209	1110522	949515	1337504	1179991	1197079	724143
240	688044	448819	578913	556789	476770	1110399	1003507	1422300	635949	705759	844410	1109389	997379	1387306	1078858	1692015	1346225	1183703	1335539	1037750	1317046	1302606	1374081	1372403	1555397	1325207	1714998	1646826	2071993	2082366	2392151	2186542	2063408	2024811	2194253	2362849	1248614	1928128	2173099	1901623	1525712	1382502	1084017	1124771	969427	1345461	1181697	1196382	721632
245	713675	474163	614262	559505	509471	1153800	1032591	1477275	617073	714589	856202	1134993	1026449	1418724	1100955	1722587	1350566	1183853	1343182	1053882	1322983	1307669	1387184	1381124	1559642	1340862	1725385	1657485	2081642	2080045	2405950	2184740	2073972	2032946	2200299	2375678	1263122	1942022	2187961	1918820	1570533	1363518	1100463	1139388	993598	1352845	1186419	1197720	717906
250	736112	500150	626572	602183	536276	1176715	1036276	1492643	601856	746908	888112	1128660	1045721	1423733	1113702	1730653	1363381	1176333	1362262	1073890	1305595	1290309	1364391	1398894	1576265	1338855	1713347	1667435	2092029	2094963	2405021	2186310	2130953	2010713	2263681	2409989	1237450	1958509	2167626	1910713	1610576	1431540	1114275	1137477	1030598	1351999	1188289	1205936	712419
255	760065	533819	670847	571229	568691	1210290	1072771	1523228	627569	728101	878613	1168486	1074873	1423119	1121522	1723242	1356844	1206892	1397543	1072294	1354728	1312337	1376033	1393707	1570519	1333533	1731376	1669059	2139893	2093543	2416568	2185409	2101050	2039046	2228606	2389544	1273836	1993284	2209566	1943591	1602947	1429097	1156612	1154251	962958	1367953	1174491	1206277	707724
260	778135	560843	694404	601869	589791	1225344	1098662	1537218	645052	737982	883785	1194526	1105923	1435853	1135512	1754769	1359778	1217360	1400736	1078476	1390377	1350347	1385205	1392206	1574982	1343428	1734570	1677111	2159505	2100368	2416090	2185614	2109334	2040179	2233710	2392397	1291769	2004230	2214971	1954114	1606578	1451180	1159532	1167285	972184	1377957	1177098	1210044	715422
265	792452	597993	720785	594253	614125	1235867	1128387	1558563	648150	743441	900832	1225030	1068854	1448600	1143823	1766520	1355697	1232973	1419380	1104257	1380796	1370915	1390869	1386010	1578790	1338064	1738855	1685095	2176265	2101064	2414111	2189722	2121618	2047849	2247822	2404516	1315504	2019420	2222355	1985109	1637245	1412296	1161266	1180919	962931	1386174	1181847	1210890	722259
270	805035	598757	732878	608065	643305	1248955	1153254	1566739	633082	750279	922150	1244656	1082420	1459341	1156898	1789053	1358331	1223747	1417824	1096164	1404312	1399590	1394745	1391319	1583812	1344042	1744929	1688753	2200340	2105840	2414616	2193857	2128742	2059710	2236521	2399849	1325521	2032932	2229902	1986405	1645980	1452681	1175624	1186774	973263	1394199	1183308	1209198	730066
275	813893	607779	732537	644779	650252	1256011	1162972	1579363	626409	779773	942950	1248123	1125931	1469687	1167039	1770819	1372989	1209921	1421058	1109444	1401910	1386365	1405458	1410754	1605144	1351112	1731144	1700040	2190186	2115694	2414357	2191114	2170587	2039797	2285696	2430230	1312678	2044710	2210467	1998184	1679732	1472689	1250811	1186706	1023570	1388248	1211709	1216814	753732
280	831663	588412	770069	635785	671939	1280114	1195345	1598511	641872	763368	949146	1274928	1115080	1487129	1200818	1801610	1375487	1238200	1421481	1109021	1435839	1393325	1424948	1414384	1601528	1341735	1755697	1704080	2198061	2120662	2427350	2192233	2131281	2066711	2242609	2408352	1340370	2063681	2249009	2024102	1669809	1501118	1250183	1205240	989599	1410931	1194990	1205049	734256
285	844260	594526	783690	636030	679745	1298785	1222846	1617796	648723	770792	964064	1304612	1117141	1499467	1192588	1810672	1384536	1257199	1428374	1141094	1426245	1403370	1425030	1411327	1607178	1347877	1760324	1710631	2217837	2125808	2427746	2192998	2133751	2067871	2249460	2412883	1350347	2065769	2244697	2035921	1700791	1493230	1241053	1216145	996301	1416855	1190091	1213033	731800
290	864187	605063	801037	670028	687443	1356352	1223338	1630762	658932	779500	976511	1318943	1129343	1517496	1214848	1810522	1379486	1278449	1450893	1180878	1430162	1416254	1425944	1420581	1610140	1361702	1767762	1718370	2203971	2131308	2429943	2194431	2139934	2068267	2249883	2414152	1360269	2075569	2251739	2045338	1717305	1524102	1250156	1228565	1026531	1424320	1194499	1218315	718574
295	892384	605950	799945	658168	702797	1352695	1268363	1640903	669155	787648	988644	1342527	1129780	1533028	1251316	1791414	1379486	1285177	1445652	1202783	1416786	1429861	1429998	1440439	1614466	1372048	1773945	1724934	2221358	2139388	2425398	2195864	2138173	2072307	2249364	2415599	1362671	2083621	2251453	2053923	1726900	1549078	1294363	1240384	1032809	1431390	1188712	1225276	733260
300	891169	627077	816937	693803	717646	1343919	1276866	1654128	688071	787266	1015585	1364145	1150770	1543946	1273003	1833751	1393735	1323815	1435102	1228851	1425726	1420963	1443810	1437395	1616008	1375542	1777152	1735866	2224252	2141216	2432236	2196450	2143100	2073167	2257922	2412269	1377193	2094007	2255943	2043018	1732700	1532045	1301773	1240602	1022764	1440179	1196887	1224307	716350
305	900955	640766	832646	680428	770069	1362399	1360037	1670328	661375	802811	1018493	1391619	1165347	1550525	1273781	1836453	1419066	1305609	1439606	1219980	1435157	1430994	1441599	1465292	1622423	1379595	1784495	1734270	2254510	2140343	2424675	2198034	2144833	2090514	2262153	2410030	1387675	2097174	2256816	2048095	1749719	1546853	1329588	1253650	1046826	1445079	1194049	1217960	717278
310	899685	624648	849337	701965	724975	1378776	1352176	1675555	673931	801842	1048396	1424211	1159669	1562671	1284536	1831758	1432727	1311218	1428169	1206919	1453896	1425794	1450579	1480032	1627650	1376088	1788589	1752476	2255192	2142690	2425371	2196955	2147590	2101650	2271119	2412269	1392725	2108256	2273822	2061061	1751862	1546717	1336372	1275760	1030448	1452708	1198757	1217687	718438
315	902047	629984	854769	711641	731868	1394117	1381151	1689203	674136	809266	1073331	1412228	1179814	1578217	1287115	1854210	1428619	1308161	1433369	1227596	1474559	1442936	1448095	1495686	1629083	1379800	1791660	1755970	2275664	2143305	2426040	2190705	2149528	2086310	2276743	2413088	1404530	2116431	2280196	2075610	1765824	1592998	1312706	1278967	1054060	1461116	1210276	1221004	720526
320	910140	638774	868813	720745	748409	1409498	1402019	1699958	679814	813975	1074027	1428251	1208843	1582530	1297270	1857581	1417469	1347044	1430107	1232673	1453759	1440179	1446266	1505486	1629070	1392206	1802892	1758823	2254701	2144205	2430544	2194649	2151862	2090445	2282789	2418356	1419038	2135034	2274996	2101719	1753432	1599890	1306714	1290746	1057786	1493694	1212487	1227064	717837
325	886433	692315	865456	718861	777398	1418724	1415954	1730926	706264	854578	1093039	1452749	1229111	1588698	1310017	1851835	1432195	1358905	1376975	1248327	1436371	1426463	1414111	1485013	1634283	1357321	1812050	1754728	2254455	2109444	2414794	2210112	2191947	2057253	2277712	2466452	1457799	2164650	2252626	2129848	1817905	1622328	1310017	1296164	1120199	1483089	1210249	1214644	783731
330	899549	689545	866439	726859	787375	1434229	1479390	1742745	697242	865469	1081724	1469591	1220048	1601459	1307533	1855397	1454073	1372839	1400491	1269400	1455738	1462753	1430557	1511354	1639633	1375637	1813333	1759942	2248395	2117851	2417837	2225453	2196423	2068813	2276647	2465196	1470014	2170901	2263217	2128196	1856107	1639060	1309935	1299590	1153336	1495318	1212979	1217755	813142
335	940998	699030	891114	761457	788235	1459573	1482707	1740288	699726	836999	1084236	1486023	1213347	1608529	1302128	1884986	1437818	1387538	1492383	1270355	1488644	1465374	1476374	1549051	1650197	1431758	1815735	1771734	2272525	2152258	2442458	2204476	2163722	2126476	2263354	2427363	1450033	2155670	2290909	2123283	1818629	1618138	1333724	1323515	1072812	1484959	1215626	1222068	740712
340	949310	728333	848600	824047	813579	1468827	1463217	1750961	691060	895673	1145871	1476169	1226313	1613743	1287238	1881724	1479363	1388835	1477521	1296000	1480209	1484222	1464964	1562972	1664282	1446048	1802756	1784508	2275842	2147863	2422860	2210549	2217250	2076006	2317018	2455492	1431677	2152449	2260938	2119106	1836126	1606250	1298143	1311423	1097734	1482093	1241899	1230912	781684
345	926559	743878	854278	755097	802388	1488234	1454810	1781588	720035	894786	1147891	1514835	1225480	1623952	1284236	1878380	1465551	1396191	1371707	1300190	1484850	1474955	1437832	1519857	1659068	1410331	1823174	1776265	2280086	2123392	2416227	2217660	2204953	2074368	2262617	2472498	1488180	2191360	2263654	2164923	1880414	1634529	1324006	1321522	1120335	1498825	1221495	1234024	853555
350	980687	700682	901255	773604	810781	1519134	1445052	1784058	723774	875269	1141408	1530175	1248300	1633383	1301337	1908707	1470765	1428305	1450907	1298716	1510945	1486979	1481561	1545925	1667871	1454756	1826081	1790964	2318970	2161402	2428278	2191483	2173603	2142213	2276811	2436180	1473167	2169304	2299740	2128619	1809949	1627323	1330571	1342868	1100231	1506468	1219421	1225549	772990
355	977562	747549	918970	791196	834133	1531608	1454783	1802920	731322	883581	1153200	1544738	1273372	1640780	1298853	1901227	1464896	1449255	1453827	1316281	1516691	1475705	1492465	1560815	1675992	1456161	1836153	1791605	2325316	2160460	2433219	2199303	2168513	2119939	2274381	2439033	1475596	2174327	2296969	2132850	1825958	1648846	1370560	1341954	1124129	1510194	1219298	1231499	772498
360	982448	697338	924730	789340	855752	1543851	1507478	1811409	733724	896396	1182693	1551098	1236426	1655957	1297665	1897447	1480059	1448109	1488043	1317387	1504394	1467598	1502415	1554210	1680796	1454960	1841353	1801500	2331635	2159300	2433915	2205363	2168076	2112692	2281547	2443032	1482693	2183157	2305977	2137231	1838077	1670983	1382830	1347194	1114098	1535607	1221741	1230489	786610
365	989722	720840	914248	818970	848696	1543455	1501009	1818397	727650	942240	1215585	1527691	1240521	1662999	1307519	1909157	1479131	1434461	1485327	1338187	1484536	1476292	1480005	1580646	1684003	1474614	1831062	1803479	2310058	2160733	2425494	2207465	2217018	2111764	2326927	2462016	1464227	2176169	2283021	2145966	1871829	1671857	1377016	1354701	1151507	1539961	1249583	1238828	820390
370	994881	763777	922560	819407	850020	1560515	1519380	1828687	740289	929575	1203343	1533096	1313265	1679663	1336003	1917796	1519789	1435239	1512596	1342977	1484509	1514412	1503220	1577698	1693489	1499726	1832823	1814384	2328264	2156516	2420485	2216964	2218915	2121249	2331908	2463217	1472566	2182120	2277643	2139333	1876210	1648996	1386488	1358918	1159300	1531786	1270369	1235157	781588
375	1007178	708065	954455	795482	880032	1585286	1569687	1828087	782243	921086	1187730	1576593	1304530	1685764	1333369	1924402	1493202	1455697	1551330	1341476	1527432	1508775	1510495	1565783	1690869	1483198	1857253	1810645	2365196	2168690	2424675	2210085	2183225	2155479	2280878	2451343	1516827	2198648	2310494	2163026	1887934	1673699	1406578	1370028	1125016	1553896	1257854	1231745	791114
380	1013688	719857	963450	807014	887648	1599016	1552040	1846280	790063	932509	1201541	1593434	1347891	1692943	1362944	1935662	1515708	1437845	1545898	1358045	1536371	1490200	1509908	1568062	1699412	1502278	1864487	1813443	2350306	2172334	2444819	2211477	2182625	2168690	2282802	2448832	1529738	2204162	2307956	2170942	1855656	1679281	1393339	1374996	1124061	1566193	1249351	1228974	781411
385	1024511	711027	978503	813975	941558	1615626	1561061	1857430	802620	948382	1197884	1601214	1330011	1699385	1371652	1939251	1523597	1434843	1565101	1357840	1521359	1516773	1521672	1585955	1703630	1509771	1867366	1818738	2388726	2178244	2429261	2211764	2188794	2144356	2281956	2450947	1531049	2207451	2312637	2189722	1920226	1675037	1400873	1385641	1140166	1568417	1238978	1227159	791524
390	1033956	721290	989886	829425	953473	1627254	1607970	1865742	808570	970233	1228196	1615121	1319148	1726886	1381697	1945038	1517401	1454715	1551262	1356926	1526176	1524347	1526122	1597925	1711122	1531021	1866029	1822955	2439415	2172321	2429124	2199480	2185941	2161293	2283280	2454865	1529479	2214589	2312105	2187293	1897119	1671215	1412201	1386488	1130421	1565346	1252940	1231021	790951
395	1042827	727691	1009416	843182	964118	1645202	1582270	1877807	815121	989149	1236631	1633587	1357321	1747768	1389886	1959792	1555192	1465265	1542486	1373249	1538582	1530039	1529588	1602715	1710263	1541353	1875528	1828155	2414384	2172675	2430503	2208911	2185259	2168922	2288671	2456311	1539729	2214835	2316977	2196614	1904257	1694690	1424812	1399044	1142240	1578653	1244588	1237641	797106
400	1016350	787989	1040766	839634	971748	1652640	1608980	1904585	832427	1046007	1249747	1636303	1345379	1733150	1383976	1964200	1544246	1487197	1528251	1396874	1512992	1511764	1490132	1585054	1719134	1496573	1880892	1821932	2436276	2152149	2422996	2226804	2228483	2139142	2266165	2491537	1570123	2241599	2293516	2241981	1966411	1705417	1416882	1405622	1191715	1572457	1246935	1229015	869496
405	1071857	761075	1102524	860351	974586	1675733	1640753	1892793	827378	1002906	1246294	1644301	1359792	1744560	1397556	1970901	1578408	1493694	1562480	1371638	1555574	1518124	1534652	1617783	1730339	1544397	1884549	1837477	2420758	2185846	2431362	2207219	2197720	2181642	2284972	2459942	1559014	2219489	2316595	2200845	1922355	1726395	1426982	1408502	1111327	1584358	1256898	1234652	808434
410	1069127	767681	1086556	903575	965811	1679950	1591073	1896491	810154	1029507	1302647	1615640	1381206	1732181	1404940	1970000	1582407	1466124	1569728	1420021	1524115	1507765	1537559	1647290	1737463	1553937	1872471	1848791	2388275	2181820	2429943	2212719	2235703	2157171	2330011	2481342	1548341	2215490	2295932	2207983	1937572	1686665	1417783	1412501	1147195	1591387	1279404	1240971	820458
415	1036631	802306	1079582	880865	1010153	1695918	1633833	1927473	829698	1044902	1305008	1676470	1363545	1762794	1433860	1979227	1576183	1527282	1515558	1418451	1533833	1541749	1494758	1607069	1735553	1494458	1894021	1841107	2353227	2159710	2428401	2229643	2235962	2142104	2268881	2501336	1599126	2249214	2302551	2252012	1991783	1733273	1435157	1427992	1173181	1601582	1257826	1226135	869714
420	1086283	777848	1056393	928401	1000313	1714835	1621809	1895454	811259	1061948	1324866	1663777	1374928	1767899	1448641	1999235	1581342	1519434	1566602	1421440	1551712	1533806	1532741	1652667	1743441	1562016	1877684	1860638	2518055	2185914	2428865	2210631	2238842	2159846	2344069	2485928	1556093	2228824	2302592	2212897	1970847	1717892	1438746	1429643	1168090	1587961	1279773	1244656	822819
425	1093762	760433	1084809	909444	1113129	1732263	1660228	1917496	852886	1050743	1313456	1700026	1377562	1738091	1455424	2015408	1588548	1534174	1612378	1397201	1580223	1557021	1547768	1653486	1737695	1562617	1894949	1851958	2517441	2204476	2434379	2202838	2199112	2188166	2306536	2472389	1600122	2236112	2330039	2216090	1959560	1740848	1463026	1440766	1123774	1600859	1267680	1233724	820635
430	1103630	787047	1066889	944929	1062822	1729506	1647181	1919980	811628	1090350	1352804	1680086	1372635	1774982	1468663	2038623	1571720	1495700	1598771	1411273	1582202	1562658	1547563	1670683	1753063	1576483	1891346	1867448	2522532	2181615	2426026	2205035	2245488	2152804	2333382	2489763	1571161	2232714	2302647	2209812	1946526	1709075	1480278	1443373	1171625	1600818	1295673	1242622	859874
435	1111600	780059	1112842	932946	1123529	1754551	1675351	1915804	834925	1094895	1381779	1717551	1376306	1785955	1438924	2057417	1586774	1547536	1560774	1412433	1623460	1582079	1561525	1666438	1748450	1584113	1909198	1861102	2549897	2196737	2431704	2206891	2197761	2183198	2295168	2477589	1608406	2239428	2340930	2231008	1929424	1711887	1495031	1454264	1146321	1607847	1289572	1230448	841094
440	1123106	787484	1135785	936413	1182407	1758836	1681206	1908502	861320	1050184	1352790	1734474	1363108	1800108	1451889	2076633	1573822	1538855	1582884	1426872	1629793	1553077	1564937	1676320	1760310	1585409	1914316	1864691	2540657	2202811	2430011	2199276	2196996	2167803	2292069	2480073	1616049	2245406	2331281	2233000	1949842	1724811	1497870	1454114	1143332	1612938	1271297	1241271	831063
445	1133478	794172	1151275	940562	1200190	1771679	1695591	1933492	862849	1112910	1371734	1735976	1343114	1832072	1451344	2064036	1582134	1545952	1580864	1439374	1644055	1571707	1574777	1687688	1770860	1581738	1924511	1867052	2556693	2196000	2432700	2205554	2203220	2178380	2305308	2481356	1616704	2247303	2333819	2241216	1952381	1759287	1503097	1466425	1170956	1620772	1289572	1256175	895918
450	1089968	827268	1099808	981260	1185000	1756625	1685450	1971570	864296	1194171	1413361	1717619	1366698	1840834	1457594	2077384	1591660	1526217	1527500	1489026	1590473	1525426	1552736	1649951	1762494	1537177	1911313	1864705	2535198	2170396	2427077	2238473	2278367	2126940	2323242	2518247	1637559	2267025	2284399	2272866	2047727	1757867	1532263	1468035	1275665	1613948	1307642	1251316	913102
455	1103316	832550	1132973	945557	1203862	1782557	1707628	1956066	887034	1155684	1382134	1761402	1380701	1845202	1475392	2084959	1593530	1546758	1524184	1474191	1606646	1563586	1564268	1645188	1764569	1518629	1933355	1863845	2550183	2169277	2431431	2236153	2245952	2144301	2277602	2511654	1647577	2272553	2318629	2292506	2026859	1759696	1549842	1494513	1242527	1629793	1285546	1234652	946703
460	1151357	801241	1186952	960529	1173303	1809921	1727514	1960215	878258	1169905	1416159	1775296	1432127	1838064	1491592	2088289	1613279	1559259	1601064	1466575	1633874	1588890	1597420	1690200	1773863	1577220	1939797	1876811	2557226	2202947	2432645	2210221	2204053	2200668	2303848	2479308	1626790	2252913	2345707	2252490	1968404	1733901	1545475	1476402	1171707	1630353	1294622	1259150	870588
465	1160188	809840	1203125	953991	1218015	1812596	1732509	1980496	886692	1096874	1405172	1789231	1428824	1848300	1484604	2097420	1608188	1564159	1615995	1487661	1632850	1596901	1576088	1698088	1794867	1577330	1935498	1880455	2553486	2207519	2426763	2204462	2196382	2188835	2296055	2484904	1635471	2262303	2348232	2265196	1972116	1742322	1558877	1489599	1198948	1642691	1296997	1265388	837559
470	1167776	810918	1221236	951030	1272580	1832591	1748436	1968636	896833	1124648	1433219	1784058	1376975	1848491	1475856	2101050	1624484	1558604	1614794	1497815	1637340	1603015	1590746	1706578	1781506	1582666	1941257	1887224	2572266	2204926	2434365	2204885	2202715	2192738	2296792	2483921	1646157	2262685	2346839	2258290	1983976	1760010	1582325	1494922	1178080	1645379	1297897	1262944	838774
475	1175173	824743	1246075	957267	1321795	1848041	1748600	1994008	929193	1149842	1434324	1808488	1377384	1846294	1467912	2117851	1676811	1594417	1595741	1495004	1640957	1610617	1609526	1700668	1779049	1579022	1940821	1888521	2576579	2208788	2434065	2209921	2210140	2202933	2307314	2482516	1632796	2264268	2350715	2261184	2019284	1771939	1551862	1501883	1195072	1656898	1320553	1262904	858372
480	1185027	853541	1229029	1096915	1281042	1869222	1733710	1983157	903316	1221372	1469032	1790268	1380646	1850579	1449351	2111982	1657021	1570014	1594663	1540452	1612064	1581288	1580564	1713265	1789326	1584372	1927964	1903261	2565455	2203943	2430830	2209444	2250115	2174163	2343318	2501091	1619229	2262043	2330530	2256625	2049596	1761702	1553855	1500682	1238009	1640561	1313347	1271911	902702
485	1193121	842868	1278340	1073181	1258809	1875282	1763804	1988112	941380	1186952	1456584	1829520	1495809	1852667	1450798	2123952	1671870	1595509	1638159	1508597	1691633	1612269	1622095	1706264	1793748	1577684	1950252	1896874	2582666	2220567	2439524	2203875	2204257	2207151	2303138	2486897	1651630	2274791	2356953	2268717	2033069	1786337	1586788	1501651	1215585	1657239	1287770	1257895	899399
490	1159382	889995	1311327	1094540	1405008	1868008	1786037	2013238	933451	1198239	1472403	1846976	1440698	1864869	1482652	2131635	1682639	1607069	1567039	1546703	1652517	1593844	1576388	1701255	1795809	1522164	1957854	1891865	2564541	2199508	2444547	2232604	2246157	2171010	2264978	2520103	1686037	2295454	2341858	2312910	2072675	1816404	1572239	1521850	1278299	1674518	1283512	1257240	938542
495	1208093	840480	1311846	1096574	1361825	1899248	1787279	1999098	923583	1175610	1482898	1853595	1399412	1880510	1471202	2141803	1677193	1629957	1645843	1553227	1690486	1618206	1653090	1730817	1803698	1602606	1952736	1908120	2586747	2221290	2453309	2198279	2210126	2212542	2301050	2482488	1665005	2281110	2362494	2263586	2045679	1805895	1598102	1519721	1229547	1675910	1310031	1266670	893216
500	1219243	850716	1325003	1099371	1349460	1909457	1803834	1995413	943742	1186187	1495277	1863791	1464978	1883894	1482939	2144738	1698798	1631417	1647331	1544847	1705144	1621604	1617373	1737204	1802824	1608898	1952408	1909744	2583512	2223310	2453500	2210918	2217332	2223501	2312337	2488589	1672280	2284850	2363804	2276074	2049187	1786133	1559396	1525630	1238009	1673058	1311696	1270451	883594
505	1182584	891756	1292042	1105022	1450115	1903821	1803056	2027541	974177	1270901	1523570	1886583	1439729	1892233	1527336	2150934	1701036	1636999	1569059	1568226	1675378	1606045	1551985	1725426	1811532	1555056	1957976	1909334	2570301	2197829	2447372	2243182	2257662	2177643	2280919	2526531	1698252	2302783	2348027	2328264	2102619	1821045	1573481	1546376	1315026	1675746	1305950	1276142	950020
510	1186706	906414	1269455	1158290	1451480	1903452	1789899	2022614	981424	1295372	1534447	1859164	1459341	1891592	1508174	2147399	1707315	1617373	1572621	1596614	1626040	1574163	1564255	1746990	1820785	1556666	1950292	1915899	2561088	2192916	2446048	2250675	2301296	2152831	2334488	2531990	1676183	2301855	2323556	2324497	2126831	1831554	1584577	1539579	1370942	1696519	1320553	1279131	956844
515	1242308	871966	1362330	1128906	1347877	1960515	1820935	2016609	992425	1242076	1542158	1892233	1431131	1895604	1531595	2159983	1702933	1653377	1663231	1590568	1703015	1632113	1631376	1758918	1825098	1608502	1952749	1919352	2599398	2227104	2453623	2210863	2225849	2215708	2301760	2487961	1690336	2288821	2369304	2287101	2049828	1817469	1592220	1545065	1260788	1708911	1316159	1279077	907683
520	1250197	875951	1381888	1136604	1354510	1964050	1838446	2027555	1001118	1209321	1540398	1889899	1437927	1917564	1520512	2161225	1709990	1664691	1686255	1581574	1690609	1638269	1647877	1778121	1831649	1619502	1962276	1927009	2593434	2230530	2445952	2217196	2219884	2224798	2304817	2494608	1675596	2291100	2378476	2287634	2043905	1819038	1591155	1541066	1265633	1711423	1318643	1288330	900381
525	1215695	922246	1353254	1146485	1419229	1974341	1842254	2051548	978817	1313293	1594117	1908038	1424839	1922478	1529233	2179308	1715353	1657485	1588207	1610290	1679609	1619107	1587238	1763299	1825043	1554633	1973726	1920157	2586446	2203356	2443277	2235198	2259014	2180946	2276592	2530407	1715121	2311327	2364964	2337067	2106946	1841476	1605499	1567093	1329793	1694431	1332141	1280100	940521
530	1215804	931554	1326900	1182857	1398266	1958277	1821877	2040152	991865	1322969	1598034	1889995	1434324	1923610	1520157	2174027	1714644	1642636	1603002	1618001	1651221	1610495	1585054	1772757	1832318	1571966	1961170	1933410	2583498	2199603	2447399	2249173	2297884	2154687	2315913	2531908	1697065	2306850	2334542	2332236	2154892	1843782	1608611	1561621	1373535	1691114	1331554	1292042	952422
535	1231008	940712	1378462	1161566	1432386	1988780	1868294	2058727	1026504	1301746	1580510	1921836	1432182	1934106	1535948	2184577	1706728	1665237	1596683	1607342	1676674	1646144	1588043	1763026	1821836	1578967	1979500	1931908	2585000	2205527	2446621	2239415	2255765	2183608	2269427	2535198	1720444	2311832	2370655	2353759	2105458	1852190	1596751	1590746	1329943	1700586	1312419	1272758	953609
540	1231499	943878	1357717	1191278	1443182	1992397	1866097	2077138	1023829	1345120	1611327	1903452	1448668	1946294	1542158	2204175	1738009	1640739	1628537	1634679	1621522	1612965	1581861	1784249	1838814	1592165	1972594	1943400	2582843	2194908	2442881	2251466	2306250	2165346	2325589	2537286	1710235	2309730	2344219	2330134	2156994	1855097	1613661	1578503	1389490	1712132	1359601	1283731	964159
545	1246717	948300	1412842	1178353	1417810	2018383	1907847	2061566	1010809	1336726	1611887	1937559	1467776	1947126	1530134	2193189	1722846	1672293	1610249	1627678	1657226	1642581	1591360	1762071	1838050	1590514	1984590	1945488	2608283	2208611	2445734	2238419	2265906	2190841	2289899	2535853	1735785	2315299	2374259	2358945	2132031	1864760	1611682	1649583	1308761	1705881	1332168	1269973	971243
550	1299549	920526	1476402	1185792	1411232	2039456	1912637	2048191	1022491	1304285	1613006	1937586	1465947	1927405	1518233	2208202	1736644	1697720	1718165	1633696	1698730	1672703	1659491	1796082	1847549	1651071	1977643	1948204	2617441	2233983	2450251	2198157	2227282	2242718	2311777	2505308	1720935	2301282	2385423	2322136	2076006	1859887	1594526	1631294	1244233	1712542	1331253	1269891	893025
555	1310181	926408	1500136	1204899	1384959	2042936	1962139	2052176	1042390	1339251	1627691	1950784	1473617	1933778	1536836	2210413	1766507	1701118	1706782	1644233	1705963	1689954	1688234	1800695	1854687	1652231	1976115	1949487	2625398	2231908	2460460	2203534	2225412	2230052	2307069	2503411	1707615	2303384	2383430	2313333	2049173	1856325	1624484	1643305	1212992	1719393	1335362	1284522	886460
560	1305963	930776	1519530	1234051	1416923	2047031	1962412	2041476	1050361	1360597	1629356	1956789	1468636	1922423	1531758	2220908	1766820	1704762	1722314	1616199	1708611	1669359	1677248	1805595	1846976	1665742	1977043	1954387	2618369	2230803	2460242	2205922	2223242	2236631	2309211	2507683	1715053	2305267	2383730	2320130	2070246	1868881	1648464	1654796	1223952	1737245	1351098	1277466	880128
565	1264255	975542	1488589	1193748	1440234	2051616	1958850	2078640	1053268	1374341	1644642	1963627	1457403	1931827	1553131	2229438	1776756	1701842	1642936	1651180	1661375	1674095	1631103	1800327	1846294	1604817	1999399	1951685	2606550	2214521	2459710	2242649	2262262	2192370	2281287	2539770	1748832	2324893	2378667	2360447	2126886	1883116	1632782	1667230	1282830	1723105	1358331	1272362	954469
570	1267053	986092	1471911	1210877	1447249	2040848	1930994	2099603	1035471	1405417	1676320	1943155	1483690	1973808	1554837	2227800	1760679	1678640	1664145	1654251	1633574	1657731	1610017	1814043	1862085	1613470	1982843	1958440	2613893	2203261	2450593	2251534	2307000	2165974	2326217	2540452	1736481	2322150	2349228	2357321	2154660	1883935	1641080	1662863	1322273	1728851	1364159	1290173	941189
575	1278189	999112	1537450	1307110	1505131	2059505	1957007	2111764	1059915	1387279	1649651	1981888	1489845	1991769	1555015	2232386	1761607	1712651	1638064	1646034	1681479	1685177	1637177	1801487	1871993	1609962	1999931	1957717	2620498	2207819	2457717	2230994	2257949	2199699	2276947	2539347	1759000	2325930	2375924	2377780	2140984	1883553	1624716	1685614	1290732	1729397	1334433	1286583	967489
580	1279923	1013156	1517223	1349706	1566466	2059983	1945980	2112228	1050811	1448696	1690664	1953609	1509853	1993216	1554305	2236057	1752613	1695509	1650211	1650347	1639401	1684440	1634201	1834638	1870533	1607178	1992984	1962235	2609457	2208638	2465374	2246566	2286405	2164227	2329670	2538773	1739142	2324648	2354387	2358986	2174081	1883744	1652258	1677712	1329602	1747645	1358823	1289777	960911
585	1338937	981028	1624375	1309225	1534706	2106455	2021563	2097652	1066793	1354237	1682871	1975664	1525535	1992301	1560078	2232236	1745871	1738269	1777370	1665865	1725521	1732536	1703957	1842267	1878094	1661893	1999235	1967489	2618260	2236726	2468622	2208488	2201637	2241858	2313265	2510576	1730202	2313320	2390568	2343932	2086214	1887293	1649337	1693953	1228933	1752203	1349910	1285737	896410
590	1350511	997529	1584399	1360965	1447645	2104025	1992083	2080578	1076347	1397897	1707669	1974518	1497761	1994103	1576088	2243195	1750333	1707601	1784959	1678831	1706687	1710153	1697201	1866193	1891060	1672908	1991660	1981738	2626463	2230666	2464923	2216199	2256257	2221918	2363545	2523624	1697583	2311095	2371392	2320812	2109061	1885805	1665811	1693871	1258441	1752981	1370410	1313484	898020
595	1310249	1033751	1533724	1373194	1584263	2095195	1973017	2099085	1098389	1456885	1713797	1974122	1514794	2006728	1558441	2253254	1768035	1685027	1718602	1699112	1682516	1707424	1651971	1855970	1891196	1621290	2004571	1974996	2591564	2210235	2459669	2248027	2300163	2177084	2330366	2544137	1751043	2326695	2352845	2374340	2179172	1893516	1663763	1705486	1350770	1748559	1378763	1311532	936945
600	1323870	1043046	1600545	1348477	1578408	2131526	1992438	2117346	1130899	1434679	1710099	2017346	1519625	2006823	1571270	2259641	1760761	1719734	1704503	1697570	1698034	1733000	1666479	1861429	1894185	1625439	2025043	1971010	2580264	2217728	2462849	2234433	2249883	2219666	2283771	2546143	1767448	2330871	2383799	2392984	2152544	1921058	1657117	1718315	1325016	1758823	1370465	1299057	933233
605	1334911	1056134	1595645	1354810	1607069	2146648	2005554	2106796	1122478	1449310	1749105	2004899	1520908	2032400	1577152	2265660	1771706	1738077	1705240	1701896	1711914	1740015	1666971	1868076	1879540	1622273	2023733	1976674	2620062	2213797	2470355	2238514	2245202	2218206	2291906	2548382	1774368	2333055	2381738	2396723	2161061	1917127	1657567	1714739	1336481	1764691	1369182	1309771	935266
610	1341026	1068458	1573672	1376852	1523351	2129465	1986119	2110426	1103220	1495809	1759396	2000395	1509567	2042486	1585928	2274190	1772798	1726163	1720185	1688398	1673877	1703438	1661293	1875351	1888862	1627063	2019338	1979663	2594813	2209962	2462685	2258700	2292725	2187538	2326244	2545379	1758850	2332045	2361730	2394935	2187757	1910358	1685027	1709280	1341899	1758645	1394253	1320253	935403
615	1397979	1034788	1676593	1353459	1542813	2167544	2051848	2087825	1127336	1391060	1740712	2011286	1538350	2029616	1575746	2275350	1773631	1748750	1773303	1685546	1750675	1740015	1709798	1890063	1896601	1692274	2014302	1985082	2611381	2241039	2473699	2204462	2205281	2246457	2308816	2516227	1737122	2323501	2394471	2348286	2108338	1922286	1675200	1716800	1237805	1773836	1395604	1318329	889122
620	1409007	1051166	1645761	1357745	1533587	2154114	2039183	2058904	1117619	1464978	1777002	2001118	1532714	2036044	1575924	2281642	1800395	1725275	1772703	1719366	1719598	1713511	1720308	1909321	1900163	1699112	2009157	1998088	2630857	2233683	2469209	2212392	2249719	2231185	2367284	2525371	1722368	2323856	2380564	2343700	2136098	1913483	1670997	1713497	1289845	1777207	1407069	1317250	895141
625	1375678	1085246	1624620	1320103	1613975	2163954	2068294	2093503	1136317	1498293	1775391	2026968	1521877	2040793	1596751	2283253	1817796	1765033	1696451	1702715	1724115	1734433	1673849	1873385	1897392	1626340	2042145	1983908	2648641	2221317	2471188	2245666	2250675	2226804	2270219	2548218	1785027	2339633	2395686	2397761	2177534	1942868	1679254	1743591	1295250	1801186	1375392	1314248	950893
630	1382748	1087102	1601023	1406741	1610495	2159450	2046280	2102920	1188726	1553705	1804585	2018997	1533137	2052667	1576729	2288357	1821809	1733137	1708324	1703752	1717510	1716254	1654469	1885778	1893148	1643059	2033423	1994240	2633150	2211805	2472621	2255356	2289408	2197542	2314207	2549351	1766302	2335320	2373467	2398730	2198812	1941476	1696915	1731226	1348764	1782570	1408488	1333246	943551
635	1395686	1121045	1666193	1370942	1663026	2172457	2062972	2104639	1152394	1494608	1783376	2053814	1558277	2062999	1605745	2288535	1810877	1775241	1723665	1724757	1764746	1739156	1686542	1862276	1903015	1627063	2043045	1996273	2624388	2223515	2479909	2243032	2245775	2210849	2270928	2550497	1799303	2340206	2401350	2412282	2177002	1947658	1696082	1746594	1402852	1788166	1380619	1332905	926913
640	1403643	1126122	1616950	1454605	1614985	2158372	2036508	2117564	1147659	1528224	1818001	2028319	1604831	2072198	1615353	2286692	1808870	1753868	1711450	1748041	1716459	1713320	1664432	1890841	1906018	1635307	2037381	2004994	2615094	2220116	2475296	2250661	2284263	2176456	2327800	2551330	1781888	2339237	2379499	2401746	2203834	1961225	1720144	1735430	1376756	1790145	1416213	1328033	981561
645	1422532	1120731	1747563	1428701	1642527	2191278	2085191	2115312	1187375	1495755	1786078	2050593	1594786	2079172	1607492	2299194	1823706	1781206	1746908	1723010	1759901	1746171	1692779	1883567	1898334	1627828	2050920	1999071	2627227	2232331	2477657	2240002	2246294	2214330	2273535	2549187	1810972	2341599	2397119	2419516	2186733	1952162	1707437	1752968	1319966	1789777	1386979	1329984	977575
650	1426695	1121113	1759628	1415790	1666520	2212733	2049610	2110030	1152613	1504599	1797761	2057703	1595209	2068731	1634229	2297679	1832973	1788999	1758986	1731363	1750688	1744738	1688057	1896983	1909348	1634133	2050688	2000368	2623870	2231635	2478462	2246539	2257458	2214302	2284331	2553773	1810167	2342704	2396164	2421522	2175105	1962262	1735716	1766411	1298798	1788098	1392779	1350852	959696
655	1431131	1146458	1714562	1513743	1642650	2198211	2079158	2122177	1154537	1556980	1840097	2028210	1597843	2097474	1614043	2303356	1847235	1764691	1763736	1745966	1715940	1720335	1692233	1910645	1915845	1653623	2041762	2010740	2634911	2221044	2474327	2257485	2296696	2186979	2336945	2558249	1793257	2340152	2378203	2411341	2196996	1962344	1730325	1753009	1347467	1802319	1406427	1359696	951125
660	1491155	1117128	1812091	1416159	1562003	2253677	2124620	2113251	1196273	1457949	1809935	2068704	1612501	2080277	1658659	2305909	1854687	1795563	1842145	1745188	1795468	1749119	1753732	1912132	1915817	1716404	2038869	2012364	2650060	2260638	2489312	2207383	2211887	2258181	2316827	2521822	1789831	2338378	2410849	2375773	2108379	1958918	1725576	1751685	1246062	1807396	1414439	1356380	906960
665	1499521	1125194	1832018	1400668	1597351	2249787	2108761	2122164	1189436	1482134	1798675	2079500	1617960	2083676	1642267	2311859	1861866	1805213	1813593	1742636	1804298	1761388	1747495	1921331	1918574	1724238	2044096	2014603	2651016	2257758	2486051	2210631	2203834	2258481	2316895	2524006	1777002	2339947	2410317	2375828	2114289	1961279	1703957	1746116	1266862	1806782	1414357	1364555	907369
670	1504653	1138351	1826586	1442199	1508365	2231021	2167093	2124184	1208679	1512924	1809075	2091305	1589900	2108406	1630899	2313156	1864405	1808911	1840138	1757362	1797911	1762508	1763954	1918151	1928606	1722246	2038473	2018574	2673030	2260952	2484781	2210945	2208106	2260406	2317550	2528483	1787648	2342486	2412282	2365647	2113524	1974559	1707997	1747072	1311778	1805172	1426340	1376060	876183
675	1462917	1164446	1804230	1521072	1585942	2216199	2129793	2149924	1217687	1579691	1852504	2064705	1594472	2092929	1656120	2314534	1861852	1799480	1794089	1773563	1740084	1724743	1702893	1917005	1926708	1669223	2047331	2020226	2644410	2229970	2477807	2255520	2282352	2199985	2337722	2557635	1811736	2348586	2386706	2411914	2210849	1975378	1749719	1759437	1454728	1805131	1418042	1377152	965852
680	1472921	1158550	1844083	1467203	1619475	2230557	2169646	2162398	1241844	1554141	1833041	2097843	1604558	2120307	1667039	2324197	1869605	1818206	1775978	1760460	1766711	1759014	1702729	1897297	1927787	1677998	2064691	2019666	2638227	2241407	2481983	2258318	2231362	2224497	2292902	2560433	1817919	2344615	2404544	2424893	2207710	1991292	1725876	1781055	1410235	1811327	1411013	1364896	987361
685	1482980	1167121	1850661	1417510	1671106	2233505	2131922	2164978	1207519	1542581	1835921	2103084	1619298	2125548	1695113	2327145	1868185	1812542	1764732	1761457	1782407	1761825	1696833	1894540	1927787	1665210	2068990	2017114	2643755	2253104	2478776	2256625	2228087	2216732	2293871	2560638	1833533	2347208	2406591	2421631	2198157	1998075	1725849	1785559	1415190	1821454	1413224	1360638	954660
690	1479541	1179377	1798334	1427200	1584590	2209989	2117537	2145557	1180742	1629233	1853063	2081233	1594485	2136521	1668076	2334652	1879540	1785123	1769878	1772484	1745666	1734406	1695277	1928824	1930953	1664555	2057390	2028142	2629547	2252476	2478899	2256789	2280796	2204844	2328988	2564391	1808966	2348887	2388234	2413019	2220881	1992015	1740302	1764801	1416172	1809198	1430271	1378667	985778
695	1542513	1150566	1919161	1476975	1564746	2250688	2140766	2152722	1204653	1527609	1824293	2096082	1597201	2139265	1685996	2333560	1863627	1819680	1846062	1772130	1814657	1770246	1764104	1935675	1931513	1727350	2053568	2028947	2646266	2282857	2487429	2209676	2205690	2268908	2330271	2539333	1793939	2342636	2413620	2388958	2117632	1991196	1718765	1762248	1269223	1812992	1448941	1366234	962835
700	1545707	1170642	1865497	1473890	1544519	2247590	2130871	2133587	1205759	1551357	1870082	2073767	1610126	2141708	1736699	2335129	1854264	1800982	1842158	1791210	1794881	1744970	1757280	1940179	1942868	1743823	2043891	2043004	2650210	2269973	2484822	2216650	2256721	2248409	2386542	2554933	1759833	2342158	2402005	2367598	2148873	1978298	1712487	1760106	1335839	1820103	1462098	1391346	986488
705	1505499	1201582	1877753	1442636	1638064	2240670	2169414	2178449	1248437	1571051	1862753	2123228	1616049	2151357	1726517	2339306	1843168	1804285	1802169	1786801	1798266	1774054	1723638	1924689	1936617	1684959	2070369	2028182	2652885	2270287	2489312	2265578	2224484	2235539	2304448	2570369	1840944	2350988	2408693	2430544	2186228	2006004	1725043	1787320	1392192	1825808	1414657	1375610	996041
710	1512992	1206441	1874846	1551698	1675173	2234256	2134611	2176633	1195127	1677357	1895864	2102961	1605759	2151125	1738814	2334693	1849719	1762344	1804544	1782639	1784413	1753391	1702333	1941408	1944137	1691101	2061402	2032059	2627309	2262303	2485204	2273262	2264514	2200982	2338787	2571611	1818629	2350511	2389381	2419407	2230776	2006086	1728442	1780783	1459669	1819434	1424416	1389340	1055452
715	1522573	1203029	1926627	1467708	1700258	2259095	2153650	2184331	1266165	1620267	1877302	2123187	1625398	2169796	1772280	2347303	1870478	1804244	1787456	1789654	1818765	1782202	1719011	1922505	1936931	1680960	2077589	2026968	2660119	2272593	2491100	2260174	2218056	2233260	2292765	2569222	1852053	2352544	2409171	2433259	2205936	2005254	1731185	1800654	1349569	1823556	1424648	1374286	1029684
720	1528537	1206673	1866971	1484713	1705936	2252981	2134420	2195318	1273836	1673713	1908079	2097188	1629752	2168813	1744165	2347672	1861675	1777630	1796055	1791756	1777889	1752626	1721208	1944478	1949788	1692124	2063340	2032209	2653118	2259983	2482693	2267748	2268813	2215612	2340507	2565374	1825139	2352572	2392206	2434638	2222300	1992261	1733328	1787088	1453664	1827882	1443141	1380168	1027104
725	1582775	1172089	1949132	1450839	1648286	2288289	2179267	2179472	1285505	1613634	1888507	2137627	1612528	2175282	1758945	2351043	1859205	1826231	1866561	1802319	1864841	1774436	1771625	1940288	1949747	1748382	2058072	2036399	2654359	2285696	2493557	2214166	2205608	2262207	2333601	2540766	1814248	2349978	2415285	2392997	2119052	1994922	1741080	1788507	1371775	1838364	1447863	1383717	958577
730	1540138	1221154	1912596	1471543	1699385	2246471	2151753	2184072	1321877	1653036	1943427	2117237	1635293	2169181	1757949	2341121	1859123	1802551	1789381	1828223	1780523	1745857	1716213	1950197	1954755	1711068	2071979	2040166	2631499	2264828	2486596	2249405	2270082	2213006	2336208	2568281	1832181	2351452	2391169	2431035	2216800	2003179	1761621	1799426	1514739	1838951	1451958	1365838	1074259
735	1553855	1230503	1947508	1471543	1671939	2254974	2144724	2197720	1327323	1696560	1933969	2120894	1648314	2173508	1764773	2353759	1858604	1772457	1803834	1831281	1793707	1740452	1714807	1952995	1958086	1709102	2074968	2040671	2633232	2261607	2487975	2250948	2262316	2213292	2340875	2570956	1841994	2351029	2390513	2438978	2214193	1999016	1766875	1798593	1516268	1832454	1445693	1377452	1064910
740	1554442	1238255	1967394	1556939	1631881	2253636	2145338	2204585	1384495	1712651	1938828	2107710	1650879	2179595	1767953	2360378	1866957	1782529	1823256	1820485	1805922	1746089	1716363	1953582	1963518	1705609	2077193	2042650	2624006	2258631	2485900	2259887	2270847	2214548	2336726	2572512	1834297	2355192	2390459	2448818	2221427	1993489	1756543	1805690	1413620	1841244	1452545	1383963	1052108
745	1569332	1254333	1998511	1567967	1684918	2282393	2159368	2189613	1439306	1690241	1920362	2138596	1638146	2196655	1754701	2359983	1865033	1831731	1824457	1821986	1827405	1785709	1726777	1940616	1957185	1687484	2090527	2036085	2634392	2273153	2489927	2247672	2223897	2229834	2288480	2572198	1866493	2353186	2409048	2449938	2203466	2009416	1758113	1827527	1372485	1839033	1450784	1382311	1059396
750	1577138	1260283	2021577	1558741	1694826	2285696	2146607	2196874	1451562	1701514	1925890	2162494	1627787	2195918	1744151	2361074	1865469	1837627	1836863	1832086	1829233	1779868	1738869	1946048	1960106	1697884	2086856	2041708	2598266	2272457	2491250	2239920	2227159	2234406	2290486	2570396	1866015	2355738	2409389	2447617	2210017	2014671	1755629	1836603	1386488	1836467	1438296	1381288	1037027
755	1635785	1243455	2047208	1604926	1626913	2303780	2193011	2204407	1398307	1705827	1954250	2129807	1660856	2199794	1754769	2370410	1875514	1831240	1896724	1849269	1812828	1758140	1798430	1967585	1970355	1765237	2066315	2066930	2610344	2278858	2492370	2208502	2257690	2247440	2380468	2553322	1795891	2353827	2403097	2382789	2180086	1982966	1752394	1814630	1392424	1844533	1478299	1395318	1027650
760	1634897	1230476	2056871	1545543	1622068	2319816	2223174	2199658	1422873	1667366	1925316	2158440	1651767	2203179	1770942	2371256	1894294	1831827	1900436	1836290	1886624	1789763	1812883	1956257	1964937	1759410	2077111	2054100	2630352	2286747	2500135	2205827	2211068	2267039	2333260	2543195	1827555	2349828	2421604	2394431	2185805	2005608	1755957	1817141	1309416	1864336	1478708	1385969	979950
765	1601187	1263108	2028182	1554810	1709908	2318383	2225849	2208024	1464787	1707410	1946976	2159287	1680059	2206359	1763204	2373167	1879691	1858659	1845297	1832864	1845789	1790500	1729302	1944710	1962330	1689749	2097078	2048955	2597242	2273658	2493298	2243018	2220922	2232809	2293584	2572020	1866861	2354783	2412037	2452654	2243482	2021372	1768554	1841776	1366507	1854564	1449678	1384809	1031254
770	1606168	1272116	2046512	1538651	1674955	2314848	2225739	2199385	1405213	1705513	1943919	2174668	1693994	2203356	1777330	2367148	1882816	1823228	1839415	1839388	1826217	1804162	1747454	1946621	1960406	1702115	2097215	2051275	2606618	2278257	2494007	2245393	2223938	2237627	2295959	2572607	1869550	2353500	2409812	2447972	2240766	2016704	1774204	1826777	1368636	1854660	1456980	1383580	1042281
775	1606332	1292452	2019106	1556830	1620471	2319680	2180277	2192902	1461675	1737081	1972457	2141831	1696191	2213483	1769250	2377739	1890828	1804708	1837818	1837504	1793625	1787620	1742035	1976565	1974149	1717796	2091005	2062903	2637217	2271324	2492506	2250197	2260406	2214766	2336399	2570710	1845215	2355424	2392875	2437627	2252258	2007069	1788084	1820649	1413388	1858222	1467012	1385327	1049924
780	1672389	1222164	2114316	1636631	1622723	2355042	2201923	2180673	1451166	1682802	1952654	2162330	1711368	2213825	1812460	2370396	1887252	1859259	1911382	1840752	1868213	1810959	1795877	1965565	1966957	1775214	2089026	2064937	2647181	2295836	2495249	2200368	2199562	2264405	2341462	2548068	1828947	2358727	2420171	2389039	2180305	2005759	1770273	1823119	1310140	1859969	1479677	1396287	981192
785	1670123	1251193	2136126	1586965	1687224	2357458	2221358	2183580	1441053	1708079	1957935	2174927	1720171	2226135	1841899	2369905	1895181	1848832	1917742	1853623	1893816	1808174	1784986	1976879	1974286	1775337	2094990	2061484	2625125	2293175	2503002	2194458	2207847	2264364	2333560	2550388	1832523	2360829	2417810	2406291	2186405	2021713	1768540	1820703	1282843	1866520	1481233	1404626	975992
790	1616814	1311368	2049064	1609321	1681206	2326599	2175473	2223515	1449378	1767284	1996027	2156243	1715626	2223924	1813729	2376319	1895891	1813988	1855970	1863135	1827609	1782966	1718056	1979390	1980277	1729957	2099180	2062521	2630516	2270314	2493298	2248081	2257089	2208174	2327254	2572648	1844683	2355342	2391387	2450852	2276429	2033765	1787770	1830216	1401050	1862453	1476456	1408434	1033560
795	1659751	1302251	2105690	1532973	1705144	2340902	2204093	2224770	1330339	1737136	1968608	2187729	1706878	2233696	1830189	2385000	1899890	1834720	1848095	1859833	1844233	1810399	1745748	1972211	1975460	1718547	2113634	2057635	2638514	2280550	2496942	2239115	2208338	2258277	2283662	2572239	1879104	2358686	2414425	2463190	2260119	2036863	1772880	1851221	1391428	1863422	1466329	1413688	1036276
800	1656489	1318192	2137422	1657103	1639183	2329779	2161852	2229575	1341995	1725371	2026490	2160570	1727446	2229356	1802224	2374886	1897228	1825876	1855656	1851917	1818765	1777521	1737982	1998634	1986187	1734201	2104680	2070505	2642608	2275664	2495372	2247263	2253609	2229302	2330653	2574504	1854933	2355888	2388726	2451084	2273535	2033901	1813893	1843892	1430080	1869741	1485969	1411614	1065401
805	1668199	1344028	2068322	1661416	1744888	2340425	2197406	2246962	1354783	1766152	2029015	2163668	1731827	2233287	1816445	2370055	1899849	1821386	1855479	1874395	1793202	1775255	1730407	1986583	1995782	1738460	2102797	2075801	2631185	2273467	2494471	2249979	2245570	2220922	2327746	2572416	1848586	2357703	2393926	2454209	2264650	2043468	1805991	1850620	1430366	1867175	1480687	1409512	1062890
810	1680646	1337422	2124579	1657376	1670901	2352995	2217359	2259955	1431663	1695113	2000067	2192179	1716036	2243195	1816486	2379691	1897856	1869932	1860078	1867230	1841176	1817182	1755984	1982516	1977616	1721509	2115885	2075774	2625262	2281697	2503070	2241776	2202892	2248518	2291701	2574013	1876456	2354728	2411395	2467571	2215026	2066370	1786214	1863736	1400177	1869373	1466575	1400750	1038583
815	1729575	1287702	2154114	1709212	1671679	2365032	2229656	2239142	1458864	1670847	1991278	2165251	1728032	2235935	1819420	2363012	1899835	1883444	1935552	1877725	1867025	1811081	1819270	1993298	1987238	1793885	2103220	2075118	2647222	2297324	2507123	2194499	2201951	2278667	2334979	2555288	1836740	2353936	2420458	2412310	2152490	2056939	1784809	1843182	1364378	1876538	1500572	1393093	1018342
820	1709225	1333342	2131881	1684645	1699699	2352340	2222368	2262467	1471147	1725576	2008174	2194390	1761757	2243659	1825098	2355547	1900913	1834119	1873972	1865360	1825507	1809812	1760078	1999890	1986269	1738637	2122136	2073863	2658918	2284850	2499085	2245529	2201691	2249187	2279759	2579104	1869509	2356011	2415394	2468908	2233396	2064350	1783471	1861361	1399153	1878107	1481902	1393680	1081097
825	1707424	1341408	2140534	1741380	1690213	2360542	2258945	2267899	1468554	1723310	2008120	2203875	1738187	2245133	1789463	2364650	1894758	1839483	1885068	1875760	1832591	1811600	1761907	1989858	1991114	1740834	2124115	2070642	2645761	2284768	2500040	2250429	2205786	2256884	2271720	2579950	1884945	2352790	2419830	2468990	2253759	2066193	1786610	1866370	1400026	1877398	1478913	1402988	1098007
830	1718492	1357117	2172935	1640002	1722505	2365469	2222682	2267175	1450675	1735307	2011696	2201951	1738760	2249979	1823174	2373617	1897856	1846880	1882229	1887415	1838637	1819557	1760952	2000449	1989463	1737682	2126627	2070055	2666684	2277452	2500722	2246580	2192929	2241517	2275364	2578380	1878844	2356680	2415981	2476647	2262453	2060310	1800313	1865387	1408379	1875596	1485669	1398935	1107697
835	1726954	1356271	2098116	1681137	1642568	2337654	2224143	2265674	1428374	1790909	2053800	2180919	1707096	2258877	1807424	2377889	1902265	1834816	1875405	1882352	1802319	1790746	1748232	2014043	1998511	1744560	2110877	2080455	2641926	2273017	2496096	2251220	2231526	2223842	2312624	2574409	1845038	2356803	2394021	2466670	2273999	2061798	1806291	1856912	1444997	1873999	1498047	1403575	1093980
840	1742595	1366152	2155151	1695181	1695482	2371079	2245406	2267434	1449433	1787061	2002128	2220130	1730462	2270519	1823092	2390527	1903002	1854346	1898075	1886528	1857007	1825903	1763804	2003561	1989613	1735471	2134010	2073290	2664705	2279923	2503384	2243646	2195686	2257103	2264923	2578176	1875282	2359682	2417714	2478339	2239606	2071229	1788507	1870847	1393093	1878681	1475187	1400204	1115504
845	1779022	1353391	2165742	1735771	1730080	2389954	2232140	2242104	1501105	1781233	2033833	2173153	1739388	2279008	1822423	2368813	1924470	1832714	1934693	1902415	1859983	1799016	1805363	2018711	2005595	1826777	2107833	2097160	2643373	2289722	2507246	2201705	2236535	2254755	2365196	2563053	1807847	2364336	2409334	2401268	2197092	2051903	1795509	1849351	1358864	1892602	1533451	1406960	1120458
850	1780496	1322450	2218015	1721358	1677220	2396955	2305786	2269454	1462671	1765019	2003261	2204407	1704476	2280318	1830202	2396546	1923979	1865114	1951603	1885341	1891442	1834351	1805922	2006086	2001964	1827650	2115271	2089722	2651289	2298184	2513320	2204667	2195331	2266547	2318465	2556857	1837027	2359778	2428442	2418206	2191155	2059532	1809048	1871925	1342076	1893380	1522382	1427295	1100504
855	1750661	1372321	2155069	1741926	1671898	2383457	2265728	2271870	1477562	1775214	2025958	2214398	1740138	2262835	1826558	2379404	1928415	1869468	1900286	1886365	1859218	1828687	1744601	2009280	2010658	1751889	2133137	2081902	2655342	2277152	2506113	2239947	2202756	2244287	2283594	2580837	1878408	2357922	2421058	2473494	2249678	2074368	1816036	1885013	1402893	1889940	1489272	1415271	1134202
860	1757772	1380551	2203711	1734884	1717032	2416854	2266629	2305103	1506591	1779199	2023365	2234966	1764227	2275610	1831868	2391674	1915026	1860774	1901746	1898730	1879554	1836576	1766493	2004148	2009744	1752299	2134310	2082584	2642649	2280796	2506059	2240411	2197542	2245952	2266848	2579472	1872648	2359150	2421972	2474299	2245720	2074054	1825207	1891046	1397979	1892452	1491838	1427200	1078162
865	1761689	1404135	2203534	1744315	1723938	2406673	2276770	2310413	1501405	1778544	2035129	2244123	1745789	2285982	1838187	2395127	1922314	1880591	1892561	1914152	1886406	1846280	1761661	1990677	2008106	1750811	2137108	2088889	2629261	2282393	2507464	2241762	2199644	2258331	2273726	2582898	1892247	2356830	2423174	2480578	2268704	2084290	1821181	1881574	1411887	1891592	1505322	1421318	1093571
870	1766629	1416745	2187811	1712924	1755247	2390541	2264800	2306127	1507396	1781124	2029616	2235593	1771556	2292861	1860870	2397474	1931021	1904353	1903316	1903302	1889435	1851480	1758427	2006359	2004626	1761279	2143100	2090077	2623296	2282243	2504981	2244478	2197228	2251166	2273535	2579854	1893653	2359273	2423528	2481588	2254824	2078967	1805035	1893789	1419980	1886501	1512528	1412242	1123774
875	1814876	1387893	2191278	1747249	1694922	2399139	2254605	2283144	1481997	1811027	2063941	2203015	1751139	2281724	1870014	2393885	1930530	1886678	1951262	1922969	1864896	1815094	1817414	2037982	2012337	1834256	2118233	2107792	2624470	2292670	2510440	2200163	2242690	2262644	2376333	2567666	1809758	2364200	2416745	2410317	2179977	2069004	1814043	1870601	1387143	1906523	1542035	1422191	1080100
880	1828428	1367899	2237995	1725740	1735321	2414643	2299590	2287374	1535594	1753773	2031977	2233492	1793939	2284072	1857813	2385464	1935129	1924607	1967967	1924102	1904298	1846444	1837081	2016336	2007437	1845106	2136180	2107792	2617373	2301732	2519106	2208884	2210658	2277752	2326463	2561648	1843741	2361088	2433969	2418697	2206755	2068881	1824470	1880318	1353090	1905226	1538296	1420280	1092752
885	1788657	1431390	2166561	1828183	1717223	2387347	2246635	2299358	1502729	1848218	2081915	2213074	1787102	2288848	1858208	2387497	1935730	1884113	1897351	1931881	1842895	1810863	1770505	2027213	2016704	1769031	2138214	2104025	2604407	2284631	2503288	2255642	2255629	2235593	2332427	2581369	1870314	2359300	2405622	2476360	2276947	2078722	1828032	1882789	1472307	1915940	1528428	1413101	1175787
890	1801500	1466984	2219338	1811436	1754264	2401446	2275651	2298020	1490937	1824416	2056339	2251562	1785532	2291387	1881356	2399303	1942772	1894908	1900463	1932768	1857949	1840602	1774982	2002947	2014302	1756898	2150456	2091196	2594799	2287729	2511982	2249351	2214016	2260392	2287825	2587402	1890200	2356011	2421836	2487893	2236262	2087361	1825699	1898307	1433587	1894785	1508106	1420349	1159737
895	1796546	1424361	2147808	1762453	1763299	2384918	2253786	2288043	1478394	1896382	2104830	2229233	1754564	2299385	1854796	2408652	1942731	1864173	1930735	1929274	1828960	1818315	1790841	2048737	2020116	1771706	2139879	2101623	2631990	2284440	2511450	2251248	2246416	2236917	2334966	2585969	1882147	2358031	2409239	2473440	2291510	2075542	1840561	1893175	1462358	1912419	1538651	1426245	1192534
900	1851412	1407792	2234966	1642527	1778981	2427241	2293844	2273699	1551903	1806154	2048573	2234297	1760501	2297201	1883853	2413538	1945611	1885941	1975651	1927241	1915585	1855697	1831171	2036344	2013265	1810167	2133560	2106386	2627746	2302114	2522218	2205349	2194840	2288357	2340056	2561265	1876770	2356816	2432140	2426203	2219980	2066957	1817223	1887388	1365551	1904435	1538391	1412910	1131445
905	1871816	1442595	2254892	1663176	1781479	2426968	2301896	2285095	1587975	1783881	2062262	2222478	1804421	2307096	1873358	2411927	1948586	1899112	1975173	1932318	1949555	1853295	1834925	2055151	2014548	1816213	2138378	2107178	2628633	2307246	2522396	2204694	2193639	2289340	2321386	2563695	1866629	2358822	2430079	2442895	2233041	2077193	1835907	1893216	1373494	1916800	1540998	1412255	1125398
910	1830516	1524102	2166343	1797106	1897365	2418888	2306864	2323351	1611109	1827350	2079267	2262330	1783908	2309443	1882666	2421167	1949078	1892124	1920935	1939210	1911996	1847877	1794035	2063886	2012405	1753746	2154605	2104571	2649937	2290077	2515831	2244260	2214521	2267025	2274764	2587484	1910999	2353159	2426435	2509580	2280277	2087347	1825153	1916459	1461238	1913060	1523856	1411505	1176047
915	1865701	1478763	2240589	1754046	1883949	2427964	2312664	2323269	1540329	1826627	2085750	2262890	1810454	2308256	1877439	2411504	1953568	1900681	1918492	1939388	1894704	1846853	1786515	2060774	2015626	1761948	2157799	2100204	2639947	2294431	2509280	2249337	2209689	2266629	2260310	2591182	1908352	2357649	2427705	2515312	2287825	2085041	1844997	1919571	1464842	1910262	1523324	1414180	1139497
920	1871447	1491455	2164568	1841831	1922641	2419065	2300490	2291510	1552408	1852149	2112665	2252722	1793598	2320253	1875705	2423242	1952572	1890131	1933137	1940507	1884891	1825453	1778067	2069700	2025985	1760460	2149187	2112965	2627473	2288412	2509989	2257171	2237600	2252913	2312856	2588084	1882802	2353104	2408788	2503056	2287388	2083689	1863818	1902688	1491660	1912160	1547577	1441585	1160201
925	1880168	1506018	2223365	1765783	1966220	2434761	2303875	2298307	1525808	1847781	2097925	2274968	1828578	2312760	1859723	2419912	1946321	1899167	1945147	1939169	1936289	1860474	1797665	2067735	2022041	1745911	2163804	2111996	2635389	2299262	2515189	2245884	2212719	2262125	2276060	2589353	1915817	2354059	2432577	2508666	2272061	2090336	1855561	1917387	1440138	1905472	1537068	1433082	1149706
930	1913524	1515422	2244983	1788876	1912501	2475214	2308352	2296505	1605131	1843359	2135471	2238391	1844137	2314657	1864541	2416145	1959491	1873590	1999671	1955233	1938937	1822641	1853131	2082065	2028496	1824743	2141585	2129998	2642063	2306209	2517919	2216814	2236945	2260406	2370560	2573685	1836371	2365333	2424306	2449910	2229820	2081697	1854469	1894390	1414412	1932946	1574109	1448382	1080073
935	1929329	1458823	2314439	1691674	1946266	2482939	2334870	2299549	1555834	1815189	2098798	2258358	1844806	2323692	1886310	2432495	1966670	1900204	2013552	1925849	1959546	1865415	1868417	2084686	2025944	1828428	2150279	2121822	2639974	2313320	2524716	2213797	2198675	2283335	2329056	2565101	1871843	2360788	2436126	2463122	2193366	2078735	1868049	1910931	1362644	1931827	1570819	1442540	1101705
940	1900927	1493926	2243850	1633232	1958181	2470696	2323938	2308952	1577289	1849528	2121645	2291578	1853664	2320321	1881479	2430407	1976279	1908857	1928537	1929384	1924757	1860815	1811764	2076238	2022791	1756066	2166466	2115790	2616199	2294103	2511272	2243960	2216063	2264173	2272826	2587538	1916104	2350224	2429779	2513169	2265537	2089463	1843960	1923283	1433915	1909717	1541995	1417346	1121618
945	1898361	1507478	2250224	1726012	1921686	2459205	2292902	2301227	1563804	1859273	2124784	2286446	1855438	2329056	1890964	2434925	1969878	1897092	1932468	1940944	1926668	1852244	1805745	2094608	2028551	1772935	2164609	2120949	2631253	2298034	2514070	2242636	2212610	2267680	2280086	2590281	1926804	2350811	2433710	2511709	2264828	2096000	1847836	1924511	1431103	1920430	1546116	1422068	1109744
950	1908297	1529384	2256612	1835389	1947836	2441558	2325535	2308297	1593653	1835880	2130230	2291196	1877630	2327309	1877234	2444219	1986446	1900422	1929302	1955861	1925931	1860460	1812037	2086405	2035334	1758823	2162003	2116650	2640206	2302756	2516854	2242254	2221386	2262412	2276087	2593666	1926217	2351371	2433983	2512992	2268949	2094335	1869263	1933287	1429315	1915640	1549788	1420731	1146771
955	1950565	1471420	2303629	1810645	1922437	2469632	2352203	2284850	1638610	1806018	2112801	2275582	1857280	2334133	1887948	2457362	1985600	1901050	1994649	1955602	1950156	1864637	1872703	2111750	2028510	1829397	2152312	2134201	2632645	2320307	2528019	2208393	2207710	2281219	2328851	2574968	1890868	2365947	2440957	2458481	2208079	2091633	1833000	1913702	1385041	1928933	1575651	1438432	1124648
960	1943810	1478926	2316486	1817278	1916745	2485109	2338883	2282038	1589599	1805540	2114548	2279854	1850333	2331649	1889463	2446362	1980141	1913675	2008584	1965497	1950333	1869031	1862207	2103193	2031212	1840739	2154755	2134147	2624102	2319038	2523910	2192138	2212432	2282366	2321017	2573631	1884467	2368772	2442363	2471761	2185286	2091974	1850770	1919025	1363941	1926340	1574777	1429998	1098471
965	1907465	1489504	2278544	1831322	1959437	2470464	2332891	2300176	1581833	1887238	2137682	2288084	1846962	2332331	1939770	2452176	1983676	1925835	1965729	1947849	1915067	1868677	1808338	2109225	2032413	1777439	2173481	2121590	2636248	2306100	2519775	2243305	2202674	2272689	2269577	2593980	1921741	2355001	2435006	2527473	2287443	2094826	1869222	1929356	1429029	1915735	1547740	1416937	1140220
970	1910849	1500914	2252954	1834174	1932045	2460242	2282024	2311068	1550306	1916677	2150060	2267544	1866165	2322054	1940889	2464309	1984331	1931676	1958058	1960310	1888794	1845215	1801214	2115026	2040466	1795154	2162876	2135102	2643837	2295345	2516049	2251766	2252271	2250893	2310440	2591537	1906905	2357567	2421140	2511436	2316445	2096587	1888248	1927282	1484085	1920580	1573631	1426900	1155820
975	1929206	1543646	2265906	1767749	1949678	2469031	2322082	2323351	1612801	1874545	2138105	2278722	1868445	2315189	1960433	2479104	1984399	1942731	1964609	1946143	1933273	1866616	1823624	2095563	2040834	1783894	2177875	2126258	2641940	2305035	2527350	2243455	2217469	2284822	2260447	2595973	1940548	2361538	2438350	2515926	2296082	2101255	1871201	1934529	1446881	1922751	1553773	1428933	1184713
980	1941230	1589367	2225139	1850893	1947713	2477903	2311777	2322819	1644710	1898238	2167162	2282543	1860624	2299562	1976743	2461293	1987115	1909498	1963135	1963763	1876906	1840452	1804735	2121945	2045748	1793175	2157881	2132618	2631444	2292151	2524170	2255806	2252517	2238787	2310453	2593093	1921195	2362985	2419079	2514275	2314452	2098184	1891592	1926354	1488576	1928169	1573331	1444943	1231499
985	1945243	1567175	2262194	1810535	1966547	2498730	2368868	2330980	1627050	1885709	2107410	2292479	1895400	2300900	1985982	2472989	1980564	1971229	1959355	1963422	1912351	1860774	1807697	2098511	2038432	1790022	2177097	2123160	2646717	2299098	2523201	2241626	2218369	2249910	2287757	2596027	1940439	2364705	2435989	2521590	2310303	2100163	1875733	1936139	1442950	1930585	1558209	1425057	1230694
990	1953445	1577712	2237095	1877043	1950497	2459669	2361716	2315217	1603903	1935102	2158741	2277179	1875569	2309334	1998143	2467052	1968663	1936412	1963422	1972894	1886406	1835662	1793939	2119748	2046116	1800681	2173044	2137791	2653049	2290432	2520853	2256925	2258031	2229465	2320430	2593079	1921468	2369864	2418588	2519079	2333505	2099480	1901186	1939415	1518561	1928892	1571625	1446444	1173099
995	1980946	1549201	2391319	1778544	1961634	2494512	2402729	2305909	1643400	1849897	2126722	2283949	1886965	2309948	1948191	2476005	1983758	1975050	2031595	1968540	1955301	1873658	1869905	2119816	2045952	1864582	2164500	2138146	2636167	2314043	2536016	2203411	2219352	2262207	2317810	2575309	1892943	2377493	2443550	2476579	2239101	2095754	1889545	1926954	1417578	1936658	1581779	1459519	1146130
1000	1952817	1574600	2310699	1847181	1963545	2488903	2383580	2317182	1654210	1910535	2141326	2310563	1929943	2307410	1962862	2474436	1982802	1960351	1957062	1969714	1926340	1866793	1811081	2118956	2043305	1800299	2175255	2130475	2641244	2300968	2522518	2238937	2224388	2227841	2245939	2597501	1936412	2352831	2439606	2535170	2320635	2116650	1885396	1949501	1471502	1934925	1557280	1431799	1170901
1005	1950989	1592001	2335375	1877630	2003916	2489790	2376838	2334774	1706687	1893803	2161429	2299248	1896683	2320348	1948723	2480660	1998293	1963272	1948982	1958973	1919202	1880400	1817632	2114248	2046853	1796055	2187047	2130066	2644069	2298962	2523801	2241271	2222437	2260488	2258045	2597542	1935880	2362658	2440179	2539306	2314698	2109662	1868199	1951889	1451207	1932523	1571379	1458522	1182352
1010	1955820	1624129	2345202	1835648	2004203	2483266	2370437	2324948	1699590	1933614	2157499	2301159	1858413	2310481	1959710	2482557	1999030	1947754	1954032	1973781	1933273	1865210	1819038	2106154	2046526	1783239	2183498	2130475	2636399	2302456	2519161	2241817	2219666	2253281	2271638	2594581	1936603	2362603	2443373	2538091	2320144	2111122	1896287	1949255	1464145	1924811	1580291	1441312	1186174
1015	1996778	1570724	2394935	1866397	1988098	2513743	2402210	2306441	1693093	1873099	2159873	2296601	1879349	2322409	1955342	2479404	1995509	1954360	2003111	1990937	1971024	1863531	1868868	2104244	2041694	1857444	2170956	2144833	2647208	2313115	2532850	2192793	2225780	2283048	2330680	2573603	1891524	2385737	2453350	2487852	2260529	2108406	1865865	1929807	1399972	1936262	1603125	1474627	1143769
1020	2004298	1582980	2405718	1839838	1982966	2505363	2399276	2315107	1708338	1882584	2156816	2306482	1863545	2321263	1985123	2489299	1999822	1945447	2022805	1984727	1968663	1870355	1873877	2111027	2047413	1857526	2173412	2145270	2643769	2322791	2535730	2184795	2231635	2280823	2325999	2571829	1903097	2387770	2449733	2486842	2252626	2104830	1882297	1929711	1407001	1946621	1606578	1468390	1181588
1025	1975310	1662344	2270874	1924334	2003084	2476019	2355192	2335266	1679745	1954674	2200859	2291360	1878217	2329561	1971597	2498661	1994076	1914534	1958399	1990090	1897256	1850606	1786242	2134611	2064295	1794335	2175282	2145502	2644274	2298061	2514097	2246935	2264377	2244942	2320239	2585395	1903411	2375241	2428646	2532181	2333887	2120185	1917564	1939019	1536576	1942841	1611341	1459614	1238651
1030	1978708	1688685	2320307	1857703	2019011	2507710	2393721	2340234	1719748	1934502	2202838	2311682	1885464	2328892	1985341	2494813	2006523	1942745	1961593	1987183	1942827	1884822	1816977	2107874	2060706	1800531	2184972	2145297	2625248	2305049	2516186	2243250	2219216	2272170	2276620	2594171	1944069	2373467	2441530	2547972	2310180	2124252	1891510	1951111	1473399	1941066	1590336	1472116	1214302
1035	1974846	1710522	2274327	1901378	1997761	2494062	2362125	2340575	1703725	1953445	2237654	2300013	1863586	2316568	1975569	2497556	2002169	1941803	1958045	2000695	1884563	1846512	1807615	2130202	2065933	1815954	2178899	2155997	2636753	2289763	2512037	2250224	2262685	2244860	2319953	2593079	1900368	2385832	2426244	2539756	2339456	2122655	1926422	1948041	1525671	1938159	1590050	1469468	1235867
1040	2023515	1620308	2366752	1924525	2003015	2536467	2423460	2322286	1735866	1905240	2193134	2306468	1882734	2351425	1977794	2485778	2008720	1949310	2039374	1984140	2004407	1884659	1895400	2126777	2060024	1883034	2178298	2153950	2630721	2310685	2531813	2196273	2227609	2290104	2326667	2567680	1895331	2394485	2447222	2506195	2246908	2114712	1894321	1956011	1413333	1940944	1618602	1470546	1151248
1045	2032741	1659628	2368526	1913811	2028838	2526422	2410958	2319748	1722300	1886638	2155438	2320321	1850852	2344519	1987252	2491223	2021317	1938350	2039797	2001337	1987115	1880496	1894881	2127800	2059641	1874614	2184522	2153131	2649132	2314725	2536044	2195563	2214616	2293666	2330844	2573904	1894758	2392220	2437054	2505253	2257772	2119680	1904585	1943496	1412542	1940834	1652640	1477930	1173440
1050	1997201	1676988	2305991	1991537	2005963	2491674	2371747	2327937	1719830	1988726	2220007	2314835	1917755	2337777	2010235	2482011	2013715	1927405	1993066	2018779	1898211	1854373	1817714	2130694	2069414	1817482	2186023	2159955	2650402	2298593	2523556	2258918	2257567	2260160	2325303	2593434	1929902	2387402	2416541	2537791	2348259	2126463	1919270	1940179	1520362	1932673	1632004	1469386	1209034
1055	2054401	1711982	2384426	1980100	1989613	2532795	2388575	2312050	1695004	1939688	2194895	2296737	1955970	2353786	2008147	2495331	2028510	1942759	2046880	2022969	1969100	1849569	1867585	2133041	2067858	1880441	2177793	2174586	2651425	2310194	2538951	2207751	2263831	2280073	2368485	2584658	1860187	2412678	2434952	2498484	2275228	2114289	1904639	1937245	1474682	1944833	1645543	1481288	1233478
1060	2015981	1699631	2340862	1982652	1986474	2522000	2378544	2346471	1696382	1976674	2227637	2320144	1930366	2355110	2010344	2506441	2010372	1934802	2020826	1999521	1922860	1852736	1807615	2130585	2072539	1826599	2191837	2163176	2649705	2296955	2531458	2267271	2263245	2253677	2335129	2594662	1900040	2385805	2421645	2543823	2347617	2131895	1918738	1957390	1540288	1943400	1624102	1498211	1222996
1065	2070246	1644615	2400286	1937450	2026231	2563531	2416732	2320116	1676142	1922355	2194840	2332318	1956844	2369482	2004735	2490377	2008597	1973453	2063299	2009908	1997611	1889531	1891046	2128087	2075787	1882516	2188248	2163313	2647467	2316936	2548013	2209007	2229220	2289613	2319980	2577589	1868240	2403466	2449665	2506550	2251917	2120731	1904285	1952654	1438623	1949173	1645215	1507656	1171011
1070	2023979	1716991	2383990	1927896	1945843	2526954	2401091	2346075	1699753	1954278	2245597	2343359	1914548	2381014	2008174	2508488	2003752	1973249	2006386	2002237	1930612	1883730	1820949	2126504	2071884	1814207	2205677	2153568	2647767	2304830	2533614	2243154	2239647	2269618	2275077	2600640	1919161	2390281	2447645	2554141	2317155	2128264	1913729	1966875	1486242	1939824	1625944	1501118	1129397
1075	2080100	1638419	2395782	1948395	1970519	2549023	2424033	2335525	1735553	1881274	2193557	2340193	1953418	2383730	2030475	2510740	1996164	2009757	2068308	2018137	2002292	1891974	1887088	2125166	2071160	1883075	2186856	2166752	2650879	2320403	2552080	2209252	2231253	2285477	2321863	2577752	1874982	2403520	2457963	2511081	2239551	2124088	1918520	1951657	1432195	1952708	1648696	1506605	1144410
1080	2044847	1723146	2332441	2031349	1990855	2524920	2381738	2354346	1734993	2001118	2235989	2333764	1920853	2362658	2016677	2516704	2013333	1968990	2040193	2016022	1924047	1859191	1822150	2139756	2074818	1823569	2198225	2166970	2651070	2297884	2528660	2271693	2266056	2247590	2321031	2598948	1893612	2394881	2436112	2554564	2328496	2131021	1947890	1964541	1538733	1948081	1641722	1504230	1242172
1085	2083689	1681779	2427363	1996532	1976511	2546689	2425412	2329807	1695891	1902210	2191442	2332236	1967093	2373617	2030844	2519529	2030912	2014207	2084945	2027432	2013074	1892847	1893721	2134611	2077903	1882993	2193393	2163668	2643659	2320185	2546553	2219270	2224047	2281847	2333969	2580509	1887661	2405049	2460488	2511968	2235894	2123583	1910372	1966193	1442841	1966930	1672020	1507014	1169154
1090	2029670	1755711	2324552	2032645	1981547	2505636	2387511	2348518	1727473	1976784	2261006	2313183	1936835	2360201	2015517	2526162	2042936	1971065	2024661	2019106	1912037	1851302	1820335	2157499	2084249	1833655	2198416	2170751	2643769	2299549	2535252	2264514	2270150	2243414	2327459	2601364	1900149	2396860	2437381	2557321	2333451	2137654	1922068	1966643	1567325	1955042	1648887	1496860	1243578
1095	2059082	1731117	2445911	1971283	1999030	2544151	2415858	2346430	1701664	1943141	2233628	2324497	1930025	2370751	2033410	2518165	2045311	1997501	2057881	2003793	2001091	1897447	1888808	2134734	2073672	1903179	2191387	2168663	2645011	2328387	2549514	2213879	2234720	2288275	2340261	2579772	1869018	2402729	2454632	2512569	2256734	2123829	1915121	1960187	1464650	1957390	1671666	1488030	1176047
1100	2057567	1758222	2382529	2024593	2028374	2526026	2377780	2364500	1721140	1955083	2254865	2342076	1946389	2367394	2028660	2527677	2040834	2002715	1998839	2003507	1961511	1900900	1830980	2140111	2076756	1824470	2209307	2161006	2650183	2303657	2546990	2247481	2236385	2273795	2296587	2603698	1917455	2382789	2452926	2570846	2302988	2134447	1911354	1977684	1485532	1946990	1640780	1502974	1191251
1105	2083430	1743905	2502851	1976947	1950292	2546471	2430939	2337504	1699672	1936658	2252462	2324006	1965374	2368936	2005881	2522873	2049637	2007014	2087102	2008980	1996341	1900340	1881165	2158659	2081847	1891837	2199535	2174600	2655056	2323433	2560010	2207915	2226395	2287934	2329097	2581246	1897720	2399862	2457417	2528728	2252053	2128455	1910017	1972020	1414766	1954496	1663245	1500422	1199303
1110	2065906	1775501	2365865	1948778	1958072	2509730	2382256	2368717	1691114	2017919	2287470	2329820	1929111	2389790	2016732	2531403	2043632	1973999	2039101	2000163	1929697	1864623	1810413	2178285	2087170	1841817	2206441	2176524	2664241	2301391	2541544	2260310	2274886	2247508	2302742	2603506	1937668	2389913	2436958	2566616	2336235	2137545	1933246	1966629	1537559	1960583	1657936	1497078	1222491
1115	2122341	1734038	2437108	1857485	1960378	2561757	2430189	2348218	1768881	1946676	2253063	2325794	1944274	2381915	1957144	2530066	2037886	2007806	2095413	2009225	2030175	1910413	1882188	2167011	2084645	1884877	2200791	2177862	2666711	2330939	2558509	2211436	2231499	2297597	2318574	2581192	1901282	2403329	2461579	2529520	2249446	2123638	1904981	1965578	1449255	1957908	1677794	1510904	1160488
1120	2088999	1759819	2422846	1938255	1987456	2554537	2412637	2390131	1724511	1987729	2241025	2349091	1961266	2386023	1974122	2535129	2051002	2025262	2026463	2017783	1961143	1898880	1838651	2157785	2092206	1826436	2221891	2171338	2659232	2315817	2543455	2247836	2230967	2289640	2274545	2607505	1979431	2398238	2456434	2570096	2332318	2151098	1914753	1983007	1485901	1952190	1647454	1516118	1148832
1125	2152012	1777152	2429329	1918956	1938036	2569181	2397829	2351766	1713142	1970232	2282980	2325821	1930544	2393175	1979172	2549542	2038050	1997283	2063449	2037409	1962644	1865933	1894321	2179254	2092643	1904598	2195563	2197215	2657185	2320307	2559464	2216104	2265510	2269564	2375555	2591783	1877562	2428373	2455451	2526899	2254865	2140111	1923720	1962494	1455192	1963013	1691797	1516240	1137068
1130	2148368	1790909	2460515	1919748	1982789	2592097	2460215	2369727	1736112	1909539	2229329	2355329	1950729	2379008	1982502	2537013	2055943	2029629	2090623	2033069	2016677	1900954	1891715	2170123	2080933	1900777	2203152	2182447	2665182	2335375	2562467	2207082	2238132	2291960	2323296	2586146	1916350	2410672	2470533	2527336	2265838	2150156	1924497	1977493	1433314	1964951	1683212	1505472	1184727
1135	2120853	1744533	2368363	2043864	1960447	2548464	2379199	2370819	1698539	2026012	2278653	2359082	1939565	2365455	1987729	2552326	2048136	1986597	2029670	2020922	1921659	1861620	1829220	2187538	2095563	1841121	2213115	2183444	2664937	2315176	2548477	2257826	2275255	2262166	2320717	2605772	1941735	2413702	2440902	2564118	2351302	2151193	1960720	1979909	1558099	1979049	1661798	1508024	1244765
1140	2162767	1746239	2431936	1981028	1962535	2588930	2450606	2352954	1701323	1968062	2275965	2337327	1956707	2386924	2011491	2550620	2056407	1990432	2071283	2048041	1963204	1880755	1897529	2188262	2091059	1907287	2198197	2199467	2658399	2326463	2558822	2223692	2267394	2277452	2370492	2590868	1906850	2430243	2455083	2527131	2272361	2138255	1889763	1961129	1494362	1969714	1672020	1524020	1186624
1145	2164719	1795659	2424033	2017742	1986310	2570069	2456857	2360187	1719803	2002183	2263845	2374245	1925685	2395004	2015613	2539087	2049255	1985423	2032045	2030230	1963722	1892656	1859983	2169905	2088862	1832263	2225548	2182680	2654196	2328974	2563067	2259778	2238937	2270655	2277834	2609362	1971993	2410685	2463831	2578039	2330489	2151507	1935785	1995468	1509075	1960433	1645543	1508966	1226190
1150	2191291	1756448	2391523	2037286	1963859	2550251	2448040	2375296	1783348	1998689	2276579	2357417	1965537	2400872	2040821	2541735	2052463	1949706	2032959	2047085	1929465	1866534	1846539	2194280	2092957	1850579	2212746	2190664	2662971	2332987	2560078	2268131	2272512	2246648	2316882	2608161	1941203	2424320	2446457	2579786	2376033	2161921	1902155	1985082	1521031	1962603	1649010	1514766	1253309
1155	2153363	1802210	2454810	2067148	1998812	2564418	2468363	2360733	1733273	1948627	2260351	2398566	1959328	2397119	2023720	2552449	2049214	1984386	2023870	2029752	1968267	1894977	1864255	2180182	2095058	1844369	2228906	2185013	2652053	2318479	2563531	2257772	2235921	2260133	2261811	2611149	1956885	2413524	2456775	2586255	2371529	2161962	1939442	2008447	1508830	1959873	1636426	1526872	1235853
1160	2214643	1779800	2448013	2040943	1917196	2592451	2457963	2363859	1714466	2005840	2274327	2370505	1977739	2390104	2034638	2563517	2062344	1949965	2104244	2057007	1964568	1892888	1917100	2203043	2099330	1915149	2210890	2209198	2670737	2350292	2569359	2230776	2264241	2273017	2363012	2592247	1901009	2427527	2455765	2535812	2322368	2156734	1923720	1984795	1483321	1982857	1684085	1524511	1205377
1165	2164241	1774723	2449610	2001637	1989763	2584440	2434201	2394676	1738501	1978694	2272061	2404394	1989504	2390350	2029984	2547426	2068335	1993407	2048559	2040097	1960761	1906700	1849678	2192192	2098157	1843073	2230011	2188275	2656338	2341448	2555588	2263968	2237054	2272894	2287470	2607478	1951098	2414330	2465060	2584563	2374818	2166861	1963395	1999248	1495359	1960460	1651958	1523542	1199945
1170	2189777	1779800	2439592	2027637	2041885	2576169	2448068	2393380	1739524	2022928	2265183	2397570	1983840	2402046	2026708	2549132	2062221	2023201	2033860	2037845	1968526	1911805	1866793	2186542	2098743	1848354	2228633	2188425	2651903	2339906	2559996	2259546	2244860	2278107	2273740	2615039	1964364	2412965	2469304	2585723	2349965	2158672	1948477	2001528	1516268	1969059	1651780	1523174	1185341
1175	2183867	1847972	2457894	2019066	2049842	2568117	2452012	2390377	1712514	2037886	2270601	2411941	2006646	2411040	2036167	2541271	2076702	2012214	2042349	2040384	1975965	1920894	1859505	2184331	2103711	1847222	2230039	2186815	2653036	2344628	2558713	2259505	2246157	2285163	2259641	2611805	1974805	2423733	2462890	2585218	2338923	2147058	1934256	2003930	1508338	1963654	1672621	1525207	1190787
1180	2230885	1747426	2479308	2017482	2032345	2614384	2470778	2372471	1724730	1976456	2248859	2389203	1956489	2411914	2024538	2563545	2073494	2009416	2094649	2055165	2018410	1923447	1907915	2185778	2098129	1923760	2213524	2200763	2662521	2368595	2567462	2220976	2234843	2288207	2319216	2586760	1932495	2427814	2467257	2547590	2230120	2134133	1909566	1983144	1454114	1972894	1694813	1538009	1139552
1185	2195932	1793421	2453541	2022532	2036249	2605567	2456093	2397583	1766384	2051794	2266643	2390759	1988985	2418642	2038391	2558645	2080578	2033765	2029111	2039579	1975228	1914139	1850129	2180168	2104626	1852954	2233669	2192397	2658085	2354182	2560774	2259136	2244451	2287415	2261743	2608229	1973836	2415408	2457540	2589108	2316117	2143291	1920294	2000722	1514807	1969250	1668226	1524907	1165660
1190	2216459	1800245	2493257	1992506	2068485	2604994	2487279	2397365	1780073	2053432	2283103	2402060	2003015	2419011	2028032	2549910	2065619	2048750	2032195	2045584	1971843	1916431	1856489	2181888	2099262	1854933	2232563	2193516	2656530	2365455	2559246	2256284	2243864	2295372	2285341	2614016	1976224	2419407	2456461	2594594	2308802	2151207	1923774	2006113	1497488	1966902	1668977	1534925	1237559
1195	2259150	1736658	2523392	1984645	2082488	2608010	2514971	2386515	1770110	2030189	2248641	2396546	1985464	2413088	2038746	2565769	2079390	2057935	2099071	2065073	2022887	1924893	1918915	2194267	2103084	1929152	2218206	2200067	2668103	2376251	2573098	2226149	2239838	2300313	2322027	2590077	1950443	2422846	2459710	2553077	2226613	2141203	1948013	1989353	1478380	1976865	1702606	1545830	1175528
1200	2197447	1849078	2475637	1976265	2039401	2599412	2503452	2396409	1742499	2030175	2259983	2408652	2003138	2410276	2061812	2570806	2068949	2062071	2051903	2042977	1987579	1913347	1855247	2197897	2105718	1850675	2235170	2195113	2664213	2360269	2563804	2259751	2250047	2289203	2285041	2613511	1991510	2418110	2463845	2601132	2299794	2147904	1935621	2004585	1521277	1967025	1687033	1523392	1178531
1205	2268595	1821481	2501459	1920171	2032099	2618574	2482666	2373085	1743114	2026968	2224224	2399644	2003834	2418574	2044738	2559000	2052353	2069564	2099699	2059764	2042363	1926258	1921509	2191510	2100054	1948027	2219966	2202933	2664855	2353759	2575541	2215080	2242677	2292506	2323460	2590322	1948900	2419966	2470928	2556448	2251070	2142472	1944765	1989190	1488971	1975896	1701746	1524293	1158072
1210	2261962	1844397	2451166	2008898	2024225	2604325	2480673	2401255	1755970	2030789	2254414	2421522	1992766	2432918	2019052	2568663	2064432	2049187	2053186	2048081	1997679	1923119	1866752	2212705	2102046	1847604	2235020	2196860	2666779	2346007	2564459	2257567	2241148	2278994	2275814	2612774	1975514	2416991	2461798	2599453	2310645	2155697	1945557	2004093	1547631	1973481	1666438	1529425	1189299
1215	2309880	1763982	2513019	2036958	1979308	2635293	2510412	2394444	1773617	2056243	2250538	2396014	1987634	2431308	2007001	2584085	2061839	2037313	2100108	2066070	2050347	1931990	1917114	2197665	2102169	1927855	2219625	2209430	2672157	2349815	2576879	2213265	2234788	2274190	2331431	2587525	1923310	2428592	2472825	2556448	2232618	2147877	1957376	1982379	1481042	1980005	1703179	1526176	1183499
1220	2241257	1803275	2452189	2092902	2049528	2616008	2487866	2423228	1705363	2066356	2277056	2434297	2017619	2436808	2012473	2586515	2084699	2041735	2051139	2058345	1992670	1919257	1867981	2205854	2104053	1853541	2243182	2195618	2673931	2339606	2565251	2254005	2233492	2278599	2280346	2609089	2005008	2419953	2466861	2600681	2307082	2150511	1960447	2007082	1525589	1973808	1684208	1527869	1203752
1225	2274709	1799863	2534624	2020567	2002742	2612678	2439729	2390077	1754687	2079991	2309375	2401541	2009935	2429056	2021509	2594635	2083157	2026408	2085082	2090268	2014466	1904831	1910904	2205158	2108966	1923760	2212023	2216854	2675828	2343714	2568472	2223078	2268131	2285587	2375146	2590718	1914466	2443605	2439401	2554946	2265920	2147344	1964814	1982270	1511354	1983962	1718206	1530284	1191960
1230	2238405	1832018	2462303	2095427	2054401	2601173	2456803	2411545	1765374	2085887	2286064	2434269	2010058	2425248	2014848	2591373	2089135	2051548	2059041	2060706	2041353	1922791	1869919	2198061	2101500	1862180	2238651	2202114	2665974	2347276	2556502	2248218	2241912	2281956	2274695	2615462	1966452	2423406	2455206	2600013	2320498	2166793	1985505	2013088	1523419	1974627	1681970	1537204	1229466
1235	2244970	1835757	2441981	2021822	1976934	2588917	2434037	2420185	1718629	2097802	2321809	2416090	2003902	2438091	2007069	2597979	2092274	2043455	2052476	2069168	1991346	1894826	1848900	2210262	2113538	1867557	2230080	2212815	2673808	2336344	2558918	2265401	2273399	2264664	2321754	2604612	1984044	2431048	2438432	2596641	2345270	2163013	1991401	1995004	1571188	1984194	1710413	1531049	1252708
1240	2301023	1828728	2588221	2028292	2030052	2636085	2500736	2407806	1748300	2040793	2264746	2421454	2026040	2442254	2011068	2580932	2073003	2067271	2112624	2082830	2050374	1945488	1924525	2202060	2100272	1926436	2226504	2206659	2666916	2355260	2568431	2214821	2234611	2293625	2325657	2589271	1944888	2423460	2464132	2555247	2234474	2151152	1980701	1992151	1448082	1980182	1715176	1544833	1231595
1245	2283184	1836931	2521754	2034611	1978080	2604899	2515749	2402237	1765265	2075241	2292929	2435088	2014139	2429438	2009539	2572812	2077725	2057731	2067626	2062644	2021372	1933137	1851384	2187183	2108283	1855779	2239142	2203957	2660105	2347849	2564664	2253172	2238173	2282202	2283689	2614889	1980455	2417796	2464623	2600995	2322518	2158236	1973331	2009225	1526408	1974532	1694594	1541421	1271324
1250	2250415	1857048	2503984	2088685	2114179	2617769	2493666	2415148	1838050	2099358	2299426	2442376	2047276	2404967	2025289	2583730	2070273	2070642	2057267	2062985	2018533	1936713	1867667	2189258	2107001	1857512	2241680	2201446	2662234	2346676	2561047	2253022	2238610	2289353	2272089	2612924	1993407	2417769	2458768	2605172	2319557	2160187	1980523	2005158	1518629	1973440	1694745	1531704	1238078
[truncated: 205 more columns]

## Sheet: 500 mM
Time	10A	10B	10C	10D	11A	11B	11C	11D	12A	12B	12C	12D	13A	13B	13C	13D	14A	14B	14C	14D	15A	15B	15C	15D	16A	16B	16C	16D	17A	17B	17C	17D	18A	18B	18C	18D	19A	19B	19C	19D	20A	20B	20C	20D	21A	21B	21C	21D	22A
0	1748	1876	1782	1855	2023	2130	2025	2066	2173	2293	2226	2219	2380	2232	2237	2209	2503	2599	2435	2503	2704	2761	2660	2537	2718	2901	2673	2777	2960	3013	2947	2907	3012	2985	6639	3537	3050	3078	3090	3025	3201	3304	3172	3170	3219	3278	3104	3158	3356
5	1508	1567	1513	1547	1984	1725	1765	1682	1830	1845	1868	1843	1858	1827	1960	1904	2006	2162	2156	2103	2230	2312	2168	2157	2282	2323	2147	2272	2480	2460	2399	2346	2363	2312	3554	2796	2354	2588	2479	2452	2565	2581	2504	2521	2610	2612	2529	2412	2569
10	1296	1368	1389	1376	1514	1502	1566	1511	1639	1715	1665	1727	1653	1605	1808	1720	2416	1910	1893	1890	1985	2033	1959	1887	2009	2155	1966	2073	2081	2215	2161	2153	2062	2056	3566	2350	2159	2183	2151	2243	2212	2266	2206	2243	2273	2351	2217	2044	2305
15	1258	1367	1268	1368	1464	1460	1479	1437	1553	1606	1590	1630	1560	1620	1695	1599	2679	1810	1764	1776	1839	1916	1802	1774	1926	1886	1848	1889	1908	2013	1933	1954	1989	1979	2080	2029	1953	2035	1991	2023	2060	2090	2058	2038	2104	2139	1995	2017	2069
20	1283	1353	1283	1310	1401	1435	1513	1426	1525	1587	1570	1526	1523	1590	1643	1635	1720	1763	1774	1708	1819	1865	1838	1750	1859	1859	1820	1884	1948	1963	1944	1891	1926	1977	1915	1842	1938	2037	1956	2030	2025	2043	1985	2017	1983	2009	1992	1906	2037
25	1282	1272	1324	1343	1405	1478	1451	1454	1550	1622	1547	1549	1586	1526	1558	1545	1639	1795	1752	1684	1751	1830	1782	1794	1831	1850	1869	1842	1882	1929	1878	1937	1915	1894	1947	1736	1878	1978	1910	1964	1899	2021	2021	1929	1940	1995	1908	1924	1964
30	1278	1322	1278	1304	1444	1446	1537	1441	1502	1644	1546	1538	1521	1586	1578	1592	1679	1729	1696	1666	1746	1832	1763	1758	1768	1840	1828	1801	1862	1889	1926	1907	1838	1897	2005	1752	1923	1967	1939	1946	1932	1958	1967	1950	1927	1893	1943	1969	1882
35	1295	1311	1292	1322	1402	1503	1495	1445	1543	1537	1574	1590	1568	1598	1559	1580	1696	1776	1696	1653	1769	1832	1756	1790	1793	1798	1839	1818	1863	1887	1940	1884	1840	1904	1981	1696	1888	1938	1900	1835	1927	1896	1943	1929	1946	1983	1939	1977	1924
40	1246	1363	1281	1363	1414	1493	1473	1432	1501	1562	1533	1472	1537	1599	1585	1587	1725	1761	1743	1686	1793	1780	1797	1814	1801	1777	1846	1868	1816	1920	1961	1853	1875	1852	2009	1687	1899	2015	1928	1889	1896	1905	1888	1922	1897	1984	1956	1924	1914
45	1272	1285	1290	1348	1444	1423	1472	1424	1479	1613	1585	1537	1540	1613	1538	1574	1733	1781	1708	1731	1730	1847	1748	1798	1785	1834	1802	1861	1861	1855	1952	1857	1872	1931	1944	1684	1951	1918	1906	1908	1987	1939	1906	1953	1871	1985	2010	1952	1879
50	1234	1338	1336	1329	1437	1487	1501	1415	1494	1526	1557	1584	1559	1618	1618	1597	1675	1761	1754	1664	1766	1841	1707	1799	1773	1792	1856	1849	1856	1904	1886	1847	1864	1927	1897	1641	1898	1894	1928	1885	1976	1958	1915	1914	1906	1932	1884	1959	1915
55	1293	1294	1374	1378	1367	1491	1458	1449	1545	1531	1550	1570	1511	1600	1564	1584	1712	1795	1725	1703	1715	1794	1796	1772	1765	1822	1863	1819	1887	1854	1901	1887	1855	1936	1973	1620	1866	1880	1875	1889	1845	1919	1970	1942	1962	1970	1902	1976	1915
60	1243	1365	1290	1358	1418	1481	1517	1428	1532	1583	1620	1582	1590	1593	1585	1566	1824	1768	1734	1939	1773	1790	1752	1770	1783	1819	1827	1848	1866	1883	1948	1931	1818	1946	1868	1576	1898	1920	1865	1897	1891	1899	1954	1931	1879	1945	1896	1935	1837
65	1289	1358	1260	1351	1446	1482	1463	1490	1513	1562	1546	1576	1601	1553	1572	1576	2012	2064	2629	5614	1891	1849	1793	1695	1786	1817	1801	1867	1876	1886	1920	1865	1823	1899	1911	1581	1927	1984	1869	1874	1958	1907	1918	1933	1906	1983	1928	1963	1964
70	1244	1349	1237	1366	1428	1464	1468	1490	1514	1549	1558	1557	1546	1551	1764	1824	5442	5439	6309	7896	2391	1858	2023	1722	1756	1827	1797	1848	1968	1986	1911	1843	1888	1906	1904	1515	1858	1931	1936	1915	1881	1974	1914	1927	1931	1937	1938	1973	1894
75	1259	1356	1239	1356	1421	1462	1481	1447	1474	1625	1585	1629	1571	1541	5047	5217	7408	7267	8450	14589	3922	3041	4921	1975	1795	1822	1854	1856	1894	2006	1900	1843	1861	1885	1931	1505	1828	1972	1929	1850	1902	1987	1940	1872	1924	1927	1929	1913	1960
80	1282	1281	1323	1324	1445	1463	1531	1457	1505	1618	1592	1549	1706	1570	7259	7293	9788	11126	13556	20489	6256	5735	6620	4102	2096	1760	1842	1809	2000	2431	1964	1897	1828	1894	1877	1589	1909	1900	1916	1816	1899	1957	1909	1908	1904	1935	1917	1901	1902
85	1244	1364	1248	1373	1409	1490	1504	1524	1495	1590	1570	1595	2401	1671	8421	8530	16023	14035	17410	32618	7391	9063	9366	6023	4389	1846	1983	1894	4926	3523	1939	1881	1861	1887	1873	1508	1909	1938	1841	1898	1947	1875	1967	1921	1910	1919	1916	1823	1901
90	1812	1332	1294	1384	1427	1504	1476	1502	1535	1566	1557	1575	5280	2211	11015	11334	24242	23699	28739	48862	9364	12533	15054	7745	6371	2149	2463	3177	2839	5379	1960	1927	1873	1910	1920	1577	1867	1943	1901	1943	1910	1931	1950	1916	1873	1968	1984	1951	1954
95	2642	1386	1293	1390	1431	1465	1512	1489	1555	1563	1574	1613	7083	4545	14412	17792	38651	36913	41843	70536	12863	20081	20576	10219	9820	4556	4590	5279	3335	6548	1973	1887	1871	1945	1901	1550	1900	1975	1924	1983	1920	2027	1985	1977	1967	1945	1965	1922	1913
100	2105	1302	1287	1367	1456	1551	1609	1495	1533	1563	1626	1657	8540	6675	24095	24365	56625	52519	58449	87534	19358	32312	33917	14785	15131	6449	6932	7043	4435	11273	2402	1955	2001	2150	1949	1501	1903	1915	1977	2556	1971	2200	2135	1999	2010	1975	1977	1934	1961
105	1322	1409	1356	1355	1425	1651	1802	1577	1586	1590	1579	1655	10144	7968	36725	41003	83401	75914	68567	114044	27104	43388	50808	22468	22023	13367	18265	10431	7715	13148	3521	1978	3080	3049	2041	1616	1922	2032	2578	4082	1967	2205	2680	2213	2136	2088	2494	1917	1904
110	1283	1329	1577	1366	1426	1892	3289	1870	1682	1864	1725	1947	14385	9805	60864	59444	104312	83100	80380	140238	44890	61608	67777	36745	32638	21371	48736	18057	13332	21999	7857	2406	4799	6424	2274	1850	1917	2215	3643	11369	1958	4398	5049	3153	3128	2029	3268	1958	1957
115	1285	1356	1443	1394	1529	3338	5218	2911	2079	2229	1724	2773	18365	11813	83207	77514	113417	103147	100998	149368	54612	80830	91944	48530	49070	32645	99725	26498	18903	44952	56516	4229	16883	15695	3568	2726	2061	3319	9123	58832	2137	6647	15133	9248	7127	2013	7402	1932	2009
120	1270	1352	1296	1497	1570	5977	12675	4981	3573	3994	1828	4557	25104	15716	101537	107116	127008	143282	130941	203277	74359	123533	110094	65994	74901	47947	247713	37454	31740	109402	77425	9191	60137	61133	7560	6124	2406	8603	73689	123838	2534	21744	63323	20752	22435	2255	27714	1964	2329
125	1365	1367	1316	1746	1880	9896	30096	10224	7223	7604	2158	9929	33921	22243	129101	130115	167767	157477	179015	255466	107420	130076	123058	91979	90600	62491	306974	57314	63544	174520	218855	29219	153136	139667	26745	26017	3889	20876	225740	261826	4061	61022	116629	89891	68641	3402	78453	2314	3498
130	1477	1407	1345	2802	2837	26197	57722	19745	13752	25881	2561	23646	46234	29146	172232	168442	197367	162498	202788	271475	82985	133704	144620	111924	106235	90525	384004	131323	114483	265156	376497	110150	297925	287948	119562	124884	11570	79913	359287	453841	7140	150698	160374	193113	150360	6811	172298	3569	7499
135	1719	1817	1353	4468	5045	41601	120973	38979	32791	35332	4380	47375	65243	41737	217619	219653	262044	164801	211462	282120	112258	150237	136807	127822	126562	93004	463313	117302	240357	381888	513811	242868	504258	490841	287607	277753	24178	167617	524402	589408	22918	219462	338665	374873	265033	27946	250716	6559	31092
140	2409	2256	1405	10638	8791	59194	168056	69024	46228	133911	7113	96443	77074	49338	273686	265552	277944	198622	253186	292930	155229	175536	146323	185245	147303	153238	543687	187449	276593	502606	618124	417510	605800	603589	473563	371748	67129	238351	660229	638501	73939	368540	513511	558059	456202	82661	445953	15138	73894
145	3561	3444	1701	19572	19846	92027	253268	129676	97840	134650	10955	174349	103375	68436	231527	246703	272689	212624	275392	332359	174153	202278	185113	135289	161096	212174	588480	225876	356530	538801	681902	525985	623488	641421	617292	409417	152716	353009	737136	660133	179294	508543	582871	641763	599808	164850	592042	50707	135831
150	5895	6478	2476	33510	35583	125989	331158	202511	132402	169169	31010	267790	111183	87530	295659	316445	304572	298089	315668	358686	236399	233055	194361	180228	187684	250334	622109	304831	393571	558673	714644	602442	634147	653473	724511	448109	276579	510754	768145	650184	229971	597215	615313	690855	672048	291770	657131	115244	226409
155	11462	10271	3762	63793	69072	169508	376224	296901	191079	198003	43255	330749	162451	101894	362849	335416	317906	330326	380796	380087	288671	269332	235253	262740	223215	305336	645448	385519	462863	572526	733669	649324	656107	661034	757690	495127	435362	628428	775842	650443	341995	645448	624389	670642	696110	425044	680278	235143	371734
160	22647	21395	6420	80431	72743	205732	445025	346212	250498	269946	67253	387675	126888	117443	430858	383280	336645	355657	469073	416609	387416	318916	246362	265128	278736	386897	667708	507833	485846	591742	742309	675269	676402	665470	762194	515012	538419	678872	776333	652244	530421	657021	628169	672539	703029	545707	684823	394581	505732
165	37767	38083	12563	108415	93725	250552	495700	339047	330203	346376	113005	434475	206073	150288	498061	436699	364350	395018	526026	456858	436344	392998	238760	206382	338228	460215	666671	570574	503766	641421	747304	688207	694131	668486	763354	529466	594376	689135	777070	672075	595987	672553	602210	683758	691387	629397	690528	545393	588562
170	86797	49284	22270	136453	124393	310577	554223	366070	396710	424361	118790	458946	244711	165394	557799	481643	425044	430994	568745	494486	513375	451630	271011	256994	398744	520103	673590	618015	511368	612324	746389	695973	680278	671461	764992	530476	615053	694854	776893	674682	626668	679964	603862	693899	689272	684645	701569	648559	630639
175	62982	94279	35710	186525	156901	393216	608666	403452	440917	481820	159244	505268	323188	210713	590555	523379	466930	474191	602374	521577	603384	477671	326218	326354	452572	566561	704858	654851	535908	604722	754633	705650	672157	677057	767353	517401	644547	697051	780469	659028	642882	673454	605595	704408	700354	710781	695004	682639	653964
180	93080	152915	80163	227391	196661	454128	650893	441381	481997	535990	274300	551248	390023	245352	618820	553241	497693	514835	621018	552941	624088	502674	374505	373522	506482	591483	704285	674000	521140	605308	755793	707861	684536	667298	766507	514289	652818	698580	780005	667189	642472	678968	592193	691565	704858	715121	679527	692930	655902
185	50791	189340	114175	274709	259778	485246	675760	476948	511955	582789	315777	589654	449064	287484	629561	569619	531841	558864	635130	574982	639784	512242	423024	423024	543714	604067	698443	683976	590719	606933	758946	711095	685150	669236	766261	510795	651139	700695	783144	666984	639374	681738	582339	692206	712119	718752	684713	695973	656407
190	58600	237163	131838	329125	332755	509635	697242	514412	533506	619298	363013	621031	495441	291497	640330	585287	563695	596328	638801	592820	653773	521290	474245	459260	581724	611327	677316	694349	515231	614466	757963	715476	691933	666957	768445	517360	658891	703084	782107	680974	623952	682243	586119	715463	712856	722683	697106	700300	652395
195	163566	283758	182986	383253	388276	533014	690828	535689	567981	646935	399303	644847	508802	377698	648887	607124	574546	611464	646144	604271	644711	545693	502579	493448	607915	609389	692411	697925	524375	613688	754865	714780	682639	668172	769659	532182	661443	703944	780100	655984	640152	693667	587607	698007	703548	718738	700409	699726	641749
200	177730	347031	231540	437928	446253	564514	699372	551180	575419	662808	450034	662849	547386	435253	654960	622246	586747	622068	641217	615176	656530	555343	518397	521127	624607	614576	691046	702292	529206	619980	755220	714849	676374	683294	771352	525535	666766	704817	782434	659191	635553	699058	599563	721932	707820	720594	694144	700327	642882
205	206705	433956	271134	489354	448041	591483	719543	572526	567148	672498	496792	680878	577030	456353	649883	633028	598362	631267	633314	622614	683676	555370	543387	542500	635253	621140	685996	709458	538637	621755	756748	716309	676538	669086	767080	512119	683458	705390	783390	670042	646826	685450	612337	705909	726641	726531	675392	705199	650907
210	255602	496164	322956	530721	444479	614275	728524	584522	575337	680237	530708	709867	598484	493489	652436	650143	613061	635812	640876	629138	691974	560856	552258	565743	636181	636822	702388	717496	536617	629425	760051	720403	668690	666343	769619	517605	682352	706086	787757	682734	648519	668404	623310	736686	722942	727773	656394	709526	651562
215	274436	552763	381370	559546	463477	629247	738337	590200	581492	685300	550743	705854	615490	533888	654087	671584	603712	639838	643592	638787	697147	575801	555929	570465	653937	660038	698471	724866	535921	666043	764514	722792	670560	672157	767790	523925	675160	707997	788467	689613	621714	672157	622096	725467	710372	729370	688153	712010	655875
220	345148	596028	450620	585328	473467	640698	744847	604380	605117	692507	573931	733192	614248	596765	663818	691988	602906	644820	650184	642814	686106	578804	542445	580769	655861	676347	693121	717578	561471	673768	760106	726231	664228	667681	773590	542745	666944	707997	793066	692234	614398	697092	623065	721195	719721	715067	693052	711450	655056
225	400559	646007	484468	614152	486856	657472	761361	623297	598457	696669	586747	721400	627296	594922	661989	678968	617114	647700	645693	724880	706742	613033	563054	601255	669782	693844	691401	721113	574832	721359	768349	728756	679459	669209	771106	521755	678121	707001	793953	692438	627405	692793	619216	717155	741804	716732	701460	714603	658987
230	439142	679636	519844	629411	516909	668063	756353	618315	606769	701992	600136	724293	633137	615258	665183	671161	641039	652804	648546	647304	710044	610345	569537	580906	700518	751112	693121	723256	551003	703057	772034	730626	688617	668827	770519	518738	683076	712979	802238	691660	626845	684236	640152	713088	735662	718383	676047	712365	663504
235	469509	705500	549924	643414	593380	678845	753268	632291	620253	708420	610044	738392	639797	617346	667148	668186	622942	658031	652217	628374	710795	580960	559301	583048	685833	676252	690705	721236	572348	708024	776443	734311	682216	667503	772840	523624	691510	711273	802811	695864	630708	672812	616145	706851	742991	715558	643046	711082	664801
240	495564	726654	575624	662644	603780	689722	758482	638187	642227	708871	619202	744137	651385	637259	666903	670669	627050	660188	650211	648164	712624	575965	559983	582885	678217	655684	694322	719230	547154	714234	777712	736781	684645	669455	771925	536030	683294	712760	799071	681574	634038	663668	615667	707410	739947	716828	681902	713702	668131
245	520008	738665	613497	667530	598512	693134	751821	630790	667640	709403	633997	744861	637941	668254	675774	616282	621195	665674	653541	645434	700573	592138	572962	583076	691019	675378	695564	717728	558768	704858	774941	744451	677739	671079	776852	555957	677330	713388	777425	710522	628947	686215	614671	719776	735553	712638	674532	711518	665483
250	541135	749733	631131	667721	596478	692684	756967	645448	675460	707683	641926	752258	641340	682475	680960	619885	630831	668076	656666	687402	707738	585055	594253	587061	649911	665647	695059	729097	557021	703889	777603	744670	676948	672157	774532	553282	684509	713880	777780	708966	621864	708188	616773	718847	740862	713484	671707	709676	665647
255	561703	757130	635075	647536	612365	706237	777548	671707	671625	712269	642104	753732	639115	663204	664023	622642	691005	674600	659109	696860	734638	624484	611204	585150	673153	664255	690964	720676	548382	714043	781561	743987	681875	691265	772062	530257	684031	712310	779418	693776	622519	696478	611368	712351	756680	721304	661812	732782	664091
260	565538	772867	641326	636945	626327	698826	780346	722628	664746	711341	648546	748464	653991	660038	676238	623379	680414	674778	659642	647577	728920	601391	599631	588862	659655	658891	696642	721782	558536	709348	780564	744274	682475	678490	760747	540534	689613	713880	777794	706510	628892	684754	616172	716814	755302	724634	684113	719516	666957
265	573522	780182	651699	636549	636208	697884	783662	745311	663340	712487	656516	749406	656394	657786	677521	637504	673904	681260	650184	628060	736454	587893	629261	594431	669892	677889	708216	724552	556612	703425	781861	743783	715135	661075	758304	538828	688917	713975	778190	711928	637641	691319	617619	717005	775078	721168	683021	697679	672130
270	573754	788344	657376	656639	604203	705131	785205	749283	662835	714494	660952	797188	659874	656817	678053	639743	668213	675392	651112	629739	738760	584440	610863	608120	654442	702128	703261	728155	536918	684550	784754	739838	724375	653637	776825	539306	694294	715203	785177	703275	609103	685983	621850	724484	772853	718383	663845	710631	670328
275	568895	795059	680469	664432	565224	723242	778599	711532	675433	717797	674041	767380	655875	665429	683321	647604	681724	670397	655738	632291	737996	588371	584086	604831	658768	670014	704954	728688	550607	676620	784086	738228	708830	658618	781602	549679	686228	715299	780701	681779	599467	696205	657322	731499	731608	712092	665156	715749	667298
280	580319	795905	691578	669823	564651	733219	785123	749979	683349	725453	684591	750074	648669	683785	683676	659642	688003	670547	656707	626122	736767	580455	590487	612242	679773	672089	706987	731840	600204	651685	787252	738828	694472	663832	780128	544424	681643	714835	778231	713880	606018	681015	608966	734324	698689	717223	669796	712214	663723
285	583881	806632	673003	676470	579268	751999	797420	758564	666807	731991	684672	755165	666179	652886	678817	713006	758386	669687	657676	629752	739579	577221	592452	601746	663422	664501	707369	728579	588166	664323	789954	724812	707670	659164	775160	539920	696355	716104	804339	748014	623611	674232	607465	731090	704299	719994	673208	719639	679664
290	582557	811464	675214	679773	626804	762508	799453	752258	669387	750443	690350	765661	668104	655479	680796	749679	697447	671406	658031	641285	737423	572253	591469	609976	659614	661525	723570	734748	564541	648914	790077	710645	709007	657103	769305	524416	697829	714685	782434	753104	640794	678981	609908	729684	753213	722123	667353	736563	672621
295	584591	810863	681902	678190	598280	772362	806782	758987	668418	739907	689968	744915	658195	658209	673617	753814	689176	673986	661976	633669	740452	569141	584140	613306	673877	729002	700272	735744	576374	638856	791633	716200	699262	664610	764064	506127	697283	715190	796765	721495	667803	680210	614412	711382	726763	731117	672130	696819	666589
300	575064	819543	676347	689422	595796	771502	807315	738583	659587	751944	692206	742595	674122	667162	682161	744097	689449	672498	665101	641572	738378	568786	601446	631349	643987	675842	707984	739388	574518	640507	791265	716964	676579	663422	780987	527036	700218	719735	800504	729629	674969	675569	633574	728865	718875	729002	678203	696656	670697
305	586256	821468	684782	683758	614562	790132	809730	770970	669932	761798	696478	751876	663136	672294	674600	750962	722587	675228	674505	631417	745625	566780	561812	615081	670356	687498	706127	741353	598962	643496	788357	730285	676115	675419	783335	516828	696123	718561	801664	739688	674041	676197	620117	723870	717524	733069	689408	698853	666125
310	588303	825904	691060	725276	596546	805472	816350	770901	675583	764323	696301	790268	664159	664378	675979	788862	718916	676975	672157	635334	743114	570110	704449	623966	703985	707492	709567	724375	605609	652517	788999	729152	667953	675323	778490	526190	703411	718397	793694	712324	649242	670028	628388	712583	717537	733779	691224	699153	668622
315	590050	830598	703289	698839	608652	738064	800463	777371	671270	759492	709840	766752	674436	693981	694909	783089	699849	677603	672648	669578	726122	575010	726272	621086	684945	671352	723147	733274	594540	645721	786761	715858	649924	682707	793639	534939	718697	723310	805950	676484	624252	683103	633860	734352	738433	724525	711300	699863	677767
320	597324	835648	691374	731622	606919	740889	816486	786815	666507	756830	719557	790173	682803	652449	700600	778381	716432	676060	665565	723160	739552	572130	678736	639033	672594	678094	717988	732809	619107	671939	780264	727378	649474	671707	787948	520649	725399	720062	812146	678490	633683	678094	660624	728142	735048	729766	705158	697884	680523
325	606550	839524	694758	719325	606632	760952	821891	772034	664187	747317	739565	823488	686187	664282	702756	725248	749488	677262	668213	646635	737586	571611	595837	635798	651125	691456	722805	722478	612242	666439	779213	732059	654783	680824	786542	520499	728660	719776	816568	682980	665333	664036	667599	730312	728892	733014	689900	699290	677930
330	623788	836781	702947	774027	688712	791483	831813	792629	672457	748054	746512	799958	671911	656189	710208	736181	687812	680087	670001	687457	745762	572539	592861	621113	665169	676265	713224	727214	595195	667285	772976	727105	675037	688944	787975	521782	717319	714535	810413	672580	651712	665565	666261	727186	726436	738774	692234	702756	673235
335	642773	839770	705677	783130	775610	779950	831567	780237	678340	754742	737313	781615	679049	663340	715435	739388	690746	680646	674314	721604	747113	572485	576579	619721	678695	678544	714876	730134	619953	667640	774805	729411	701282	713511	790882	511696	711505	714384	808925	673849	644137	665401	645953	734857	759191	741763	713415	703944	671952
340	646171	837750	723406	787115	767148	756039	821331	759601	688508	745325	742145	792861	679159	689599	707410	733205	671297	683935	682885	707028	721891	579186	583772	618888	701719	675351	723761	739483	687266	657554	774546	739251	698648	700955	797079	526941	700532	716213	813675	669059	637122	673345	643182	731308	738746	737532	736126	702729	671871
345	649665	843373	709799	794117	774354	785628	839893	786160	675556	735949	728101	800409	678626	720485	702524	663259	689326	691770	668718	654292	744410	577180	610358	621345	722655	679049	722846	764228	660351	655111	784304	734570	691305	700313	788944	518834	715258	714671	817660	673031	650361	664228	651521	736153	772744	743605	724948	711928	676647
350	652859	844997	713456	794963	779950	773194	838487	781520	662781	737150	727200	789504	679827	753036	699317	640534	676647	688972	668513	649965	736767	580933	644997	624075	711928	688057	738542	772335	636959	661143	781015	727105	679172	695072	787921	521823	711669	714425	808598	672990	659382	671488	656858	745257	780032	742008	689750	725494	678203
355	651084	851739	706960	804503	775842	768854	841667	804230	635266	708584	732837	790391	693776	703521	708065	641285	678258	686952	672034	657021	738514	588467	654183	628128	705104	686965	760638	765483	578162	682448	776716	728183	700136	719584	798921	517442	732332	717551	823010	681028	652790	673658	657281	752463	761962	740684	688740	726354	684713
360	659683	852818	710877	807356	772403	786692	840671	798130	621987	711791	746949	794363	695222	686201	711136	658837	674819	686515	680250	659232	736235	587129	643605	631431	667558	704094	764924	754101	628961	674382	778790	730489	720076	705745	786774	515326	728224	718370	825044	681219	661430	681834	658755	753459	771611	743168	689900	715790	697543
365	676443	854524	715435	808338	774941	782202	845530	800518	626736	723979	750839	794649	695414	690705	712406	704462	671393	690309	676279	656939	739825	582202	626095	633192	671256	704735	764118	747181	577848	684031	778476	743482	721741	703261	784522	516882	727023	719598	824116	684741	666848	679691	653787	737832	762590	743141	691046	739238	708871
370	664132	851739	739606	815586	777029	776729	836590	795427	645052	727227	779159	790309	688207	702715	719830	729670	669045	689750	680987	658605	727036	587825	600859	634475	662221	697693	781042	744902	579281	677234	777070	740452	716309	703016	788112	527350	700545	719885	820608	685628	659314	692179	654128	743592	758959	738938	695250	745652	694990
375	674559	856093	725590	860911	786597	767844	851357	798757	640957	727255	765401	821004	693394	689313	710577	655438	700695	686733	679227	650948	738132	591183	596110	638337	661293	687361	772253	744779	571871	675173	780810	738596	698048	700122	790159	513334	714576	719230	830776	706073	683185	681219	653118	738869	742254	750907	695072	745079	683430
380	662781	855561	731745	856039	791073	772935	865319	850743	670656	724252	762139	793148	697352	682666	721209	648423	749187	687143	681970	643905	739675	606100	596369	642527	662030	750443	770656	747577	602947	676606	783267	744465	717660	710904	793885	521031	716418	721468	822219	706045	689204	692493	664146	746812	757472	756448	695318	728442	685969
385	667872	852436	739688	823024	786597	787375	863245	826381	668390	727801	757322	804490	685218	688999	710536	676006	704885	686774	683526	640548	748027	590992	628306	646894	676388	714739	763450	760665	592520	678845	786679	736781	722655	698321	796424	513470	705172	721850	828811	688289	671816	707096	675474	740916	755889	762221	711709	710604	682025
390	658714	858577	736058	841421	800450	797133	868540	829479	645502	730162	755397	829807	706127	717756	722901	786256	756544	685382	686515	658086	745188	589845	631404	674314	678763	696219	779104	756626	568895	675078	783430	736262	738173	710863	790568	522614	716896	723815	828251	729438	665429	720035	685573	755452	759683	762017	758509	723829	714589
395	655779	852708	758604	838351	796178	822464	856926	789477	667776	731772	774068	818465	679595	723843	725139	793175	709690	688289	692602	666452	737300	593025	631445	709417	731950	689108	771666	763245	576265	680100	785205	738091	720417	715244	797843	531486	688849	721768	819653	732468	654223	713839	675910	740712	785177	763668	763654	715722	698007
400	657731	851699	760802	830721	795086	819462	852012	801801	661553	732769	776429	830776	685914	700436	721959	757922	688849	686706	694567	670315	736999	596505	641094	713647	702374	711368	770260	761157	572034	681984	786665	736849	707615	724102	797420	529957	689872	725576	814002	764460	664432	721168	661143	729220	741749	749815	760583	711696	683581
405	665156	856885	749597	834802	800040	810113	882202	800286	648327	738637	766944	826040	687798	673454	716664	767489	689968	691169	691742	668772	749829	597556	631308	668308	706673	705759	776811	755834	570615	680005	791210	744369	720867	730257	787307	516377	705841	725276	826490	737518	723310	708134	673112	732605	760242	752367	761252	710481	706864
410	662740	858441	752927	861007	803875	801146	880714	810645	675856	740452	767994	811218	697843	687334	720376	773058	694745	690855	688494	666056	751453	595891	625972	643100	709403	690323	792438	760379	642391	681861	791292	747986	719311	750184	787825	516773	711819	728046	823542	736222	745434	714589	668499	733615	762740	751112	740220	713388	712337
415	613074	858564	751903	836522	809021	816145	904053	807479	643510	745953	761552	827650	726122	704776	734065	668704	691537	695823	684809	668636	754551	597393	625344	643032	702306	714125	801501	755315	640166	684645	792629	733601	704408	722764	792861	516404	711095	727691	825016	721918	758113	705827	657431	730012	752149	748136	745284	711204	713170
420	626449	858823	754606	841722	810713	842090	907219	805172	640780	749419	757021	801664	741121	721468	748205	666384	696519	694267	691374	670779	757635	599863	610536	642254	699644	751139	813634	786283	636754	683676	794172	740234	677739	739552	790309	509785	711559	726572	825576	711382	753104	691961	658100	732427	750088	743783	729384	709635	717251
425	702893	859232	773440	840098	807970	865551	890978	799017	659137	744793	762098	839661	719584	803684	762071	669387	695236	693407	698321	679513	748368	611641	674627	640248	699290	745161	823733	796355	601733	679705	790487	750429	698484	737286	804626	524866	697802	724552	818670	740589	742404	704217	668035	734925	738091	741476	710304	711300	715654
430	760488	866930	756216	864323	814876	879582	896765	817988	652040	753132	759341	840411	706400	711805	778026	710959	700190	678968	696778	673809	758072	605227	681315	643182	715176	728060	819366	782925	588480	681602	795987	751494	715422	731458	798498	512706	712105	717878	830162	738951	755411	696888	655384	739729	745707	746103	699317	717401	722055
435	735157	870983	755097	864118	815040	858550	897747	823815	652558	752163	766657	842459	702101	712133	778244	700422	700573	681684	707465	682857	764896	602019	684031	644028	698143	734120	790855	748819	590227	686556	795741	781083	718779	723092	800777	509731	706346	732537	832304	739620	755001	694185	656953	731417	745379	748437	700968	717196	745748
440	670451	871775	750743	886529	817100	850170	897242	862194	662249	750320	765347	867708	702156	793175	777630	716787	704831	676688	710972	743360	758564	602552	663668	652681	694827	740179	789804	735689	580824	688194	797051	797911	684782	734106	811969	510536	702333	732250	821591	752326	748136	719530	673345	729752	752040	748996	706127	718916	730366
445	636440	877193	768609	884536	813757	837682	898375	868759	675665	749938	772143	853145	691974	794267	766056	690937	715490	683035	702524	739620	744861	606660	612760	703794	695577	720608	804476	741080	595536	679937	796383	796437	705063	740548	813634	534243	690814	732932	819694	763491	735621	724648	655261	711737	739538	734420	706441	719216	730517
450	636017	881752	770151	801269	813975	828005	904981	848573	689982	753664	776620	865633	695550	738201	761689	694813	716759	687566	700409	760311	754919	606810	616336	645011	696983	710249	803712	727487	589886	716159	797038	795250	707601	732946	818697	524348	691046	743469	820949	767189	739947	732100	668486	719967	744779	734584	709840	723065	722369
455	668650	884550	756312	846499	813934	823802	907096	867176	671625	757813	775474	865633	699877	696192	733437	724621	720567	683267	695127	777125	767872	605868	612597	667394	695727	708925	818888	744861	584645	728783	801296	790145	708543	729998	805227	514098	703152	740698	835989	778736	748109	726859	702756	725003	757103	739497	715422	724839	727746
460	723024	886133	760938	876770	803671	830326	900422	886338	664596	758796	779213	877193	702415	697051	734652	729111	706810	682475	693107	720117	761320	607492	607055	651985	691415	715831	795345	751330	582953	711832	804148	793462	712160	732195	807574	513347	703220	743278	835334	748014	750129	727964	731895	730926	748150	740098	713115	727064	726695
465	652654	889900	759219	789122	719953	842363	895441	872498	667476	761252	780551	884959	720103	697720	739238	730776	693748	683703	699399	714193	753077	612324	611669	658031	700996	729288	815258	761907	598539	714152	799713	793817	720021	740876	805363	510809	716022	751917	834461	780865	746048	733396	697706	739702	741067	735089	716377	725098	734461
470	650252	887102	760679	832741	753718	824812	897147	881820	666534	765893	801269	870042	723515	701801	745898	738091	730981	677494	701432	714821	766493	656912	618888	656721	692507	748751	837736	764814	657294	728415	799453	787347	714726	743537	812283	509430	719721	744015	841121	782775	700354	699358	728688	738378	742077	737272	718179	724580	735348
475	654947	886556	763695	852354	737040	828524	897857	871093	665292	766589	804148	865606	724894	704449	750211	735348	728742	681724	703111	721891	755438	616363	669250	667558	686611	749133	840098	767694	592848	754879	801583	779432	707014	756912	813798	513511	719366	747932	843005	768158	712951	691278	726368	740316	749187	737218	716159	724307	746540
480	651385	879281	780906	856967	737696	863914	893612	855397	717974	773508	811013	906250	706196	742008	750716	762644	743578	697625	716268	753650	751630	627596	751084	663695	695113	743141	817155	781260	594690	730107	800231	784167	719735	753882	818738	518588	704599	751617	825631	748027	750825	690828	724252	715927	739524	737395	724539	731322	745420
485	626204	879200	783622	856598	779063	898812	891264	882775	727760	794854	812692	905745	706646	785887	751644	811204	707629	701023	711382	742472	749760	633683	721714	656939	691715	769387	836959	774955	628442	737122	802292	787197	710536	754483	812296	511123	725999	749747	816978	752558	762658	691237	714494	720622	749788	733205	725412	731076	752040
490	647631	882762	769114	850648	838228	858577	906933	883567	706510	785055	809116	914030	712173	767380	745912	802988	701473	708761	707438	732646	764323	635021	710781	660106	675023	800218	844165	777357	588549	741503	805991	780892	715135	757322	804858	499344	734993	743632	824293	753718	769277	684550	722205	726272	772990	743168	730094	722546	779104
495	616022	883376	770697	839593	729138	851562	909662	914521	707096	776292	807779	896219	729875	753377	750279	825535	705609	707984	708379	726163	765674	640903	717756	663067	671952	754101	828538	770833	593189	743073	808898	784195	717182	763559	801214	504517	752763	742663	831022	763040	730858	680837	730107	746185	776183	746471	757417	726095	745325
500	621618	884959	788535	861443	758564	853582	905759	899440	745025	779186	848218	879145	736467	766370	753391	817032	715681	707915	719871	726531	754032	631568	614794	658550	672157	716636	821905	783117	604148	744192	801965	793121	726381	772048	812747	511314	756298	747317	828456	762153	701419	701869	704026	732400	778981	738050	760911	733260	736358
505	623720	886665	791619	872143	758604	856994	901460	918984	714412	781329	871625	883785	731718	757840	787921	808379	706168	711477	709430	723119	756339	644574	613620	658222	678190	699494	826095	782803	603466	741967	804298	798594	711204	754783	820390	507206	752558	751685	827268	744069	709717	700190	694636	731240	774081	738978	750033	738091	724743
510	625999	888371	775201	875583	773126	853691	936767	925972	685751	787716	874655	888985	728415	761880	780264	813852	709649	720526	704312	707915	769400	628579	627637	662562	675010	797966	825726	767285	597570	744178	809362	779868	712719	763040	807356	508857	750661	755261	830530	743387	710317	696969	738583	732878	788180	747822	757840	732032	723392
515	674327	894731	775310	887730	795468	834243	928633	967489	733546	787361	875815	904653	744424	737477	787757	799208	705472	720663	695482	713156	764896	649337	629821	671775	664651	800081	839402	775283	605745	748873	808502	776333	707642	769864	808407	501050	750225	757595	832168	762044	713484	705923	713607	734188	783471	737218	755820	738378	731131
520	693107	896628	798635	905895	825685	852299	917646	890118	744629	789709	884741	890132	745448	758714	843359	819584	711669	711750	702975	716268	749528	644342	626818	645530	666916	798170	830749	783035	615354	749938	803657	768499	717483	782325	817005	502224	752845	766302	827050	771748	717483	713784	677780	722915	755056	733424	761266	742336	726750
525	706701	900545	785246	898116	843933	865360	944151	867408	742240	805595	886965	906905	746649	753432	906509	833014	718342	711027	698375	720048	761471	636590	640002	650347	674204	809662	840644	773713	610208	751180	808216	778845	715299	761689	817019	495605	753227	752804	840070	761539	742172	723188	702565	739019	771843	744247	752476	739511	733137
530	768527	895550	789613	900832	856844	856093	923843	836194	723856	805022	892984	903903	729670	728347	919093	821823	722737	716118	693080	721400	768895	647345	641326	648000	690623	801173	845325	763409	600504	749433	812460	774163	705336	782557	818793	496751	741899	749201	840439	752081	731745	737791	708693	734734	782980	763736	757595	748614	729561
535	764282	901269	789299	918615	858291	877712	929493	835198	742759	805950	885082	860761	746526	730762	901077	842077	724184	716063	679022	726982	763763	638951	706782	652436	707328	707479	840343	776716	609894	749378	808761	772621	691578	777753	819052	496246	755111	739688	840179	750989	714453	742623	703944	731404	782925	758536	764623	742077	736290
540	749242	901419	817428	933888	832100	854919	927528	827828	771557	810249	891428	855452	743196	763368	929520	774327	740548	721386	691046	731895	754032	655452	815040	651535	726204	691033	840152	790391	622014	751098	805186	807301	718493	790309	823884	493817	757881	769741	832591	747399	708734	750784	680073	733219	791824	758932	751603	748259	734925
545	732973	899713	798252	923024	822478	860638	945843	843250	736563	811327	903698	906796	738023	733028	910481	817223	729670	763067	685505	737040	771529	635403	663600	657717	741381	704462	838337	759069	604804	748041	816404	799139	721004	782352	804913	490186	752531	733765	837395	747495	732018	733601	677603	730134	787238	761948	736508	755670	729002
550	678872	900190	789217	935812	729357	868609	953213	837081	684208	810563	854619	887006	739142	720076	916787	830585	727446	772212	692834	738569	765893	650361	656653	646267	702538	704667	835853	736030	614644	743824	824511	787784	711082	788221	810945	490582	745884	744028	836849	751808	739320	731649	674314	728387	792015	762494	759833	745175	727637
555	668281	900190	801705	934570	740275	867121	931431	822205	695222	818588	890910	863381	740835	747399	931458	756912	756980	799044	705131	733246	757281	663668	693844	640534	714303	698853	817292	735075	629848	729848	816950	798416	713183	768813	821195	500668	703944	742677	834147	749774	730421	747754	690377	732496	788644	764173	754401	745598	726368
560	686638	905732	795495	931090	788767	897215	938542	848341	706428	828155	903944	908775	735771	787511	919816	779118	733246	808884	696410	744219	772703	668677	718506	645147	714262	736249	804612	733478	614780	728442	827282	797010	716022	783048	821099	492370	746785	741149	840644	750211	742786	740780	678285	729739	810467	778381	757130	747973	730503
565	653486	906619	787907	931349	838173	889490	940507	850102	728101	830285	906018	944233	760174	732632	937846	833765	732605	793148	710454	742472	772539	676006	715285	694772	709048	724184	823788	746812	611832	718766	822996	785068	714726	796137	812365	498908	734720	748000	843414	757608	753773	745939	683444	732659	807369	778094	759000	748396	733110
570	646007	908843	814344	926954	816923	879991	926572	875310	700532	820553	901719	923147	772239	828933	911095	847099	734788	784577	695086	744342	775897	694172	727173	639251	728046	750470	756885	761593	615244	700805	821045	787648	720021	779636	816213	495646	714384	743127	848505	740725	744547	738787	730298	733656	781738	787484	754551	748559	733560
575	639634	912719	823392	942773	808297	870765	913634	874546	711218	830680	872880	932264	773577	854783	958181	855534	733042	863955	709171	767940	754292	695673	763982	646253	723938	761921	758850	805609	646744	711696	809294	778271	719407	794977	830216	503507	724266	745898	842950	735757	726681	752668	736590	737887	795127	776675	753405	745734	735430
580	682830	915940	790173	945407	805622	871557	937163	889750	695236	838105	840725	944806	791769	754251	954865	829165	790882	880551	701583	747782	766780	715504	754647	653800	707629	726040	753732	802715	635512	722778	818970	783417	719243	781574	817360	493284	724361	729438	850511	744233	744670	735525	739893	738050	799385	769714	757827	743646	739183
585	649365	912992	796587	948955	753405	878217	931527	900068	698143	833287	842855	937641	794936	767708	982721	885450	769700	869141	706632	743510	774982	708284	773399	651985	711027	715476	749665	790760	628442	718329	824075	787075	724484	783444	817332	496137	702947	730721	847754	736986	758850	736372	734556	739715	805977	774013	753841	744547	762057
590	658659	910467	819093	957130	750306	871202	907465	894472	722041	835648	852340	932291	790309	798989	986583	874000	736808	890787	720390	744533	763245	702865	791387	674586	737818	725617	776866	795959	640944	722901	820008	788153	731663	799003	823379	506687	690282	753650	836877	749160	747236	745407	733819	747331	803889	773181	738569	737818	760024
595	680387	917551	800559	950416	786501	879500	932919	930093	699890	829534	847413	950866	778340	754374	970915	880646	753910	901132	709881	748327	778271	714862	784413	702183	739647	739797	750006	773263	638146	720936	827105	797638	755738	794977	824825	494758	694622	763968	842814	757458	751071	748368	744383	745611	797283	785833	745052	744956	741735
600	642391	925016	795646	915313	830298	871052	933342	903398	707055	822519	825726	950989	799917	763436	970929	785942	764664	893748	713948	843796	775037	756134	792274	660938	745994	797120	757567	793134	675583	720785	822928	795577	764596	798157	839333	497816	692466	801514	844178	749023	740944	771379	746717	748464	787225	780442	741531	745270	771734
605	647399	927364	798157	889859	878749	870137	955138	923652	695946	840357	842622	927951	785696	853664	974327	783076	844656	907069	710918	872689	775255	709157	704408	695837	733328	814794	784208	801009	667257	724430	819789	800177	746867	783594	824566	497229	699126	798689	843168	772730	723679	751357	746744	760611	780018	781247	747167	746089	766302
610	672348	920253	827309	904790	963149	876101	936262	878408	711423	851767	904981	915681	768363	796915	987757	741176	791251	862672	725890	865169	770192	707247	707615	685942	719898	806878	770833	804053	683594	740753	819816	807506	724129	803016	851835	505554	726422	816022	841490	758263	718042	777835	751071	761566	798389	773003	740753	745707	742800
615	673809	927896	805718	906455	925194	888467	949556	879609	696915	868145	852736	938842	769264	769073	987074	747263	754415	790514	715667	792602	777412	703411	691251	703493	732455	792793	758100	813456	663204	738446	828087	808202	734802	802306	839797	499290	759437	809389	849378	752449	725262	770792	758004	750948	779636	778654	737968	743987	745257
620	670792	929234	807588	954333	946198	893066	956025	898225	697133	858577	838050	962999	775555	778026	980660	769960	790596	812965	718793	764746	774982	711955	680059	710044	751971	777152	763586	809853	640889	747358	828196	811136	766766	805022	839893	487907	733901	817483	847577	783089	716609	780878	760447	754865	796328	778913	749174	751289	746089
625	678149	932987	821522	940234	942650	879104	923160	891183	711013	876511	836222	964132	784686	805295	991155	768636	753869	858536	741517	768772	746075	727064	659560	730244	743837	802661	768772	822669	662399	751917	818793	771952	770806	809758	859041	491701	751617	815531	841326	785860	710932	792752	745311	755506	805377	769414	757595	744288	749952
630	690296	934106	814371	960024	946853	897515	937382	906782	695618	871638	833874	998307	797665	785833	866684	840125	764350	835935	728988	766998	762262	708652	672198	739947	758891	805076	764828	795414	638514	734666	829466	797324	775255	818547	845775	485969	736617	821686	848628	784468	775528	781329	747113	751275	783785	778190	746731	748887	749256
635	707110	937545	817332	981370	931786	897215	972962	902988	697297	874122	843632	992315	808557	825767	866043	828319	764719	835020	728756	773263	766357	722273	676784	753705	756052	828005	765702	828660	637272	736535	829111	809949	777575	808147	842049	488276	733751	801555	849215	779882	776252	787934	737818	750730	774955	778381	755479	747563	750102
640	695332	941681	833451	998757	942732	883076	981779	887047	711969	877098	935798	973658	873003	828497	909294	874450	837614	851385	742541	791346	749815	735935	699522	749078	748655	827309	772908	819066	660938	744165	820390	816841	771598	811682	859833	489668	720212	794308	842199	788371	790268	807192	751617	758154	748232	771284	786392	745898	752217
645	705950	939961	817947	1012228	1040712	890882	997502	917742	698061	875528	937518	986979	866725	809512	966370	896533	770205	871052	731800	776852	774614	727869	670601	755315	747481	826490	772935	830053	662481	745898	826791	782925	777152	808666	859983	478654	743155	793271	851480	795509	820185	781015	754933	761771	789558	779977	758632	747427	759055
650	682148	930421	823611	1015258	1054960	898880	999576	948437	707042	875733	940493	906209	808598	832550	913088	901173	775064	839866	735648	779131	779964	729002	726108	777029	747986	823433	769250	842008	644124	731881	831827	804421	774232	807779	864842	481192	716473	789081	848791	786924	827282	789613	744083	768813	811095	780155	770847	753555	753268
655	691947	931922	833574	1026722	993844	902988	973754	941653	753678	892820	954769	928674	801542	818288	950456	826722	774409	931226	736795	777398	789354	721168	690023	740889	750033	829793	767940	834270	640452	753295	833055	801583	767694	809239	856585	481847	700477	801719	852668	776579	818315	795919	714835	771543	826095	787443	752354	753869	758509
660	784823	930517	843441	1015108	851589	895796	984045	901664	772812	899208	952749	983553	793912	848969	1016104	895277	776484	916636	755916	786843	772321	726900	795673	679732	762235	819284	772212	843878	656271	764200	830680	838760	760324	812583	864473	492288	708161	798757	851153	751521	806277	794636	761143	783335	831363	783895	772758	752749	766630
665	813375	938105	850361	996246	868991	906796	967858	949665	776388	924975	950129	910358	797147	903111	1002743	903043	778695	873849	760379	801282	763409	727610	721877	691742	778585	811286	778776	844096	663299	775364	828619	822874	762863	820144	870151	481711	720513	801583	859137	750907	799426	813088	765128	793639	824621	804967	788180	750388	762194
670	825194	933492	857417	1016636	839811	896110	973331	945734	776129	931281	960065	918506	805390	896942	1041394	1009007	782857	872717	761716	815572	779131	724047	722928	684754	809471	815108	777794	833874	667135	771065	833710	785710	771748	819953	843510	489190	704271	800272	858127	770915	764077	820362	756939	785819	818220	807956	758536	752886	757649
675	801023	943783	850457	1001009	881397	892111	985587	938978	772157	913388	961675	1005254	849597	874614	1028947	990623	800272	897447	765156	859710	772007	725371	735102	680155	760379	804026	782066	850566	664487	768868	829971	790637	767121	837518	855670	492971	703384	806946	850538	754879	760897	817687	756762	782789	826668	807042	800054	741326	758263
680	792547	940411	870424	1030462	902197	906155	989340	933888	743209	895072	890555	996655	830530	932059	1023911	1037382	787661	890882	783117	932195	788562	722041	720799	683512	740657	814753	777480	841667	672157	751603	834611	802620	760611	825426	869919	492916	710918	813798	849992	751248	766821	814016	748519	777521	827705	808175	792438	744274	760720
685	759846	943237	868104	1003097	811355	907233	1006823	944410	728715	886788	917100	994567	850689	875474	924771	942186	762289	875487	754442	851712	794636	723938	738214	691633	743428	817769	780196	845871	660201	767831	836058	803684	762794	827664	863941	498198	738978	802784	856080	754237	750525	808570	748314	777139	810386	796901	793530	750457	755274
690	725644	945393	870137	960952	874887	906073	1004681	937764	725863	842500	872498	992397	843851	876361	896273	1041367	770178	885519	750184	798580	781752	724102	817892	684127	753459	819434	785669	845093	651548	770874	837709	792711	768349	819735	855848	492670	712788	838105	868950	757895	750334	808120	754633	776661	828742	796819	790487	753009	756257
695	719407	949815	872307	989285	844424	906100	1002783	924402	727009	851658	869359	969059	861962	918315	884072	964200	767981	884577	757827	809935	784099	742623	740166	732086	750457	821577	785532	837354	657144	794963	835949	796328	762863	827787	860897	500846	708611	816241	853432	778012	730831	805991	758755	786720	813511	774122	807506	746212	777275
700	714043	958304	871898	951658	857090	903261	1012378	955684	730380	887989	879008	948710	834120	876879	907219	947031	830708	918261	760502	831404	775665	742472	771993	834106	754060	819939	792124	840316	654960	749542	838392	805800	764241	826176	867326	485614	738842	816500	853254	761662	734092	830148	753664	783076	810154	773222	772375	744820	786529
705	720417	955970	861866	956475	861348	910167	990882	943305	729821	873413	893585	922096	822642	882748	898512	950238	834816	892971	759137	812624	779500	726900	863545	846171	773508	824348	788084	842213	653732	735498	841053	805895	764992	822396	866793	501583	714125	822055	860638	754005	737627	826217	746062	780018	823078	775965	762522	745066	782666
710	742800	958086	864773	928374	904831	913961	1007670	940125	730394	902647	896505	904025	828838	884263	918438	1012310	837818	898143	762303	800013	794717	728838	772444	778135	763736	826245	789982	857554	648996	743496	841285	819789	774341	796778	871734	501310	705022	817660	860638	758564	742950	832523	749146	782475	817292	796000	764036	745202	774859
715	797911	967803	854715	932496	921713	906032	992520	965469	729234	933819	891961	910672	839251	939647	940985	1030366	916841	858932	764746	800641	774300	745243	823965	783321	751480	819844	820608	885437	658809	735757	838978	826286	781370	816254	877862	488958	742459	829575	865674	793298	738856	835512	757267	778968	809594	792506	775924	744588	775801
720	817332	962153	863286	921222	951180	914248	994827	1011860	732400	900791	898634	891128	844738	924457	909921	1052654	905008	898198	766998	795086	783239	733915	855479	772976	760488	823815	816077	876797	655288	739251	846717	834420	777753	804981	879950	500668	744315	827487	863354	786174	721509	822259	760215	782052	810904	803602	770574	746840	786378
725	820676	970164	859109	938009	873290	912501	1014739	958563	733546	914848	899194	906741	860147	905145	920717	969550	881806	926040	771202	810945	766684	748846	923474	813511	765415	819038	795045	869987	659505	734011	842895	832223	769987	782120	891537	490282	788071	835020	858236	777029	788003	824934	766029	782052	812392	788876	782803	743523	787115
730	775665	967394	870042	945762	855261	943919	988276	984891	733656	890609	904858	987757	840316	903889	911204	1001200	834065	939879	778463	802770	774914	747317	905431	786843	771011	827541	817401	876156	651262	730312	845216	828033	764500	801733	870956	493012	758673	851084	865306	796273	774928	825044	756093	784904	851084	790787	772935	748600	786256
735	756025	977084	863286	954892	893080	926299	986993	968158	734829	882339	919912	907915	854387	919994	916773	1028401	834393	880469	785873	816377	769032	754483	648655	805035	761825	818124	806591	876647	655343	740903	839715	790978	764760	804926	886051	492984	757540	828565	866138	773959	784782	823228	750211	784167	825385	787470	780482	751535	790432
740	771229	977725	865415	953486	945147	917510	988862	986092	735498	888589	933273	929916	856257	925166	919871	1078271	833437	871393	786542	817674	770356	755220	864405	826736	781793	830735	806578	877603	670765	739947	841299	793708	763996	798867	880906	482871	754537	813293	866343	783253	761894	809294	731827	782625	816309	760952	789654	752081	791265
745	814275	969414	875269	970233	963463	912433	1001719	953787	738310	886501	923406	939401	852599	910345	915804	1019571	829602	874477	785764	818370	778026	753323	753828	790719	763914	828387	798525	868281	654619	740807	847781	804353	772758	813961	876388	495687	743919	811628	865524	782025	757936	828169	743851	787525	825849	767667	778381	754196	793653
750	792179	980919	866084	964896	953541	907888	1026845	967844	738241	887293	981915	922191	868063	899331	939074	984222	838105	880018	787034	822928	773849	766657	926804	811314	765620	816691	811982	867640	663545	745898	843796	812678	772021	802087	884127	488658	748791	814344	865469	771338	728606	823474	739279	784290	841681	761402	784113	755807	800463
755	780933	1019666	878572	967162	807670	869782	1021741	974354	740725	888194	933451	931062	853841	906933	923652	1017442	852053	878162	797092	830803	779418	758509	989190	833642	790664	826436	794840	859109	657103	745066	852190	792902	771161	805759	878722	501432	758482	826886	874928	746294	778299	799617	731840	788671	849542	767216	783253	758877	801842
760	756626	1028210	871256	987634	760420	867244	991742	1013675	741203	887730	929670	949911	856694	919311	966125	999385	903111	899672	795987	845557	775815	783035	949692	815053	799003	813948	802743	867326	661812	746853	848860	795727	778517	803316	891619	491729	775023	849324	871461	778449	799290	791442	730066	773426	857881	765074	791333	756803	801009
765	780837	1028374	873126	1037204	769250	875405	1002360	1035689	742350	892561	983744	944929	870287	934215	957499	1006332	880360	909184	795850	953787	777125	813061	920826	787075	765497	822150	806823	865592	664705	760583	851275	827787	780128	797584	892588	496792	772007	850757	877412	772485	770997	784140	751808	780018	854305	771270	804749	753118	802756
770	779595	1000996	892001	1087566	783581	874586	1001173	1034161	746608	898198	975214	964091	862098	944642	946949	986474	866179	873167	796451	845625	784072	745557	943646	807369	801091	823474	811969	864118	692438	765156	858495	816855	776647	815558	893694	496028	754851	856585	881997	777575	779705	784604	782229	785996	859150	785873	800259	752122	771052
775	745789	1030216	888235	1030503	765224	874068	1004162	1042977	746444	894813	943810	982830	867967	951630	986474	999713	885164	888535	805595	874955	781602	764159	859956	849146	809690	806141	813839	865374	664951	775501	854414	796519	780796	815162	901719	499508	784372	863859	889477	802224	787006	807615	762385	782666	845693	808652	810263	764541	806305
780	743196	1024716	904203	983007	826204	874900	997693	1046908	749842	892124	942322	987293	813279	968240	956803	1094076	911928	904954	805336	840261	789640	756503	685123	808720	810727	821618	801050	872457	660488	777221	861102	836863	779159	819530	898566	495386	785805	868991	870533	792042	782325	814193	767012	784086	848914	801651	804285	751917	800723
785	759628	1034051	907765	986965	779131	878149	1016950	1039797	750347	893830	937122	1001924	809676	956325	969851	1054674	904490	903152	809553	840411	790746	765838	793257	826013	848300	822055	801078	890391	674859	794813	862262	818861	781301	827446	896328	506291	779077	864309	868377	803521	794567	811628	747932	788740	829316	817797	792193	755697	805540
790	775706	1049774	894868	993789	777398	876784	1024116	1031294	749337	891824	919748	958454	832427	915272	962931	1064459	868145	919243	810276	864460	787866	800559	893817	824484	843864	811396	812692	887757	739620	778326	854442	836481	782762	815654	898498	492029	808993	857335	877521	812201	798184	820581	779773	780401	824948	818711	797693	754537	804121
795	770983	1039674	917005	971911	819530	889326	1027350	1032400	752436	897188	941394	1015981	823501	955534	968144	1121836	848942	923542	813074	843783	796219	799958	901241	864364	782966	825085	810194	864801	711750	795072	855015	825521	782707	822000	898307	495809	778149	855424	866206	789640	774900	816418	786242	787757	828838	821577	793803	757240	804394
800	761143	1044015	914412	979036	781574	880987	1002388	1070738	754032	898170	941148	1007983	848341	973085	977521	1081233	848041	931991	857349	830639	794677	797720	937040	867612	836372	823365	805786	862535	667408	813429	856625	807697	783280	816391	903480	497870	762098	852108	876320	785764	769155	821386	785560	781547	814794	809171	801064	754851	803903
805	767790	1041094	900231	985873	777835	883758	1004039	1089081	757158	896451	935225	1009116	844342	949692	1066875	1001350	858386	937559	821686	842131	789367	797406	822178	887197	806441	810317	813920	864692	671475	811955	845762	823652	788357	809212	908516	489272	774559	851507	871775	799208	772785	797106	788480	779745	817742	800422	811791	754469	803794
810	772921	1020117	915231	979704	787156	884850	1026668	1098457	755943	901896	944110	1030871	827200	953172	1078435	1030858	855656	1004762	819107	850265	797324	801487	685055	901760	834188	820144	812747	864268	658291	806086	848641	810167	785887	814808	907233	507083	764760	867230	853022	803166	747058	790582	787634	787279	832850	819639	804967	753978	799863
815	781383	1021550	917906	988658	795141	885764	1027978	1110440	763996	905186	972280	1008966	806127	1003684	1038214	1037600	858946	943701	832004	855370	799876	785409	696587	896587	801760	827337	812747	865633	721222	795768	850020	825781	785068	820253	907260	502033	780305	862358	850880	790200	777958	807110	785164	787416	830366	781629	793789	752012	802592
820	779459	997884	916527	995441	925166	885805	1033505	1098703	758618	907588	1014780	1022669	796669	970001	1113838	1010986	859751	980537	831499	847304	799986	782857	738378	721591	782748	825658	811764	867039	674969	795577	854483	821809	787252	828701	905459	496014	784604	871079	849952	764842	765797	806564	736003	787470	823761	780250	802579	753377	802592
825	785914	998348	918875	996028	925985	889572	1051903	1112829	785928	906264	1061812	937300	797406	1026135	1125262	1054537	865019	950429	818001	890091	801719	790295	711737	749569	829711	826709	812446	871570	661553	798089	857635	824866	783485	831008	911204	496369	789518	864419	849542	794172	782284	818301	750074	790446	831595	787962	802988	758413	800613
830	788207	998266	920253	1047904	921427	889954	1050525	1216814	766220	907369	1063695	991415	814780	945775	1074573	1053364	889872	969905	811068	894008	807110	805936	698798	738241	838050	832277	814303	872184	658946	799331	858045	825030	784959	814425	906960	498921	803534	846908	859082	804080	831690	807506	754524	790732	835594	790650	805650	757240	803097
835	798457	996082	938487	1050880	938787	961416	1047126	1183253	761225	910167	1045338	1038596	827610	1000668	1066411	1035280	970328	945065	827951	930039	806605	802047	722137	784645	843864	826613	838692	875037	660119	802388	855001	826163	794622	817251	909280	503534	771202	839402	863095	776238	818534	811382	784591	791824	828046	798020	803848	781110	803561
840	796492	993339	924184	1071024	998457	955520	1040589	1187634	783526	913948	1065265	1000409	912637	972348	1015272	1053718	992179	975064	851466	920431	812433	819366	948218	850648	817223	835212	827637	877712	658850	801091	852722	832236	784768	827227	909403	502947	816309	833546	876292	801050	838992	809840	761211	792425	837968	802565	806032	763381	803275
845	805227	1008106	922300	1083608	998675	960993	1057076	1067080	781956	920785	991701	1003739	882038	1025794	1025180	1071461	968458	977371	850225	906728	840371	817865	854469	819148	829616	838446	832059	881520	670942	801269	827842	832973	787634	833451	910713	505199	792452	855848	876060	829711	820362	812910	784127	789763	839265	804831	800723	764528	805131
850	799576	1018028	915695	1077685	1007328	905704	1032932	1085355	772826	914343	993585	980837	849774	980537	1053391	1063190	959137	957349	862617	923460	850566	814999	725426	817196	815531	833369	827459	886174	667394	801596	847973	834461	792506	829807	908993	495482	799262	868527	874955	776743	791401	797857	749078	796287	834966	807479	809498	763777	806769
855	795168	1019025	909062	1059805	1003220	912774	1038146	1163122	769100	915422	977876	968158	855015	956721	1030708	1142813	965128	951589	875774	934952	818588	800109	730558	787757	799153	825917	849610	887839	677958	785096	840343	820704	791387	809498	914180	493557	832741	857485	881301	799699	791933	807833	753623	783021	828688	805390	814576	764596	804722
860	793080	1010058	922614	1054414	1013033	917592	1026449	1160652	800341	937054	1028674	954974	840220	985832	1022573	1152763	907929	950443	872102	891865	819475	799849	731131	760270	813811	839784	826231	895482	691033	792561	848955	817223	792534	813839	912719	502661	823570	868977	878845	817060	796328	804162	756871	785205	840466	807219	805145	767066	808093
865	784973	1015981	904694	1047468	1013893	919189	1070369	1169591	795359	932059	999781	981984	843209	963531	1043223	1078190	916254	960570	903193	913484	815463	829479	793503	740412	798484	825467	828347	925972	684973	781820	876497	829275	790964	823979	910276	490104	796724	870246	886242	836126	803220	792875	746963	784509	821318	804189	829356	758918	807151
870	757035	1007615	920785	1008666	1038037	914903	1059792	1200204	774873	935676	1011204	1054087	866752	991606	1004462	1075787	927992	958891	904012	946676	821127	810304	800859	747713	838378	839320	825030	901146	671052	787511	869223	834475	789941	836740	907438	491346	837764	876238	882816	821959	760351	798730	772457	783990	820581	809771	828251	763804	808475
875	760078	1000272	923515	1011409	1062876	922246	1043469	1214712	775774	931308	1017278	1055288	816172	941285	1033888	1003288	905800	963804	910058	910331	821468	809307	745025	752490	843278	840425	820581	899262	670669	773276	869264	837504	791360	831649	914316	494991	820335	876170	875583	843018	748696	812542	750634	785437	848723	808243	833123	780824	810781
880	762071	1009812	922833	1010740	1061634	959560	1050293	1246539	775856	937818	1021850	949569	857663	940875	1048942	1169018	896956	968131	908447	892206	823706	811682	749515	913497	827432	846103	819503	902374	670901	779432	841476	835635	792916	826504	920553	495919	830940	872307	880169	822410	773713	791469	777685	804626	848819	808120	804353	766534	808093
885	764705	1018820	909062	1016964	994062	970246	1054728	1136440	775555	944683	1031772	953527	879500	926163	1065865	1136672	916363	971284	911341	924784	813497	828742	781615	916950	836044	833847	825330	923092	674450	782038	850907	839674	796273	830203	925903	486324	845475	880059	884522	842759	777002	797147	778585	795004	850320	807001	835976	767899	814808
890	773604	1010481	908952	1018861	889231	1023078	1053527	1042691	777248	939497	1004298	974846	863340	940848	1055684	1126572	897652	969851	915040	920280	815763	841026	837914	917155	828333	833819	823324	927528	676047	774191	856844	840521	796574	829752	911737	489108	834529	871393	876893	843059	776265	808284	758714	795864	855970	807670	818520	786174	814494
895	780291	1014275	906660	1020608	916309	941394	1103452	1035921	782421	944560	1014425	935648	909635	960474	1045775	1139524	871911	976538	920540	897365	824238	856080	863026	893762	825480	849051	821877	914562	670915	801801	860925	839170	793708	828169	906878	499494	840562	883007	879923	841613	779227	785259	761866	815599	848396	810754	820212	797120	805213
900	782134	1027569	894922	1025863	909785	921836	1077070	1106619	782557	942363	1027623	1006018	880469	917947	1157745	1129971	896069	977111	921836	886815	819871	883963	805950	850225	804558	839879	825153	919270	674382	795973	863436	843592	797406	824279	904217	496860	825699	874832	892629	842677	779582	795919	758386	810931	812597	805800	832591	800518	808543
905	782257	1015749	932496	1030721	1022137	922942	1070437	1116636	790910	946853	1081588	984550	850948	972771	1045366	1097106	880305	982543	917401	894595	828115	869851	872990	821741	840139	853022	822219	901978	672594	793953	873235	857444	795277	818711	894445	499590	850197	879937	885314	802279	806605	790132	762453	814548	833205	805063	826136	803725	806782
910	786474	1014616	907779	1037368	980906	932523	1063026	1027118	812242	946485	1038637	983990	862794	943428	1058291	1074532	877166	980865	876538	899276	830175	875651	750197	853650	858932	857704	824293	916432	672908	799945	876292	874464	796505	835321	917592	506455	834065	887484	891333	822273	802169	791128	758932	800149	820212	791797	839756	799986	805882
915	793830	1042117	876661	1064528	988521	935566	1083758	1122000	875624	954032	992984	973358	983662	1014262	1030953	1212665	885423	999153	904858	913852	825207	884413	773126	904530	839006	844915	831486	952040	680237	796956	874887	881834	800723	819271	929820	491715	831540	892288	895100	858277	785737	793175	767872	798266	817646	783635	842131	797884	814821
920	796819	1064391	876347	1066602	1022546	941189	1056243	1134474	853637	959041	996792	1039852	1001610	1024389	1058468	1209239	893339	1018370	909253	922137	837832	887347	852545	943742	871052	846744	829739	943892	683253	805377	877985	884154	798321	818151	924839	495591	808953	893175	895263	821386	786529	804899	776238	808297	821263	782980	851330	798894	812910
925	799440	1038801	888207	1040575	985887	948314	1073768	1113347	786911	954892	991401	1046430	864937	1041080	1176306	1165033	888685	1010986	912692	942854	853541	874668	860952	879773	851712	857417	826204	943196	675951	796628	883813	882762	798116	826913	920990	503357	810440	887457	890896	818370	772840	804462	763245	790841	815804	785641	845147	799180	810508
930	799412	1045038	870683	1062426	995973	943591	1083076	1103752	774682	963709	1003793	1075487	934652	966630	1186160	1156721	967803	999890	912351	956312	847522	886856	906632	825453	864651	850006	830175	957758	679241	801555	879200	888071	801241	826954	926081	490350	822723	885873	896164	843005	769209	825207	782325	792575	818056	785123	856380	798553	814030
935	803070	1040330	869823	1030312	946362	950006	1112351	1105186	763368	973890	1015203	1059000	954087	951084	1189340	1196642	983840	1004012	908434	953623	851398	896191	935116	840903	857035	849474	830912	927882	679254	799795	880865	902265	799385	833110	925085	489408	836931	885560	894281	859956	778039	848478	803466	797652	837982	784154	862972	800695	815353
940	801023	1033901	882188	1025863	938214	948914	1131526	1146567	784809	983717	1011860	965360	935498	1024129	1041026	1156216	915080	1003439	915162	969073	866261	891128	814043	881615	928415	859956	829507	945543	675992	810181	886529	860078	799112	826095	918424	494103	821331	887102	887129	846267	791401	850265	789094	789941	828428	789272	844724	802128	810386
945	793080	1039415	878626	1015640	984181	946267	1102565	1169973	765142	987825	1015804	1001733	945734	943673	1134802	1092124	908188	1002415	891005	981438	866220	886706	776729	882093	876920	848355	832468	951685	680510	802511	883048	872908	803753	808147	935867	488071	831991	880537	883622	822123	789995	859587	754715	800668	814889	799290	863081	799699	811559
950	780046	1037190	885942	1129930	995577	946512	1105868	1139865	773754	972171	1015353	989422	930325	967721	1025658	1119803	1006523	988289	914098	963777	869496	866070	798130	887047	899904	862276	828278	959519	679145	810358	892984	902047	798989	849720	919898	501569	834161	887620	892343	829275	779786	859492	785587	796642	816309	819844	861989	803261	807833
955	789995	1048341	882639	1170301	931008	949160	1093653	1182475	771707	966984	1033000	1014753	1025849	962958	1071775	1219175	1015476	1005622	914152	962508	866834	890882	869987	875446	857199	838378	834925	961744	683048	810904	904612	896205	803057	813893	916309	490500	824266	881738	904981	860829	770437	868827	792930	785764	834666	838883	866111	801951	813388
960	810440	1051262	891060	1104612	964719	957963	1078599	1186651	785232	979281	1042650	1013538	1038132	980264	1057649	1203944	992356	989477	905308	957089	867599	866903	997338	910263	870956	855793	832605	962494	679445	812487	906933	878231	799904	835935	906400	495823	829670	888112	900573	828183	793107	863422	802087	786515	841694	835348	853104	804722	815858
965	816746	1050866	895400	1036099	966739	960338	1067312	1208748	817701	980919	1057799	996205	991633	1022942	1056448	1105404	1029111	996342	921086	959300	870970	850716	768131	933519	863177	856571	834775	954264	678927	808188	901405	873931	801323	838091	914794	500204	841435	874409	896041	819789	814494	859819	802975	798089	850402	804135	851562	808898	816541
970	829725	1048218	889013	1109990	979309	957431	1079977	1173140	812938	974627	1061006	1002333	977111	1046580	1185464	1084590	1062371	1015340	937545	958645	868554	847017	799590	952258	838310	846226	841476	962180	698675	799972	897597	885846	805295	832291	914958	492193	858291	864787	891578	837204	803561	864664	807683	794199	842063	828701	858181	813879	819612
975	817141	1046321	888276	1132495	972362	963218	1073290	1146935	811559	972526	1083198	1010113	942622	993953	1214111	1141735	1028811	1017196	964896	948928	879677	852586	881970	963914	853623	837095	840261	950538	704203	793025	925221	886283	795318	831636	925180	500887	862249	886488	894472	829466	774122	864814	811696	788644	848286	828060	851958	806933	821331
980	813470	1046853	887225	1087866	984031	969550	1072880	1128019	805718	981342	1073918	990050	970260	995700	1129370	1233273	1006127	989326	940507	944315	924416	861512	1031786	990241	860447	838937	841735	947850	695059	790992	918602	885096	777425	840985	925508	494718	844738	878176	880100	840043	777043	863272	812214	792070	855684	796587	842855	811723	821918
985	803357	1051057	900231	1103207	1004776	974641	1096997	1224866	824102	982270	1051780	996969	890200	1032386	1138228	1208229	995809	992370	901296	962167	924921	885464	1009867	932141	942022	852586	839565	954783	690732	813197	932031	890828	762726	831035	920799	497379	865442	877548	885887	843783	776811	865237	802047	798102	862317	802579	844165	810058	819475
990	825426	1063026	889053	1136317	993407	976197	1096956	1175323	813156	987852	1079554	975719	933137	1005377	1097256	1224580	1013757	1005800	885641	980810	902551	869864	829834	940057	966657	840330	838514	929152	696519	824498	913920	908912	781438	834352	918684	492070	858714	893039	896314	859301	775706	867503	785983	792793	862808	804681	834038	808707	820035
995	839893	1059191	888972	1207547	979896	978067	1105472	1233642	826313	985696	1101637	993516	953172	1003029	1091442	1150634	1013702	986133	887197	988644	884536	849023	897106	913020	968731	842868	839019	936317	698321	828101	911955	922491	766630	834638	919857	494008	851098	896123	897788	881451	766466	866056	813525	803302	867585	807670	850743	809853	820867
1000	843032	1056694	890500	1082284	976019	1017483	1095263	1090896	851398	990705	1091319	1018356	970424	1038856	1091578	1188139	1027050	956939	896383	988357	884290	846430	870997	838815	979090	845980	840084	947604	689804	836181	930244	952790	774518	821209	916322	487388	863723	890009	894103	875774	766493	866998	776101	799522	862440	807615	875515	802483	816718
1005	836931	1052012	902292	1077261	933874	981342	1093694	1251125	878258	993803	1074791	991524	926654	1063545	1107629	1178926	1042541	1035948	906741	1014494	890760	860065	977029	886965	941435	853077	839292	945147	685833	846812	936453	950033	788030	841981	912665	490732	842363	895686	892807	874655	766684	861430	780919	808734	852395	813443	877630	800996	819134
1010	840903	1063518	896574	1166411	973645	971338	1132864	1216636	895959	991196	1048259	986337	971434	1085614	1190050	1196956	1015954	956871	904926	1046444	878886	852408	1028224	833546	863695	844574	841735	944042	692234	843237	924129	948478	809621	825221	918902	484208	846840	895291	893298	874818	795987	869318	784509	797570	843400	808420	871161	799440	813183
1015	837750	1072171	903930	1097556	984850	978654	1114644	1172580	874259	995591	1034925	996464	930380	1074846	1149460	1179131	990596	973126	892506	985532	881288	857267	999986	881138	957622	846130	844301	940289	692438	839197	923624	948982	803234	815353	928374	484427	852981	896928	890541	884945	817237	860461	776675	797952	823324	809280	888180	810386	817237
1020	1031185	1077671	938460	1146226	999249	980974	1119707	1170983	859969	1001705	1027405	1010386	928074	999126	1112132	1238446	965483	977807	919707	983389	888153	855192	1023529	941763	869114	864132	840780	938910	717592	826736	931022	950620	811136	829165	924211	488289	850511	901542	893817	896915	820649	865783	780155	811273	861839	802592	883662	812542	817701
1025	812651	1094649	926163	1163845	988999	978012	1126313	1182530	822464	1003643	1024211	1010495	914644	1021263	1102156	1222874	981274	1003425	900313	1039238	899508	858209	884468	897843	858277	859301	843974	940875	695045	816118	931308	920663	793366	820785	933342	487443	863409	900218	885928	890377	861061	865620	773399	800013	865197	810427	883744	822410	818042
1030	794281	1104694	929971	1186269	1015640	980332	1122696	1158591	823597	1003684	1023624	996260	948423	1066930	1088453	1245816	973058	997966	902415	1000709	895796	852354	898457	973194	848887	854360	845229	945011	709771	804353	932618	935676	799590	820704	932509	485437	860815	896014	895345	887225	881356	874054	772730	796696	878012	808461	886965	814371	820758
1035	806673	1103480	955438	1107369	1021386	987675	1119298	1061607	852163	1003834	1018615	991264	929356	1142554	1079445	1241599	998252	993585	907588	1057444	900300	853964	895100	968950	860406	861580	844178	942814	691374	803398	950907	936563	819516	833424	930885	483335	852381	892329	899740	880332	891688	862071	782625	784263	871215	820977	885109	823843	818793
1040	801583	1109744	933219	1157021	1006359	985600	1107642	1192179	841435	966998	1031294	1039688	952667	1100532	1115667	1231349	957049	1003985	909703	1031963	897433	853445	951221	957635	900354	858536	846526	946403	705336	814371	936167	943591	811914	821973	933628	498948	860624	877398	897857	887416	879486	866602	766589	818301	856612	813757	884427	816978	820472
1045	830721	1116036	935157	1126545	985532	984222	1116582	1262658	861075	992848	1103056	1033956	984468	1041026	1155561	1161689	971420	1000805	920758	1004640	899931	845625	950948	932714	884686	875010	849283	946553	713115	820144	932946	945980	802115	840234	933041	496355	854128	858850	904831	898675	889395	866657	778667	815053	855902	815831	875542	815422	820472
1050	893366	1127282	933615	1121700	968690	980824	1150047	1103384	850825	1020349	1035307	1022682	986256	1022218	1142076	1225521	998348	1028783	926613	986174	908952	847181	1059150	956939	895591	909171	847863	947549	744656	820567	944697	958277	799344	846171	928306	494977	856707	873617	900450	895359	887184	867012	772403	815545	882380	810154	876524	817592	822805
1055	1098716	1129943	930639	1128892	995495	991810	1105131	1199999	848232	1006646	1089913	1002797	1006414	1043714	1139715	1194608	985669	1043864	958768	997993	891442	874791	980769	969919	903370	951890	849378	949337	735553	818684	944247	955220	790869	836904	924348	479718	847058	875651	907888	885014	875760	875050	786788	812460	890309	811696	881752	816213	821536
1060	991510	1123515	930830	1129193	952558	992752	1125071	1263845	850184	1063518	1058700	1035812	1018301	1031895	1186815	1176879	1000218	1043455	927337	1039565	877398	865497	962562	978244	886242	954455	849242	951644	740425	798948	934966	954551	791114	844970	933041	484181	858304	889504	907588	895004	873194	873194	816705	776784	891101	831486	885273	812078	821918
1065	832605	1120881	953486	1127951	1003261	997201	1139565	1206373	854606	1052954	1063013	1038610	975201	1068063	1194417	1184181	1014685	1014917	930134	1002538	903261	867189	1035048	953445	886447	950757	848778	948655	733096	808434	943278	957635	821495	835757	933055	493216	850566	896696	907983	884481	879240	867680	804258	792493	900750	813852	869632	814685	821632
1070	806305	1114043	934666	1198566	993339	997433	1134447	1228346	867803	1054810	1079199	1038050	1002852	1026190	1125044	1210890	1016882	1020117	921031	1037927	883813	869018	920963	962030	879786	956939	849815	949515	706359	794663	940562	957772	812460	835307	933151	482175	854073	889886	908830	878858	881916	869755	803138	822369	886215	833601	880319	813825	822764
1075	817005	1113852	958359	1189613	949010	1007656	1130448	1276988	867435	1052285	1077316	1043755	986092	1034693	1134939	1203684	1010781	1013129	933396	1015217	891428	892971	876047	951890	874436	955520	848054	967462	694322	797038	959819	967530	757827	856434	924975	487334	851507	886419	904176	861320	868677	870083	771516	789326	892370	847522	881315	825480	820731
1080	814548	1119380	943114	1169373	981533	1011764	1126599	1313797	873768	1062494	1092165	1033642	984468	1021700	1135594	1263081	1015135	1005349	977466	1019161	931622	923037	862235	997392	929793	962344	851985	974573	702128	776224	954769	974341	784973	825426	919912	499385	885287	884249	901023	869400	863982	879500	793107	788972	876716	849419	889518	829466	823188
1085	809812	1133314	939401	1156953	923747	1008502	1123556	1337149	869537	1073099	1086378	1063818	990664	1025166	1188644	1277575	1036467	998430	972949	1031472	892343	940971	872730	999563	882912	958768	853104	993626	710522	776252	954565	966438	788303	850525	907929	486379	871475	891742	900941	831513	861293	866684	791292	791783	886024	838910	881984	822669	824621
1090	819284	1136931	961007	1125139	949419	1012364	1121918	1324921	879991	1065374	1071570	1060788	969591	1053445	1149897	1264378	1031718	1018916	965947	996519	875378	918957	879090	994758	893530	961430	851671	994813	696164	777794	969427	966043	785860	853609	930517	502633	858686	890514	907301	848259	859655	866493	768445	814425	873317	835785	880250	817810	826176
1095	812351	1134543	942431	1219298	942268	1004421	1137395	1360242	873931	1075624	1049433	1037736	1025303	1054606	1158072	1213620	1061989	1006141	968431	1053118	872908	844247	1064146	1002647	889709	966848	854182	977753	702019	786542	970574	968936	798607	850798	934543	503998	866439	884099	910577	872485	865770	869646	800955	809690	863832	842186	877821	814671	826668
1100	825521	1139756	970192	1183212	950470	1009225	1134338	1318151	872307	1070683	1054005	1070014	999904	1070519	1211095	1272334	1067230	1084959	979254	1016636	877835	853227	1016718	1001105	896492	970547	855179	968431	698594	780987	974928	978503	792438	871338	931076	506469	871284	890568	914207	871598	869973	869100	795045	795687	866179	849242	890500	816841	826122
1105	826736	1106127	950211	1163859	953500	1015722	1151439	1246144	874955	1080796	1047863	1060174	1041585	1052395	1225985	1196396	1099713	1081192	1014439	1027309	878954	852381	890869	986802	889859	963927	856434	975501	705363	779336	961853	983226	793216	849651	933792	503602	883635	879568	925726	870506	856093	874450	799849	782748	840998	844410	882666	810850	829575
1110	839361	1075105	948041	1164405	934597	1012829	1146075	1284577	873304	1088835	1087934	1053732	1036344	1027650	1141285	1209744	1120158	1085109	983785	1043414	888398	856121	817128	1001719	886583	947754	856325	976170	706878	781056	958372	978012	800463	852422	940807	510072	898007	883390	924825	879268	859587	868595	806168	777521	831103	851917	870710	811150	828797
1115	859205	1077316	976497	1249597	992916	1015449	1142431	1327541	878026	1079022	1100300	1067926	1008134	1040016	1174259	1205854	1103780	1083007	998976	1046799	890541	859423	866111	1004913	904599	950852	856980	977958	703439	787580	969414	961430	782625	865742	936754	499126	882393	872621	911846	874109	853650	867435	797024	796000	833082	841913	879855	810604	825126
1120	845884	1074341	972266	1259710	994608	1015681	1145134	1325194	887184	1093066	1087197	1084727	1029043	1107137	1171215	1205063	1099876	1050129	988699	1023515	901501	856625	898716	1006100	906305	942622	858550	979268	711273	788166	970478	967462	775078	850770	939565	502756	890200	885177	927923	893626	874709	877207	812037	802552	853050	834420	880469	810713	827227
1125	846239	1084713	957062	1198825	924962	1018424	1127323	1322819	898075	1104653	1098198	1064378	1039006	1100750	1151617	1210372	1123269	1095741	983376	1056448	881956	857240	1075787	1010672	915149	946389	858877	988903	711150	793612	973822	967817	781069	853664	938310	479309	881820	881793	927787	906782	874859	879036	820321	783512	836303	831718	880728	823010	840316
1130	850293	1092752	960310	1164077	921618	1033847	1114876	1348641	886460	1119516	1124334	1076142	1037218	1040207	1184932	1258946	1122382	1080878	976893	1014930	882461	859109	909594	1013920	894021	935635	859205	1002074	714876	794977	975474	978735	767353	852476	928005	477999	892001	881247	931486	882134	882475	876989	831376	797775	835566	837204	883035	812870	841940
1135	872553	1091442	989395	1226286	1068035	1076770	1120390	1252381	885955	1120990	1107342	1059219	1062399	1073385	1187238	1236044	1037655	1069332	986447	1041476	889094	858946	930080	989517	921441	939006	856625	1000395	711218	791851	982011	988262	773931	851466	936085	489122	876443	891169	922246	844670	900559	874832	827801	787320	851002	842322	882284	815763	838760
1140	843605	1111614	960925	1162999	959614	1082680	1119502	1288262	889245	1124907	1093271	1110959	1095891	1045011	1173249	1284208	1106018	1094021	976606	1024402	887020	856093	935061	1022682	925535	944874	861593	992943	734065	785409	970874	969687	771133	841012	938542	486119	882721	886283	931595	852244	870492	878422	824047	796819	856202	827405	890732	823693	843100
1145	838897	1095318	967053	1278244	920294	1094472	1124170	1302265	886624	1137272	1078026	1099030	1065592	1047058	1168841	1256339	1029943	1094335	995441	1024020	889927	858250	905486	882216	929083	963572	862303	995318	738596	789791	979391	983649	797420	850484	932837	483226	890637	891087	910222	881561	869195	878012	820335	793598	851808	830817	896778	823979	841476
1150	852449	1085409	991565	1238282	995018	1113115	1132891	1114726	889545	1132168	1086310	1076688	1028319	1056953	1172171	1258454	990773	1076593	997816	1026354	893475	870083	999631	840998	946567	960706	860310	996205	723078	788876	975665	985587	785082	862603	924948	505581	888740	884891	921168	876675	872908	864746	791947	796642	849392	838897	885355	823379	839661
1155	869537	1091374	985273	1341763	1005622	1082939	1133082	1271051	890555	1142691	1074709	1084372	1052217	1071324	1172116	1262917	995086	1088548	961634	1056735	889313	857881	955779	950866	918383	992970	862576	1003807	718916	787566	979172	991524	809294	850634	930025	488903	874177	888726	925385	851412	868117	864036	808297	797747	838692	826163	892493	825248	842418
1160	889872	1088153	991606	1332837	935757	1044943	1139088	1226995	890500	1136290	1086501	1094240	1042663	1121127	1271147	1265388	1008584	1107301	973495	1044997	896847	857704	983226	1017742	954169	989954	859751	1007792	715435	793789	988685	973740	810795	872826	927609	530571	887743	893039	918138	854879	882775	852722	821318	791333	848300	860761	893462	823761	844069
1165	882461	1096696	966670	1303111	908516	1052886	1141572	1235184	899303	1145898	1100845	1060324	1027391	1133574	1296819	1253964	1016636	1098157	1001050	1035157	891838	859751	1003602	897884	945325	977398	866630	1018561	744492	801692	985600	945966	817019	860829	935471	498771	899767	890473	919830	857444	883267	858714	818998	825467	849979	833956	893093	821891	845066
1170	931595	1097201	1000750	1291142	913879	1033273	1124989	1228155	933533	1140671	1116281	1036058	1014575	1109594	1237641	1231458	1068854	1077534	984604	1017373	894581	855370	1068977	921236	949406	949938	863791	1018315	767435	801528	979991	973631	800982	873590	926832	500846	911013	891196	923938	856871	874177	847222	822219	817783	845543	837573	883772	827732	843291
1175	912583	1118997	1016896	1200177	929629	1046430	1121591	1289818	922218	1147508	1077248	1102347	1028674	1052408	1235635	1258645	1032223	1039470	995987	1024088	888767	873153	917524	938760	943810	966561	867667	1015217	780250	791073	977070	961566	775187	837846	923611	498048	921236	893789	924102	847836	854455	854496	851548	793325	848327	830680	888112	816759	849146
1180	862249	1094117	1002415	1198634	903207	1039497	1132236	1226313	899986	1139088	1079950	1082898	1003234	1065278	1256311	1274150	1010058	1074955	997679	1016582	883949	873017	909526	928633	946799	951112	867831	1008516	771161	797652	977603	975078	758509	881765	922314	506469	919038	901323	924047	850661	848983	848314	844874	800409	864241	869919	886092	830844	846253
1185	860611	1101378	989736	1226982	896191	1042377	1150265	1201623	895932	1151835	1076238	1101309	1027132	1067926	1253091	1298744	1011941	1083389	1009649	1017537	866343	868404	944465	901569	948832	966411	872416	1024893	797161	788303	982229	983239	789558	859232	928114	489832	913061	898471	936508	865742	847945	850457	844997	796451	849924	834939	899017	824006	848095
1190	887129	1099030	1002497	1307465	952927	1037818	1150620	1337204	855875	1154114	1085109	1091142	1020431	1064473	1247740	1272389	1034515	1082994	982980	1020158	842513	875446	1046867	942950	951712	972498	885723	1025153	815981	785792	978585	997147	809307	859683	939688	491974	897652	892930	928060	847454	862317	854128	836604	799194	851385	848382	886924	844874	849010
1195	894458	1094458	1024962	1291128	919694	1042145	1176374	1362126	857117	1143223	1064391	1110768	1025166	1081806	1213675	1272444	1001187	1082953	997720	1042895	847263	886460	923802	864801	934720	993052	870164	1011682	820799	777016	987716	992083	809526	861225	942486	498075	906059	907833	935498	845680	868568	854101	885573	800259	864350	854933	885996	852408	847085
1200	891988	1093967	1019434	1296669	914111	1045721	1172812	1215340	865019	1145065	1065115	1126149	1036740	1098375	1225549	1293830	1010481	1074382	994035	1081342	848573	863586	934584	1000218	968336	989640	871188	1018615	821318	773508	987320	988494	814903	869482	949651	494840	926913	905909	937655	858632	867148	853582	844096	805336	857035	845243	876661	841189	849201
1205	897447	1103575	1004476	1295386	898921	1042459	1200736	1332905	865688	1156694	1062057	1144574	1057130	1099508	1249992	1267271	1029930	1132741	1059956	1098089	848723	878722	1009608	919994	949487	1008761	877698	1029971	815367	756434	971461	989900	825822	858318	948887	500695	932891	906469	936972	883840	847454	853377	839838	802456	850225	838965	894690	822860	851644
1210	870820	1102511	1016404	1306987	921441	1048273	1224416	1309021	881724	1154756	1061825	1152435	1076606	1088535	1307601	1313525	1024621	1119257	989627	1104803	846594	879036	1061907	926149	980633	1005609	871789	1038091	819666	719148	967517	986569	813170	862999	945966	477807	919366	896833	933014	865429	830912	857540	842240	807219	849747	835525	902033	812037	853309
1215	914016	1098116	1037341	1209389	928428	1051944	1234993	1364910	910372	1142172	1075610	1124593	1047017	1130284	1311805	1303752	1015162	1130981	998416	1039470	856243	916800	936481	905213	981984	999713	862344	1039784	782161	756912	980319	985027	809103	860761	939183	483335	887334	900095	928660	838651	842077	864118	845311	811054	853609	848901	884604	820799	854142
1220	885628	1106318	1008871	1183594	937736	1051903	1270628	1349883	892738	1155138	1101159	1126654	1072089	1140166	1313511	1295673	1025508	1125944	990350	1042527	856052	851194	1082025	868936	959287	964064	867203	1041121	775337	751931	975692	987620	815258	855752	945161	470001	880523	899139	924716	842595	847904	876347	846867	803097	861198	853159	910686	842677	863286
1225	920526	1100818	1023556	1182980	916090	1062699	1264050	1383198	900218	1150416	1166875	1112173	1042404	1119530	1308065	1296874	1041217	1083403	1018738	1023583	858741	861034	1019571	876838	962890	974791	874450	1052381	765770	781356	985450	979186	810522	860174	951958	480564	908120	910686	921550	832809	862426	868663	844301	817633	865606	854851	903916	841490	858386
1230	898198	1102456	1024484	1274136	936208	1071284	1268663	1305117	909703	1141599	1166862	1120990	1016636	1117660	1304994	1293407	1036112	1072239	1022519	1037450	912446	877125	1090118	937586	950579	951944	871256	1054524	759082	816473	988207	977917	805145	858659	946335	466766	884945	901200	921959	839797	844984	869414	847659	802756	861498	861894	903043	848177	861061
1235	886706	1111122	995509	1288685	979527	1061198	1242813	1350852	908407	1147577	1133765	1137204	1069578	1106086	1208297	1310467	1035867	1150470	1031062	1073508	916568	876292	1024443	921290	923406	996806	873631	1049064	764337	825863	992902	973194	794117	866630	942650	462317	896478	903261	921222	834092	836631	881779	844547	834884	857049	878039	909280	846826	853063
1240	923037	1109198	1054919	1325357	979868	1063941	1256544	1372867	915640	1132768	1091947	1081984	1052517	1121481	1195195	1263654	1037573	1067489	1039743	1080960	924416	877302	1081683	866425	936958	922683	874818	1048464	760925	825999	989477	969673	785682	875501	942800	483976	877657	917646	921318	843155	853800	874996	853077	842240	856776	852654	902797	841763	854387
1245	915913	1119653	1015080	1291264	934761	1063381	1251002	1428210	915313	1090418	1076251	1097543	1062767	1115572	1171966	1260665	1041612	1081547	1013415	1056871	930148	863941	1068431	923843	960065	982912	876702	1071365	767285	819803	989941	981274	795714	871052	962221	458905	894376	904612	918424	836931	805677	877043	851658	840534	858318	855738	906482	840002	861034
1250	944069	1117974	1058482	1243701	947932	1078572	1219175	1342186	925753	993353	1083935	1107492	1060611	1126176	1160570	1287457	1041558	1091510	966111	1103207	955192	860870	1122778	889572	939374	978135	884113	1056393	755916	841585	996601	985628	795427	880892	961976	477535	875692	909485	920239	845038	837696	876975	857649	809403	861580	860665	884700	829698	857827
1255	951248	1120717	1041449	1193462	996887	1105499	1264992	1378831	954251	1066302	1079513	1181110	1073631	1116896	1177534	1294062	1047700	1102633	998703	1072990	969346	857908	1135389	911628	950020	989299	814603	1065783	765838	814726	996451	992425	806141	878394	964964	462249	906168	907506	925398	824866	825317	876702	857240	810194	859519	847973	900081	838228	856175
1260	957977	1136808	1019298	1254305	946335	1086952	1334693	1287033	971311	1117360	1078763	1063818	1090664	1122177	1240193	1264064	1050265	1088944	1002415	1108529	975787	866589	1152354	882380	952190	988903	854756	1078080	762057	796737	993667	1004940	805377	859778	964978	472908	903357	899344	924498	803684	841845	874395	864732	811641	859573	851739	907478	836781	852900
1265	970888	1131049	1038446	1275624	974395	1081097	1325480	1350320	985341	1115490	1086433	1081970	1019803	1135375	1241694	1278435	1046758	1082953	995154	1086747	1003903	853145	1135703	887948	951275	983171	822314	1057581	751576	808666	984481	992411	807547	863995	952040	488426	904339	905390	923447	822696	832646	885055	873890	819707	861648	855779	899262	836686	853582
1270	963572	1144274	1018206	1254373	917387	1072471	1317769	1349938	1000559	1124784	1083567	1096956	1081479	1126081	1283594	1269946	1048764	1078708	1032796	1069728	1014862	863368	1151698	881206	935484	998225	832809	1063941	767544	819530	981629	994431	805854	852354	957704	474109	912706	905049	929916	839729	809881	894172	867749	820895	872567	853582	905595	841804	854251
1275	912051	1139292	1028019	1342090	919680	1075651	1304326	1455383	987743	986720	1095878	1095959	1090050	1130407	1230680	1296492	1060993	1090091	1042936	1070765	1026818	873249	1137654	896492	967571	1023106	825863	1065742	754210	789477	989886	1003712	825276	872662	957854	498211	894636	908434	927528	807697	820731	888248	866630	813770	881752	868377	881506	831800	857403
1280	896628	1135908	997133	1315353	924716	1071761	1326640	1401432	988562	937586	1093844	1064951	1084741	1117646	1258290	1248518	1068486	1096765	1049064	1107751	1008297	866370	1140234	896328	991237	1031813	826641	1076470	765606	782557	982994	997065	838214	848218	957786	473358	911327	910754	934597	827337	806810	891879	880414	806782	863231	876088	897502	832673	863695
1285	898594	1129356	1012064	1344792	930899	1068827	1301200	1347085	1008843	944533	1100477	1088207	1146376	1162440	1240179	1242964	1055220	1104257	1047372	1078190	1031909	913142	1104408	892370	968540	1017988	829684	1083744	764337	776525	1001623	1002319	842063	852203	962235	462508	908666	906878	930694	816104	854087	894595	885382	809294	873099	866630	891469	837450	864992
1290	915408	1124634	1025112	1235102	930557	1072089	1310577	1353582	1035334	946949	1111873	1125044	1083157	1122027	1249269	1295263	1067326	1097952	1083799	1067039	1018902	910372	1084290	907970	980551	1021563	828087	1074832	755465	789545	1017264	976033	800982	875228	956066	487266	903807	907274	926586	788289	842991	892779	873263	805581	866411	882939	884645	831731	863818
1295	906100	1132878	1029234	1127473	1003111	1072048	1315039	1345953	1015435	950607	1179500	1156530	1075323	1124375	1270956	1314807	1032072	1115449	1053377	1079827	987484	911709	1085409	944943	966206	1031240	830285	1089831	763750	775351	993585	1000259	825112	869291	965306	473099	911955	908625	935389	850948	843182	894308	873536	818042	872171	872157	896737	838364	874573
1300	923201	1128428	1045557	1222000	1020267	1079431	1344028	1353896	976374	952476	1178462	1070274	1027732	1141940	1264323	1253186	1051835	1118711	1065156	1090009	1010986	905227	1052340	903725	975747	924962	836931	1083335	749187	813443	1005363	1005704	810877	872389	952149	469155	855124	907506	934829	835225	874013	890841	865469	805131	861075	877917	888767	828797	874354
1305	937463	1136754	1027214	1231581	935389	1072348	1336972	1380523	1025207	1006182	1186488	1058850	1069537	1131376	1292206	1309389	1071597	1094799	1092629	1078435	1074709	907861	966957	976374	962044	984495	836467	1091960	765538	782284	997802	1023310	823993	863750	957990	464473	907137	912283	930940	864118	848669	897092	870274	804954	859642	877998	900313	821795	876020
1310	913142	1135443	1068199	1320935	935730	1072171	1361129	1391101	1024730	955411	1188166	1099426	1064596	1158454	1280196	1356284	1110003	1107219	1058127	1080264	1035785	906564	986242	1008557	965401	919789	880510	1090800	770042	786897	1000641	1022150	832072	855575	950961	479486	910809	915135	935130	823843	807137	901460	872225	808175	891769	872102	906960	835334	873849
1315	917715	1139497	1074859	1288589	943455	1076838	1338924	1360065	992261	960665	1184754	1047181	1108720	1155097	1298634	1332168	1117919	1123460	1058700	1130025	1045161	912214	1009430	1008570	976647	1004244	849365	1087266	766957	789436	995809	1024498	825794	868213	957089	467926	903111	917414	935130	842977	888753	894049	877261	816527	864146	878913	904530	834038	877903
1320	926272	1130967	1111068	1350347	1014507	1083649	1321932	1368022	1006933	956175	1190787	1078422	1072061	1176634	1250579	1290145	1083308	1115012	1064896	1108024	1024607	909689	982748	1005622	992670	957362	873536	1086774	754592	809403	1008912	1024006	827268	867585	946867	499153	914289	912146	936617	847959	829356	888112	874122	813688	880742	877644	907328	831335	873972
1325	929165	1132523	1139729	1327568	1050852	1085723	1318779	1395359	1026149	960843	1189395	1064582	1099235	1210781	1303725	1362494	1167803	1110140	1055165	1131131	1014903	917947	927091	1079077	1011041	981260	873495	1101487	751780	804326	1019844	1025999	834652	879977	949187	482502	899986	906277	934556	833874	859191	894008	875323	810181	863081	873112	891783	848573	872362
1330	922450	1140766	1120895	1185751	1124116	1082639	1298443	1359341	1039661	990282	1119475	1054469	1108134	1147358	1282079	1369755	1185109	1109935	1087648	1101869	996765	926736	1061348	1006537	980209	1018629	889299	1108065	762030	796833	1012719	1027077	825699	874300	945434	474095	917524	903985	936795	810249	857444	893980	880674	811969	871652	870820	886119	830612	875528
1335	933874	1137122	1136549	1289381	1057622	1081561	1305104	1317210	981915	964569	1208434	1054483	1100845	1172293	1276988	1200927	1154223	1114289	1073058	1124402	973754	936918	1005772	972717	960706	986515	888453	1103111	753568	802238	1015981	1023774	827964	872062	947099	486283	911095	909580	934488	874914	848614	889545	885136	814480	880250	859519	908761	820936	872853
1340	972580	1138364	1095386	1166698	1034379	1067244	1312296	1349829	988589	963832	1127623	1058113	1070083	1174054	1243933	1306741	1167244	1123965	1102524	1101978	948368	933888	1054101	929643	968431	1019543	895987	1111737	752708	808748	1019311	1030066	831254	869141	943168	481411	909253	906605	940425	844765	867667	888426	880442	813675	873003	879664	898525	828797	872416
1345	932632	1139361	1097365	1261402	1025153	1087347	1313688	1378244	1025767	955288	1184208	1069932	1034256	1210194	1269864	1340903	1175569	1116241	1126804	1104449	948723	953254	1058291	998634	968349	1047713	897051	1104517	751603	840289	1018452	1046348	835989	879063	938992	484836	912719	901091	942145	832878	835676	887129	888426	816295	862085	877521	903671	831950	873044
1350	933178	1139483	1106114	1206141	1046362	1088740	1299576	1293202	1059819	949897	1125767	1062822	1037668	1197993	1271829	1319434	1167503	1134133	1146580	1101214	975637	948164	988521	966384	954687	987416	896505	1080892	750293	839770	1014098	1039129	811696	871952	928906	481028	897556	912583	932809	833233	829425	891647	888003	842554	881451	873945	895523	826927	873986
1355	948177	1143318	1086720	1232495	1055056	1102538	1278503	1297706	1030462	959000	1130080	1062822	1034720	1194008	1296792	1340357	1209403	1129452	1121127	1154633	990063	954797	1100218	1087266	972007	1014139	887839	1077575	755561	860229	1020840	1048914	798689	878613	924648	479664	887129	908393	935553	823665	831131	892561	866766	814398	869851	880442	892397	831076	876020
1360	950306	1142909	1092766	1350265	1047754	1117032	1326367	1398935	1047276	965592	1155820	1070942	1042104	1199180	1301814	1358195	1126886	1130394	1141612	1134393	959164	939825	1026913	1052545	998716	1011832	899167	1081642	762303	844260	1028988	1043974	825289	878667	925972	490582	914139	911273	937341	847918	826654	889422	835348	814466	884181	880824	901705	821195	871215
1365	954442	1143250	1097966	1334174	911300	1119475	1295741	1436290	1049815	962549	1152422	1085600	1083089	1222696	1305704	1367626	1157676	1142418	1134202	1084563	949651	935566	1026149	1030462	1000368	993394	898075	1090732	791060	862494	1033192	1021782	826408	884004	931581	499331	871311	908652	934693	835089	842814	886037	813716	816377	881752	861744	878776	824880	874900
1370	943837	1152285	1114057	1302251	882502	1112132	1318260	1318411	1056325	968527	1158468	1073085	1091469	1180387	1361580	1329356	1194636	1134188	1131486	1141544	944342	931922	1060092	971557	988398	1039142	913088	1084004	816500	856803	1020785	1043537	819052	847700	939606	473399	916050	916595	934311	861375	856980	889804	818315	822710	876538	872785	901173	828060	874150
1375	953855	1144274	1117264	1282775	872526	1113729	1309853	1305704	1019011	962098	1154551	1077371	1120799	1204571	1338815	1319052	1127569	1125003	1115954	1184563	924894	934802	1055943	997065	1005076	1022164	902115	1087989	821727	861512	1027801	1045666	826449	873863	942732	486624	881711	921727	936413	851112	858809	896792	851917	830790	878531	865633	886351	821727	860051
1380	959683	1148000	1117114	1329766	930626	1105854	1308502	1359614	1056953	962985	1141067	1070451	1085805	1210727	1321263	1329971	1174559	1121277	1124934	1193953	948778	963982	1008584	1084304	1021850	1037627	908147	1080128	832209	862549	1026736	1033751	827145	860624	938105	496492	909157	931254	945939	844806	872512	888644	844028	834065	877289	870929	867953	828524	862180
1385	955738	1150443	1111737	1257813	961457	1101965	1316513	1383335	1027009	972812	1141367	1065893	1061402	1195086	1287265	1277630	1146512	1136986	1128947	1196478	962481	958004	1130012	1096847	1028879	1024853	919735	1085368	827801	864883	1027364	1030462	783922	876347	930994	477139	914207	931936	944342	853855	847631	881356	856926	824457	877616	863600	882339	827391	863436
1390	951466	1160774	1100381	1308884	948259	1089463	1314084	1370369	1039688	980319	1142909	1073672	1053650	1219298	1297529	1277439	1192670	1113115	1104257	1170738	935908	965360	1157185	1067189	985259	1031772	928906	1093912	825781	847399	1021700	1037723	803575	884522	937927	452053	915613	909881	943359	867489	870724	888194	856585	822259	875378	863504	912692	852736	869346
1395	971829	1162098	1098539	1319653	942663	1100955	1310645	1315572	1046048	988535	1143864	1102429	1050143	1216527	1293462	1303152	1131431	1110727	1140289	1146676	941121	957062	993148	1120117	1009007	1061252	933219	1110890	824116	841831	1025726	1043742	815012	873099	940152	476265	917919	909894	945366	845502	866179	893107	885287	833615	879418	870710	911300	826299	874423
1400	965742	1155342	1104599	1352818	948559	1116377	1308161	1319052	1052572	971024	1146253	1067639	1046485	1188275	1290500	1367858	1126531	1127282	1135007	1154455	945038	952217	1111136	1097352	1029657	1004544	968868	1115353	786597	849337	1029507	1039961	824402	885055	933246	488426	916677	885150	950238	831349	834024	887948	906004	827705	882339	873890	877234	839170	864296
1405	959341	1161129	1077862	1231376	944929	1119598	1325931	1367489	1032987	991374	1151726	1080032	1079077	1218752	1325671	1281738	1140248	1155916	1084031	1185150	979677	968254	1043046	1117046	1048013	999208	929780	1110194	776347	842431	1025590	1036549	837027	869769	943250	476443	885532	888699	946089	828360	835130	890500	868022	839320	880469	868963	910358	841845	872839
1410	970956	1155629	1089613	1272853	956694	1140275	1321304	1386187	1013770	995332	1146949	1093899	1092602	1195877	1371475	1264923	1135375	1103411	1100900	1192547	981288	966848	1027992	1078353	1062849	1005418	927896	1107192	753527	853896	1027855	1030653	805063	893284	939470	497898	872444	896669	944438	839524	858345	892916	890609	811982	886501	861703	906359	840371	864692
1415	984959	1156352	1078845	1316254	1003998	1148068	1312760	1363586	1001651	975555	1158686	1121304	1076852	1204449	1385641	1359137	1160542	1127268	1129902	1215613	976797	964951	1028742	1071720	1055083	1055015	923447	1098307	751699	855220	1028456	1047003	821454	883758	934270	491033	904558	885368	943619	833260	869004	900886	896164	800695	891510	866070	891142	845161	864924
1420	981820	1157813	1056762	1306714	976443	1161252	1313142	1392957	1003452	968581	1166630	1088712	1092138	1203029	1301159	1326531	1146703	1099167	1111518	1202128	970792	1023351	1028128	1011900	1042513	993121	965333	1101269	751426	853091	1026286	1048832	817019	873781	943059	494308	883308	896601	935143	826982	877453	901855	905718	828401	896533	871038	898730	836099	865060
1425	982612	1165183	1028715	1194908	966329	1179923	1301814	1401773	1006523	1005991	1173112	1118615	1149610	1181588	1314357	1319912	1158140	1042158	1085259	1214371	978149	1032809	1063736	1017114	1043455	1048409	968158	1101937	754319	843059	1027841	1049774	826709	852135	949378	474355	864596	892861	940248	850538	872853	906619	905527	832154	887047	875951	884754	837887	877958
1430	987593	1167667	1023924	1219489	931909	1173740	1304981	1400736	1009649	985082	1166084	1131117	1080551	1202852	1331990	1382939	1156407	1111000	1076333	1211436	997747	1025890	1056312	1042964	1034338	1093803	931731	1120212	753637	850388	1024539	1043209	820376	845898	942704	479677	896860	902060	942650	851439	883103	905390	907014	845489	885860	869059	877685	838446	879623
1435	993407	1163763	1084986	1282611	909799	1169414	1330981	1463204	1009444	980032	1172485	1082775	1084249	1230025	1303302	1365961	1178886	1130830	1151371	1217141	1034761	1003944	1075815	1034215	1014043	1059956	932728	1106605	749952	864268	1029234	1046799	843005	874163	939524	487771	900559	904872	938501	861129	862030	899085	902470	831458	884427	877616	860979	839606	873849
1440	997584	1170956	1133137	1271925	914794	1149214	1333069	1440152	1069455	988999	1186842	1098484	1118793	1226094	1329097	1330394	1164255	1191401	1128033	1208502	1025057	997897	1033424	1049911	1016391	1041312	956025	1111518	760529	872512	1021864	1049242	846458	882038	934802	463313	892274	914999	943196	850388	877821	896778	906701	845284	887279	877139	883458	847549	882188
1445	1057704	1173863	1133301	1261552	912064	1140425	1350634	1459491	1014958	1018834	1150688	1096915	1080428	1226995	1330516	1378694	1187552	1199467	1122519	1194731	1028442	996669	1097911	1113361	1013634	1056625	944042	1116978	756817	882762	1020976	1038105	829384	876797	939429	464432	896464	893489	942582	854087	870738	889286	901555	848628	879227	878572	899371	840848	881875
1450	1074627	1172321	1088808	1215531	931731	1146853	1352108	1359164	1030025	990664	1202197	1097488	1060242	1224566	1288275	1396178	1231513	1220212	1138610	1220512	1061539	1018452	1094977	1092984	1062167	1053282	947249	1109212	749993	885450	1025958	1053459	832318	888344	937927	481179	869114	889531	945557	850962	886829	889900	890787	847918	888044	885764	886065	838351	874818
1455	1067831	1178544	1075242	1270642	956230	1122560	1321536	1349010	1028483	999863	1171338	1100627	1091865	1225071	1307083	1377930	1201528	1224866	1123952	1168977	1044424	991756	1080482	1012173	1044629	1044397	921099	1109471	763136	871079	1028387	1037927	821072	873890	918711	472785	853323	875364	938282	836454	889163	903684	870683	848518	882516	870465	892643	842090	882380
1460	1063791	1173863	1117960	1246362	928155	1119366	1324115	1380469	1052954	992138	1126245	1092725	1097092	1240466	1314425	1342308	1190650	1082079	1155001	1208174	1048846	1027937	1037245	1053404	1053732	1032632	938978	1093366	766288	861020	1035989	1024607	804189	890787	936372	480919	875774	889340	940193	854182	893243	903712	893776	845202	881370	879363	896642	846321	872771
1465	1134256	1174791	1057731	1271475	941435	1113606	1324443	1376661	1067694	1009253	1204339	1101760	1116677	1246348	1337600	1375487	1194212	1172648	1141285	1200791	1024566	986747	1075692	1021645	1058427	1042977	937395	1116609	757090	854046	1046731	1017592	826681	891128	946007	484823	861430	905868	937655	866821	881670	905977	893626	844329	885096	884536	894772	840835	878422
1470	1023037	1210904	1054360	1253677	1007478	1125903	1348996	1367558	1053759	987279	1178763	1164255	1108475	1209594	1320362	1403862	1186788	1236754	1154565	1214958	976388	1022628	1092506	1010604	1046348	1036140	924157	1139415	749760	848737	1048218	1013293	829329	880005	932673	504217	872403	897925	936836	867776	896246	908338	896383	833751	880578	886024	889818	838105	880892
1475	1020048	1175719	1113716	1272621	959915	1112938	1336945	1396219	1026722	986815	1202169	1102224	1061580	1215121	1306400	1337846	1215995	1192370	1148327	1221672	968104	1020267	1060693	1037300	1066862	1047850	938132	1133478	745680	843018	1046826	1017878	829179	875296	938719	503753	869195	897652	941299	840480	914685	907246	900900	845011	887102	872867	893134	840876	871734
1480	1058550	1181370	1058291	1385464	925726	1101555	1358495	1380864	1015845	998375	1259724	1088589	1093366	1226354	1312419	1364405	1194472	1233232	1123392	1221318	972553	1017496	1049296	1049665	1035553	1070178	963763	1100136	756243	849228	1042650	1026736	833601	878968	940357	487730	843960	904189	944560	849365	909580	911382	878067	848314	873918	868486	900163	843291	878927
1485	1076538	1178312	1125740	1361648	945448	1104462	1348832	1339661	1060720	988726	1209717	1097829	1068213	1228469	1288207	1417742	1175514	1175487	1142595	1219093	1031308	991155	1039129	998102	1048778	1071420	932031	1099003	758891	852654	1043455	1019980	834666	886993	929438	482639	842554	898989	945434	851412	913606	888985	895209	828183	877070	888248	889053	840903	865947
1490	1050511	1180168	1088344	1290896	947113	1107683	1319693	1386528	1083567	988221	1240097	1122437	1061812	1255070	1315080	1396464	1175528	1152640	1117046	1195373	1058168	982339	1006305	1043496	1058741	1077739	965101	1104326	755302	855465	1046935	1023119	830953	880387	931704	495796	871120	896724	949201	856366	892042	907042	914603	838282	887620	894677	894526	838828	884700
1495	1094171	1185887	1100682	1311668	974873	1106523	1310522	1436876	1086542	995386	1228619	1092561	1160406	1272758	1314712	1382366	1175255	1175392	1114030	1211982	1079950	997433	1022464	1034952	1024102	1065701	984140	1110304	761512	843073	1043005	1023979	810072	890514	957881	475556	860925	900122	947768	868172	905636	902824	914098	847208	890992	863136	907301	850921	892534
1500	1086092	1182188	1109321	1366124	961771	1111846	1345379	1410536	1085873	987743	1145393	1154032	1142923	1277575	1310003	1369714	1218015	1190063	1137095	1231704	1093817	984932	1062699	1003261	1031076	1065046	938241	1122478	755493	854237	1038487	1016077	820936	872075	947004	493257	876743	884222	950184	888153	881411	905691	908229	824430	895987	899180	909785	844629	877152
1505	1064050	1188289	1090050	1270205	955397	1123092	1346512	1428769	1065033	999781	1121359	1183976	1121563	1258673	1322751	1417646	1229411	1173535	1139906	1262576	1082680	1010686	1057813	982857	1018138	1079527	947004	1123310	763545	860802	1035962	1013374	809894	892179	937791	493680	897652	898443	944670	878667	888453	899754	903930	853295	892943	892111	897761	855998	885532
1510	1090978	1189381	1067953	1298976	968977	1099440	1349515	1377780	1075242	1001228	1161075	1132946	1123065	1218902	1332045	1412378	1221768	1168445	1168104	1243168	1076866	969182	1056339	1041107	1046021	1083594	954892	1115422	760775	883826	1040029	995932	836986	881206	946075	464460	876224	896737	945052	844288	900791	905663	879227	848969	894158	894840	906905	857253	883935
1515	1096396	1189545	1115654	1288685	971161	1170628	1345598	1382639	1077234	1005581	1135826	1133751	1107806	1240316	1328674	1348969	1202006	1163600	1159423	1274887	1077889	1040370	1049747	1054360	1049433	1073754	970396	1124730	761634	855520	1032782	1015626	849528	870096	949679	482284	870574	896642	945257	842350	880114	912419	888262	849146	894458	898416	878353	838528	877180
1520	1080005	1185723	1116623	1283458	986378	1143100	1323788	1420349	1070096	1005336	1134079	1150156	1147208	1237095	1342745	1377603	1186706	1157021	1174600	1269277	1091374	972498	1093325	1095577	1054701	1068663	972102	1134734	752859	885860	1033970	1035307	828783	889872	946826	500027	842199	911668	943305	871011	823215	896642	900190	834638	896164	894581	881861	847017	876047
1525	1157458	1188112	1117442	1285041	988344	1115449	1350456	1432782	1083567	1000654	1129356	1109321	1112214	1243933	1336999	1331513	1186556	1201541	1176074	1283853	1097966	977002	1037300	1079582	1061047	1084577	964255	1122792	759464	864773	1034215	1041039	811368	887184	956871	490678	889313	917278	949010	860747	831581	896696	877575	812706	895618	906591	869796	839415	885519
1530	1090050	1187306	1106004	1323269	992793	1101664	1302688	1386146	1084126	1023897	1125562	1101269	1100845	1236795	1332618	1386938	1184331	1192384	1170205	1276333	1092930	971775	1026572	1097938	1057635	1077794	963518	1116281	762194	862071	1041790	1041926	839374	889408	953009	496669	899917	931759	948491	853732	863258	895100	888207	826804	894076	894458	856735	829548	889190
1535	1063518	1195782	1153186	1349078	1016554	1100941	1306482	1403711	1082598	1000818	1120703	1099262	1099863	1229384	1352586	1377275	1222723	1175583	1165688	1281847	1124020	992070	1030476	983744	1058468	1085996	974900	1128742	754906	860488	1039579	1050197	832564	884440	945366	494936	851316	925126	950593	842145	862371	900436	881956	831772	898771	898648	883758	831936	890104
1540	1048245	1195018	1127023	1327214	989163	1090964	1346881	1398484	1093243	1005486	1127282	1112310	1255779	1235048	1330708	1371857	1230544	1197952	1207642	1280414	1093093	1008311	1037286	1017428	1054196	1081997	958741	1151794	757717	885655	1036467	1048696	831963	881738	954496	496164	855793	917592	949829	855370	852572	911286	877589	825371	896219	899453	878394	829425	889081
1545	1065852	1199276	1097966	1265974	1044383	1095318	1349037	1385314	1085764	1000122	1133410	1115831	1197365	1220471	1340411	1337982	1222369	1180673	1178094	1281779	1072921	1000122	1053636	1023419	1066589	1105800	978845	1152067	783540	906796	1038869	1054073	834011	859260	946826	495386	828196	905295	955151	848969	850375	911737	888084	838869	901364	899740	864173	826026	892315
1550	1126531	1202592	1101214	1294663	1015244	1115435	1319066	1380496	1076770	1002865	1133396	1101228	1117674	1247249	1393530	1338965	1172921	1186310	1180578	1283731	1074122	984850	1089408	1030530	1043059	1107219	969578	1135757	766370	857212	1036249	1051112	848300	889668	943182	526777	870942	905240	954524	843114	848928	908366	895004	838282	901118	899890	883594	831063	887266
1555	1166957	1200532	1108598	1305431	1002811	1143305	1369564	1376715	1090896	1009266	1136003	1170492	1138705	1222874	1342609	1342390	1213866	1177480	1173945	1269004	1074887	1040562	1141954	1065742	1034966	1084468	1012542	1138228	774791	851275	1047563	1067599	853923	885573	954292	489845	856407	908516	948177	872662	864350	894895	893776	835566	906059	908570	880633	841067	891251
1560	1091879	1206578	1100914	1288767	1052231	1148382	1316882	1388426	1122573	1014767	1166125	1136672	1119448	1240794	1363545	1335962	1176456	1164842	1212760	1295700	1071434	960952	1014821	1051412	1048628	1062126	1040835	1165974	815599	862194	1047563	1074122	841108	869960	950811	491387	867380	913961	949569	879705	857281	902579	891128	837559	905090	904530	881356	835962	891606
1565	1086146	1205035	1109294	1290514	1009485	1155547	1320512	1458768	1132373	1028565	1141258	1109321	1100218	1245475	1370683	1346567	1243523	1245761	1184140	1267216	1065947	990732	1146676	999453	1049774	1040684	1045175	1167080	840753	848832	1041449	1075474	846553	876948	927255	480496	847304	934406	952763	878708	850033	907533	885123	829384	902360	911464	894076	833628	893107
1570	1160720	1203807	1117687	1271352	1045120	1147072	1328551	1466657	1148982	1046417	1148587	1131404	1137614	1224907	1352190	1310276	1268581	1216513	1191879	1246485	1062917	979459	1119462	1046676	1045598	1070615	1033915	1197488	842909	872307	1044956	1083362	844642	892425	960925	496956	839170	925303	953746	872744	836426	908065	907014	829520	905936	905581	880141	837627	887075
1575	1069427	1204203	1117878	1409375	995318	1143332	1270082	1453950	1147972	1017196	1164651	1126518	1167585	1236058	1359874	1313443	1184536	1205035	1195645	1238187	1068718	1025112	1105568	1033942	1037300	1098321	1044451	1171447	809594	853459	1040643	1069728	844342	884045	950702	493421	831363	927609	952163	854592	826163	908256	897665	832291	900627	907670	900095	840603	883526
1580	1196069	1203220	1110713	1300886	947781	1127391	1299208	1385396	1135525	1014412	1172430	1113484	1148027	1247863	1372662	1343209	1229438	1231008	1179950	1255356	1081383	1021577	1176647	1061116	1037846	1073918	986993	1162781	775487	855029	1041776	1063272	822491	882912	955029	496929	829725	915954	945912	872990	833628	889913	888453	839975	900886	915640	891947	837081	874941
1585	1136112	1210113	1099344	1254060	932468	1115080	1312979	1404599	1138705	1036385	1206782	1125085	1202538	1217182	1365347	1350334	1227664	1188275	1180633	1296887	1065401	1058386	1065128	1072116	1029916	1079827	963804	1153664	757745	868431	1049719	1071707	830503	887375	960065	498716	841080	913265	945748	875283	865115	906223	863163	830312	897802	897693	872089	854428	881479
1590	1075487	1218793	1110372	1333546	1129384	1110563	1275787	1404803	1136058	1082966	1201842	1117278	1228715	1256857	1388589	1374272	1234338	1245352	1170833	1291988	1075624	1051371	1050975	1120403	1029261	1086788	973058	1163600	759492	834174	1061102	1066275	819530	880619	962412	500395	844288	916623	950252	834584	833970	909348	897897	834625	890350	897324	850620	857212	891524
1595	1159068	1213989	1142909	1390077	1120854	1105854	1277220	1400559	1102674	1068104	1177575	1129002	1227869	1238501	1375501	1370342	1253609	1232018	1182011	1285450	1072839	1048000	1068472	1073959	1063177	1092193	980523	1152272	762017	854087	1058468	1059150	832032	890132	956694	506987	868663	912010	949187	863258	868527	908366	885177	841394	900040	881561	876948	837040	888098
1600	1162753	1215872	1166575	1328797	977521	1111696	1303220	1396519	1093803	1032072	1207902	1120840	1219134	1304380	1386023	1342923	1230312	1237477	1215804	1281042	1106851	1015708	1059328	1077261	1037327	1083089	994786	1154660	799644	829261	1062999	1057526	826627	877248	968117	490418	854073	916009	953500	870260	861907	909703	878176	844001	910208	884973	879718	838460	892056
1605	1114794	1213170	1130257	1379704	972130	1112501	1296778	1405295	1126299	1020471	1206318	1133888	1258236	1254019	1369769	1339115	1251671	1255834	1189163	1244438	1104285	998525	1093052	1097311	1056857	1053677	1000736	1163081	832373	852558	1065388	1049228	834898	880865	956107	487730	869154	914589	961443	878326	831800	916377	885942	849569	903602	889286	876292	833628	889613
1610	1120144	1213934	1126968	1339128	973167	1113579	1318888	1425849	1104544	1018861	1204544	1118574	1180878	1283731	1364036	1414848	1242418	1229411	1187266	1219871	1111259	1018779	1121713	1116705	1053295	1068527	998034	1173631	850689	839170	1065565	1057158	829589	892902	969277	495223	874313	925358	961839	852135	874464	916172	904148	858222	905281	897447	860952	860884	871789
1615	1238992	1221768	1102101	1397406	1125658	1112446	1316964	1477739	1131117	1028565	1234174	1120526	1206332	1270519	1378490	1366152	1242636	1204858	1195605	1199399	1106441	1047754	1078804	1032223	1052313	1059437	1032809	1153295	849692	857867	1059628	1038787	839361	871325	971215	477958	842595	919270	959560	868008	850416	908980	909075	846812	908379	901992	875665	859164	879172
1620	1149214	1215776	1130462	1421440	1129984	1106168	1336099	1410304	1114958	1019557	1217742	1120567	1246294	1247754	1361006	1395099	1236590	1274259	1186788	1227323	1108243	1017947	1079418	1074218	1079309	1061662	1040357	1168663	794390	848942	1062153	1049365	806646	890705	963095	475665	801555	931827	959000	861784	811996	904298	927732	840425	910686	903384	878981	860420	880537
1625	1125508	1222628	1119994	1351930	956284	1122423	1328415	1407656	1095645	1022041	1210290	1144874	1199617	1258331	1373222	1364159	1220512	1258495	1179254	1210549	1105731	1003179	1120007	1045543	1018397	1059874	1012910	1167094	808188	852654	1061129	1057103	830626	869537	943196	484181	819134	938091	952545	832523	819598	893011	914139	834911	916282	904312	881097	836454	884727
1630	1186406	1226313	1114016	1363477	1163695	1110658	1357431	1451425	1110631	1017728	1263736	1130981	1219229	1303479	1362685	1301719	1241135	1272607	1184045	1225808	1107656	1051112	1104899	1050620	1069359	1042650	1016896	1179145	821659	848246	1060583	1067476	819994	890568	965019	494963	829425	926886	954756	843046	845502	888084	919680	849569	917578	904749	870028	845489	882693
1635	1205663	1243182	1115736	1320512	1138637	1103875	1332168	1490555	1106741	1028538	1230817	1133615	1193448	1264541	1382980	1316036	1251330	1271461	1168950	1225521	1113361	1026586	1085055	1010276	1042390	1095782	984399	1172389	830080	848259	1055847	1068472	804039	889395	959969	480646	836740	915613	948641	829534	879896	882461	918861	835157	914289	912419	865524	863381	885505
1640	1140766	1256421	1300040	1415899	1144151	1069332	1352940	1489217	1159601	1022000	1219107	1127569	1223911	1281056	1379008	1351603	1204462	1260092	1192479	1248532	1110126	1007670	1121154	1096874	1072894	1059328	985164	1131909	767762	832550	1066766	1072307	824689	880851	953486	512870	826040	923420	950252	854906	874627	877439	889217	839866	921905	902879	867271	859178	884945
1645	1220772	1259737	1375815	1322191	1144765	1069509	1344779	1445598	1116514	1024962	1201965	1127036	1235594	1299044	1365756	1336685	1270028	1254469	1171079	1288739	1115831	989490	1114439	1070642	1049979	1055124	978135	1144315	805063	866411	1065237	1068472	820922	882885	962508	512569	829138	913729	952640	828142	879213	877657	885983	836413	919912	912910	888630	842145	887934
1650	1144178	1263040	1423897	1355534	1078135	1082543	1335116	1459382	1119066	1024293	1206578	1126531	1213415	1294949	1368240	1357731	1236399	1237313	1192152	1239060	1111587	1004353	1094799	1037682	1023392	1077330	970274	1147454	874313	894376	1062016	1059437	826313	889818	974955	493612	818274	925139	955916	816036	862713	872212	885123	830885	920567	897188	886078	837914	885055
1655	1146130	1261962	1371352	1251466	1001282	1079008	1343496	1475187	1133697	1031649	1228660	1126845	1225890	1294513	1364596	1363272	1259724	1242227	1181397	1253650	1113716	1014384	1131704	1065388	1050416	1081670	975351	1174095	845994	876565	1059573	1050375	836986	887129	977780	521632	831895	914330	955070	837996	835566	885696	891497	839961	914944	901323	876524	851071	890937
1660	1184358	1261798	1332782	1279022	1074996	1085778	1324238	1456748	1115381	1042349	1262467	1128619	1223761	1197215	1343237	1396846	1258659	1247822	1161348	1254483	1114835	1038637	1116759	1058482	1044861	1049679	976443	1171502	769168	883499	1068158	1047331	845584	895086	970028	496082	819666	900177	954292	869182	860966	890951	912173	847290	917728	899767	888917	843878	891169
1665	1200204	1257772	1286092	1326436	1185396	1100750	1327787	1401173	1074955	1069154	1264391	1138883	1257458	1273344	1392506	1356803	1285832	1244028	1150989	1233874	1118329	1046867	1101610	1146471	1043851	1072798	1013061	1141831	763013	865974	1075337	1032182	827091	904708	968527	503152	834625	917059	956680	861020	860720	877835	912337	847099	922983	905172	861375	841817	889326
1670	1171802	1253309	1290609	1451398	1172362	1102592	1332946	1433847	1055929	1044588	1271393	1129848	1246771	1214262	1365292	1409867	1269045	1204994	1174668	1253282	1119653	1074859	1142950	1073631	1047413	1116104	971898	1160051	757827	893817	1060242	1032345	842131	895100	964637	499890	854101	928906	955302	869414	839074	872307	910208	822041	906032	909758	877221	840657	887975
1675	1215326	1254305	1298348	1460092	1207192	1109007	1298320	1392929	1092889	1037354	1255097	1134215	1246730	1236030	1381656	1350879	1262699	1211000	1219775	1268554	1121236	1087429	1081683	1044096	1070042	1040657	999822	1137354	757499	868759	1056134	1025207	820785	898771	968991	489832	814289	921154	955424	840657	868008	883662	920717	865429	916623	909498	865251	838869	887293
1680	1172908	1262467	1279363	1453800	1198703	1112419	1349924	1395523	1115162	1032577	1222983	1132618	1239088	1309321	1360747	1322273	1246362	1210017	1212242	1230776	1130967	1026190	1111109	1090241	1053582	1071011	1006796	1165701	757649	861880	1063436	1015572	818424	892534	961880	500654	804899	915094	954878	874655	852094	899863	893366	826654	920785	909239	865579	833533	886679
1685	1139743	1265852	1359478	1465210	1253022	1103561	1338760	1406973	1108147	1036344	1237614	1136003	1240589	1275555	1373590	1329070	1269154	1230585	1216418	1278039	1135580	1027173	1115053	1041230	1039115	1076251	972635	1163136	762317	872157	1073385	1002429	837573	898034	959901	498375	837382	902770	955370	885846	847891	900927	895632	832127	916991	918274	857049	832618	893694
1690	1209962	1266111	1329370	1445502	1302019	1120744	1320526	1434147	1146894	1037300	1286542	1137422	1240889	1239743	1410508	1435512	1246280	1275951	1202661	1270587	1132468	1049078	1140029	1061607	1076552	1092970	987293	1144410	758318	883157	1070355	1002988	821645	905281	964514	486692	804872	903166	954414	918192	881001	895250	884823	824225	921400	911914	839456	835798	883048
1695	1210031	1263231	1315340	1429520	1090486	1123010	1302865	1335607	1144997	1039620	1247058	1139552	1273658	1263545	1398266	1327336	1258318	1268076	1189599	1288030	1135075	1004626	1210604	1127446	1069250	1094567	989408	1164364	756161	891374	1068772	1027186	823706	906537	970847	492752	826559	908884	958441	910276	861088	900313	912733	830571	917701	911082	878790	839047	883635
1700	1138746	1260501	1581383	1334092	1060310	1122259	1274177	1405131	1155861	1038883	1231690	1141162	1279964	1221918	1415913	1355697	1257171	1273781	1201937	1259601	1141435	1005472	1046976	1038883	1079350	1076333	994390	1143168	761512	863654	1062985	1018452	837641	896928	970806	489531	781752	929739	958236	914207	876101	898252	902388	826709	909881	911327	888344	839019	889668
1705	1136413	1254264	1349201	1394963	1161634	1123884	1290091	1349064	1168813	1039852	1294581	1153131	1241722	1205035	1414343	1325057	1235348	1272293	1153718	1276470	1143250	1024716	1111150	1150729	1065087	1102224	1042431	1150143	755056	875665	1062699	1021400	817496	906878	967762	498580	782380	942977	964419	903302	888685	895181	907055	820540	903234	915176	876743	844042	894090
1710	1157335	1264814	1452299	1283171	1079199	1126067	1285396	1375023	1154414	1034829	1313702	1162726	1250143	1241490	1412747	1370888	1257949	1329684	1179964	1303043	1134952	1025549	1093407	1073181	1035798	1115531	1022996	1164869	753050	871202	1064132	1021345	802770	904681	969359	500477	793052	927159	957431	884604	868240	898744	896178	828852	906045	923379	883540	839838	898389
1715	1260884	1300791	1456857	1304094	1239224	1136576	1345270	1370123	1156489	1043619	1198129	1165074	1238787	1281383	1413388	1346676	1204162	1314698	1208106	1318793	1139142	1049556	1154428	1092848	1038542	1143564	1039770	1175651	753200	868622	1065374	1029124	818001	897952	976197	515285	802920	935416	959969	868554	880824	900463	885136	850293	907342	921563	842773	839456	891592
1720	1186856	1258714	1537122	1349651	1263518	1146867	1288344	1380359	1148996	1040343	1228360	1210194	1255302	1221809	1423474	1362276	1199658	1317755	1179295	1280305	1134120	1038828	1108611	1057895	1069086	1067312	1024457	1187443	753132	878913	1078271	1029657	804217	902388	967216	511437	804749	941653	964487	898894	893994	893189	903575	834147	910959	925712	867353	840603	896014
1725	1183376	1256557	1464159	1411341	1352913	1160188	1331799	1294308	1158263	1041708	1302347	1217428	1265265	1250839	1427268	1366889	1257785	1330011	1193803	1299303	1132100	1056694	1090896	1122519	1068690	1123720	1020376	1184686	752954	899262	1076443	1022164	813852	898962	965688	504858	840084	936849	965701	887061	884331	886856	902033	826436	912883	929220	873768	840562	884754
1730	1150620	1259000	1363327	1308270	1318411	1167298	1293366	1329343	1143209	1041558	1297174	1184686	1214439	1232468	1420553	1357472	1257513	1295454	1190609	1305963	1138555	1039934	1104926	1150825	1044479	1133792	1030776	1208393	771666	901596	1078476	1019243	830012	910590	970492	504476	804298	938856	962371	871802	929152	881492	895850	827937	903821	920594	873768	840234	889518
1735	1187702	1263286	1419693	1320840	1018861	1160870	1318165	1345147	1153937	1061703	1271338	1191169	1240944	1263968	1416527	1418274	1243823	1321795	1154797	1333273	1135812	1074368	1063941	1113142	1080032	1070970	1039333	1204926	780278	911000	1078176	1020526	833041	917469	972184	525508	835403	943141	963422	834529	918998	896874	912214	833929	908652	915367	882666	842090	904258
1740	1172130	1281984	1422368	1453827	1177316	1157008	1316145	1287211	1123542	1044997	1286583	1227091	1280523	1252203	1416937	1373003	1282994	1312596	1159178	1332796	1130817	1060133	1090732	1095086	1076497	1104066	1032878	1221645	762904	906646	1080482	1017169	799576	911041	978967	506332	815708	951671	960542	849378	914794	899904	919038	841094	908816	924675	854019	842145	898198
1745	1176170	1307424	1277794	1387225	1112364	1158673	1320158	1403002	1170669	1049569	1287538	1160065	1233765	1268636	1402579	1390964	1275706	1327882	1181042	1276156	1128933	1071434	1051971	1123269	1074368	1107165	1033697	1213879	754087	912788	1087252	1009362	813061	903452	974464	497256	816677	932591	963245	838446	925794	904544	922915	843523	915080	922819	869673	843496	889040
1750	1189763	1327841	1277889	1450156	1132741	1150907	1296355	1392384	1153609	1047740	1303166	1180755	1237846	1271202	1429302	1366998	1290527	1325603	1217892	1310208	1138037	1052831	1069100	1073631	1097010	1095973	1065005	1177057	759082	885109	1076142	1029411	818247	911286	976770	498525	802906	933738	969332	855916	932209	896669	938705	833301	908215	921400	886297	842363	898757
1755	1186761	1333737	1342145	1449378	1258331	1174395	1328183	1411682	1125289	1049965	1241599	1148532	1262303	1235976	1440875	1401200	1282216	1325740	1185942	1300450	1136221	1083594	1089217	1185000	1096164	1136658	1055738	1180209	765060	895796	1080905	1031390	805172	913839	975419	521864	819967	920035	963995	890637	939975	903261	943250	839770	915203	917305	881015	842909	898826
1760	1215504	1320198	1358140	1382543	1148491	1168336	1322164	1430298	1137190	1056448	1292984	1167421	1239906	1271133	1423610	1390568	1317851	1310495	1197420	1321864	1131649	1026408	1070519	1107519	1059669	1146130	1059928	1191455	771748	888371	1079909	1023119	809922	913183	960774	518029	821782	942036	967872	862167	924266	901828	944479	835416	917496	913647	885519	844383	906987
1765	1255056	1278135	1335512	1317387	1188617	1179445	1287825	1408843	1178217	1073754	1298662	1208502	1256380	1282229	1451930	1394745	1313565	1312992	1218329	1284973	1148464	1045625	1110467	1070055	1065210	1115981	1050020	1196683	765756	901992	1083744	1008488	791333	912856	963422	520854	812173	904080	963340	894881	917291	903425	949638	840507	926095	921181	860624	845516	894799
1770	1187416	1354810	1335430	1320690	1171584	1187893	1261784	1386774	1170560	1062835	1303766	1217401	1278121	1288917	1424893	1365415	1310563	1316445	1194868	1335457	1139770	1042077	1120185	1184672	1042486	1140289	1050279	1189408	760788	892670	1082789	1020499	827296	905772	975160	535102	830175	908093	963682	881779	918383	881329	949774	841408	921222	930394	884154	843018	894922
1775	1211259	1313920	1403684	1404721	1233028	1178981	1334147	1414958	1175951	1078094	1284345	1230421	1260515	1289340	1450047	1401514	1231950	1324893	1211095	1329002	1151985	1031131	1114152	1056230	1058905	1116036	1060802	1213443	762180	898771	1085969	1017360	833355	910577	974818	901910	809417	903821	968390	863013	939347	863340	949501	855411	917305	920608	899563	842541	904353
1780	1221454	1287470	1398866	1437300	1191769	1167858	1326013	1447345	1174464	1066043	1272880	1223733	1336726	1302497	1451371	1354906	1245529	1321440	1173740	1309143	1144629	1037300	1083813	1133519	1072130	1131608	1068063	1221577	763177	901269	1091087	1023365	846075	915640	987416	913948	810781	906236	969496	875651	932755	871911	941189	830885	926354	917059	885314	842131	906605
1785	1219803	1284468	1463886	1398170	1275228	1180701	1316609	1395236	1151698	1070779	1290213	1232427	1320076	1313415	1423105	1369960	1295222	1317291	1209594	1307028	1141681	1074000	1087907	1151999	1054878	1116473	1070260	1177412	773194	884154	1081765	1029193	843441	899249	978667	928783	811914	881533	966275	886515	935484	909539	924320	833396	922041	911614	882038	839838	894636
1790	1261470	1285519	1408857	1419038	1265729	1169550	1297201	1504462	1178626	1061361	1253691	1215476	1249392	1330189	1461307	1364282	1274723	1334433	1210358	1309362	1155233	1020117	1107779	1140452	1045338	1113211	1060774	1199822	762167	888603	1091196	1032100	835430	905854	979172	929029	859942	891674	964842	899522	937859	908338	898771	847085	925849	915708	892725	841517	894827
1795	1195550	1286856	1470929	1465770	1352681	1203439	1298689	1489968	1212037	1058140	1262344	1177862	1298689	1324075	1459014	1340985	1271638	1328305	1201269	1332768	1147276	1014384	1112678	1108366	1101855	1153295	1057867	1196806	765729	875091	1092752	1033819	865756	902279	968254	907369	855124	915367	965688	903193	941449	906428	910072	840862	918192	917701	881219	842118	890746
1800	1186146	1279008	1499481	1480987	1359314	1207765	1291155	1449105	1192397	1064951	1271802	1169782	1300327	1342336	1402742	1357417	1262685	1336972	1229766	1337968	1159000	1034324	1095086	1089217	1053200	1145379	1038883	1176511	777999	864692	1098361	1034161	856298	912774	972853	915886	842691	914439	969851	892370	924648	907369	921973	840207	910686	915708	896628	842268	893612
1805	1287115	1287825	1489504	1528442	1422218	1222751	1288671	1415381	1196601	1076333	1265988	1229520	1324225	1357785	1418929	1349528	1260652	1321754	1192097	1324006	1154237	1076006	1138432	1091715	1083744	1143673	1053991	1181370	792616	889640	1091251	1048832	860938	901391	971584	937368	833615	904135	968404	909184	923856	914603	904558	838883	911969	913566	903425	840152	891756
1810	1166084	1288071	1488139	1512747	1420922	1189463	1316950	1445761	1206550	1063504	1297543	1222314	1256462	1348355	1435307	1365961	1267953	1317223	1216814	1364023	1162440	1057417	1112651	1150252	1073044	1135266	1034065	1176238	763996	882925	1095018	1073508	834761	915094	966916	916473	841899	895250	972416	892725	923037	902702	822300	843796	906332	936508	870738	843469	881683
1815	1256148	1290473	1465660	1416800	1276047	1297583	1357758	1481356	1188207	1062426	1255247	1221263	1255957	1374532	1437300	1334666	1265169	1337627	1217796	1337996	1166630	1051098	1059164	1150907	1078722	1135293	1033574	1214644	762740	881738	1097065	1045229	828742	922096	973740	960542	836590	885560	971516	870901	931991	894322	850074	837914	921277	937573	885014	842486	880182
1820	1227855	1294035	1607055	1484904	1356748	1252845	1343168	1523365	1198361	1076374	1282830	1222000	1272280	1387197	1447276	1359860	1254592	1305076	1217141	1334543	1167244	1041217	1133055	1124279	1065756	1145065	1028387	1188357	780728	887661	1090077	1044724	825508	912528	972990	954865	850497	900886	969632	901050	921809	899863	870547	841831	913552	930598	904148	849842	874900
1825	1213757	1297079	1542431	1456816	1237436	1287675	1336372	1518465	1215463	1074614	1291783	1222792	1260529	1378749	1444683	1375596	1277862	1310631	1171488	1332946	1159655	1032318	1116145	1171611	1081083	1148205	1028892	1195618	773467	889818	1090746	1082884	840002	898430	979882	913688	847986	888712	969550	902415	900723	891838	883198	832345	926204	930721	899822	838733	871147
1830	1252244	1292875	1465087	1443073	1386474	1276947	1345297	1533437	1231158	1072403	1302633	1226217	1246253	1381997	1471434	1385751	1289436	1298402	1174532	1349651	1158045	1068841	1149419	1071352	1076716	1150907	1043373	1206482	772253	917196	1088180	1086692	835239	884331	972362	909512	855111	895959	973631	857144	878135	886883	894827	832878	920676	909894	887006	833205	890309
1835	1284208	1289449	1471625	1418069	1378394	1181943	1289176	1549310	1193748	1066711	1335867	1223720	1261443	1374300	1462126	1390405	1269441	1290650	1191278	1367435	1191128	1055138	1079336	1180851	1085805	1156994	1027719	1202852	758045	875214	1091728	1084536	830093	910113	976770	914603	849378	891961	980865	897024	911805	900013	897952	832618	926886	910426	890309	856557	894799
1840	1285314	1300463	1461470	1524457	1225794	1234311	1288589	1631253	1196655	1085641	1279227	1213593	1288849	1376852	1447631	1373863	1275637	1304872	1161457	1355192	1170042	1060433	1124948	1124116	1133956	1170724	1025453	1216459	776415	910754	1078899	1104831	855424	908993	977780	923911	843018	906291	976333	912283	897529	904885	885505	839142	913579	922601	849296	854647	894431
1845	1322000	1296109	1530789	1542431	1114807	1289531	1273467	1642513	1194799	1068977	1378340	1192643	1316063	1381547	1451835	1410863	1263081	1316295	1147508	1367394	1164883	1048614	1126791	1193216	1059628	1142609	1029029	1210481	759956	902470	1090418	1116568	849924	909662	981110	928374	836822	902197	973058	838705	889449	892452	886924	846731	910618	916213	859341	856025	887006
1850	1290678	1309512	1495714	1566220	1237354	1333178	1250688	1638309	1177384	1078886	1377548	1190350	1291824	1389845	1443605	1356093	1268554	1336904	1213661	1367012	1162849	1040589	1148901	1212023	1121359	1168909	1010440	1229534	773208	894895	1087375	1106141	844793	898129	984208	928851	889518	892957	972334	841613	869578	910440	937818	852422	902142	909649	869264	858796	881724
1855	1313661	1303479	1497542	1573003	1198007	1266534	1254196	1610249	1204012	1070547	1312460	1207983	1268445	1394704	1453568	1364118	1306291	1312460	1262590	1373413	1191633	1049474	1158482	1090746	1085273	1100532	1022614	1210099	758877	909280	1099685	1097638	840807	912760	980605	909144	839006	928551	974586	851426	886883	900845	936071	842459	901842	911559	875528	868609	891633
1860	1253677	1306441	1521795	1614780	1271379	1311696	1313757	1586651	1187962	1078722	1270437	1207178	1346881	1394908	1451030	1380087	1322314	1304517	1239743	1372689	1177562	1057922	1103602	1133314	1084045	1159928	993994	1243373	760215	904312	1100682	1101814	837655	928469	987702	907765	852900	902729	979718	857281	890214	895577	934884	848437	915667	908639	881779	863340	884509
1865	1308666	1316486	1671065	1611477	1192520	1274163	1329684	1546116	1197229	1092697	1295386	1198662	1374204	1389654	1455151	1361880	1359819	1309239	1248641	1376470	1177671	1072812	1135839	1100668	1082966	1144765	1048082	1225412	777221	912255	1092479	1068295	842500	924730	987921	901487	873986	891155	978531	865483	885505	897897	932714	853910	891210	903616	923474	853923	898334
1870	1338241	1310645	1546321	1565387	1223297	1309362	1288835	1523706	1190254	1078162	1269646	1202497	1324730	1404148	1483553	1393994	1344479	1332878	1251726	1378817	1185150	1064419	1095263	1101992	1094567	1106127	1043182	1198402	760938	917496	1103957	1076784	823051	917906	974655	916377	854333	886802	977534	879554	878968	893175	944110	868718	901405	905104	897993	854483	895659
1875	1245693	1315995	1541831	1533928	1343346	1320744	1279541	1549992	1195987	1095004	1294922	1201091	1347522	1392192	1446212	1391865	1332495	1314903	1232605	1370205	1187716	1065974	1096396	1099767	1108598	1129793	1027514	1208911	759287	916391	1098389	1091701	810740	928538	976647	897201	857267	870697	981956	880250	867981	906155	947863	851862	903084	909471	913825	862044	897584
1880	1329779	1326176	1512228	1492288	1373999	1375514	1294676	1583389	1221495	1097133	1294144	1205527	1329875	1408406	1459546	1370929	1323979	1339320	1206728	1373686	1175419	1072853	1127609	1080837	1054346	1115613	1036017	1223051	776989	877998	1094008	1091933	854374	931745	984959	913279	831936	873918	981342	878422	887320	905131	941026	853691	886242	907301	882407	860078	898471
1885	1273399	1329056	1473535	1550907	1227432	1350893	1297638	1552422	1216404	1109580	1282434	1227186	1326763	1393980	1438282	1370656	1339756	1328974	1200067	1379923	1178108	1048791	1118752	1097543	1105486	1124088	1049010	1247099	777425	882339	1093926	1080332	839224	934365	999385	913852	847590	888180	984754	866971	884495	909676	954264	851002	896028	913538	900600	852326	897884
1890	1301023	1325603	1551671	1494308	1183239	1299085	1292711	1598894	1215162	1097802	1274859	1216486	1326381	1391797	1437927	1385164	1340289	1336863	1200491	1374600	1189777	1068800	1128442	1130489	1092766	1160433	1052818	1218547	775719	916827	1098621	1095482	837286	923611	995809	895932	852681	901814	981738	881629	875610	904312	949856	866507	885969	914712	890691	857458	910672
1895	1260420	1328319	1549883	1476565	1319366	1367271	1293721	1542076	1230012	1099249	1357021	1215258	1338378	1410031	1444929	1375992	1320744	1333478	1220717	1379663	1186842	1072826	1144287	1048477	1110044	1178640	1053009	1217919	777794	895386	1101364	1079486	846853	932086	994636	925412	852668	895427	981192	922382	914917	899426	953022	859301	894253	913047	897065	852149	906591
1900	1267012	1320076	1545079	1367558	1214139	1406045	1304189	1554742	1239838	1086365	1322887	1238705	1373331	1377371	1448327	1399740	1294322	1335484	1226204	1379199	1184263	1084631	1120335	1072034	1130435	1181424	1038569	1253200	763190	875678	1103630	1076852	841804	938937	989245	914030	850061	868677	983362	879800	906919	895523	956803	856366	916145	921113	922778	852654	912392
1905	1234529	1311627	1564896	1587511	1196137	1397297	1311859	1612883	1221195	1092820	1322928	1243578	1320158	1381479	1449870	1420799	1275637	1336890	1224634	1378831	1162849	1040630	1089436	1077944	1101405	1148027	1031622	1199426	764419	890869	1102128	1077057	814999	938214	995577	905063	836030	877207	982407	882134	906701	909976	944424	870738	911505	934297	909962	854728	914521
1910	1289053	1310276	1487689	1500054	1302524	1458304	1339456	1603889	1208052	1087579	1333028	1232618	1315886	1403370	1460188	1423174	1300122	1299658	1237532	1374641	1122355	1052258	1142745	1132919	1079049	1130025	1049692	1195386	763914	887948	1093121	1077889	861566	926572	991251	928974	840794	882134	978408	874327	904558	900764	945379	868022	908980	930912	895127	846540	924552
1915	1254442	1322901	1527923	1650183	1244397	1493462	1320635	1575282	1213443	1095359	1296369	1247454	1323242	1417960	1445011	1406236	1288644	1338310	1297652	1384590	1144424	1074054	1166520	1083608	1097816	1138091	1056230	1214330	765742	896137	1101623	1080633	807192	926763	985423	938514	862017	899863	979309	873890	912528	910590	939388	861157	911696	940152	922792	841476	917428
1920	1255288	1336467	1549242	1606386	1311423	1431813	1310563	1590814	1250306	1097283	1363067	1194103	1291674	1409225	1456762	1424689	1322382	1344397	1294021	1368827	1134734	1089517	1148669	1066930	1098730	1120690	1060911	1243441	780250	873454	1096287	1083444	824102	926900	992302	950620	850143	860502	982202	875774	913183	907369	950470	870137	906141	951507	887839	837040	912132
1925	1375651	1325439	1459300	1598621	1195004	1351889	1307683	1567626	1238173	1097229	1351930	1241531	1328551	1429152	1450811	1404817	1306687	1328469	1334857	1388767	1143578	1051453	1144588	1093939	1088985	1138310	1058836	1229575	801815	910481	1091920	1080769	848437	909444	1000873	960092	840712	889381	979582	910604	919407	906073	955738	865538	911587	928701	920335	864500	923379
1930	1315531	1314098	1547126	1535402	1233205	1431554	1291824	1539633	1210727	1093189	1348082	1287361	1328387	1392984	1453418	1447577	1299713	1351002	1300299	1373986	1124156	1055506	1154073	1083621	1071843	1132509	1072867	1258181	766766	907970	1094335	1082284	843223	931335	996655	934311	874723	896833	983540	897461	880114	910454	946894	864200	926449	941162	911150	847836	917865
1935	1408570	1319421	1493216	1392766	1252667	1378995	1297802	1534638	1138269	1092097	1386228	1287156	1354742	1404025	1472798	1435948	1314930	1323843	1288153	1381533	1121509	1067121	1171556	1098744	1104885	1143714	1058809	1217701	770519	888330	1101269	1084140	847358	929179	993571	949638	850143	893025	983826	849979	900941	908912	930940	866752	932168	951234	917906	843551	913811
1940	1346430	1334979	1501883	1597679	1311095	1469782	1303288	1565565	1201760	1111696	1341803	1266043	1367244	1425112	1464910	1428510	1302715	1346990	1302046	1376047	1173085	1098634	1176443	1059778	1086092	1160242	1078449	1201896	788685	907724	1096574	1073699	860583	914889	1005964	953623	836836	892452	982366	906018	896069	913620	927473	860925	958850	952203	935812	843673	917837
1945	1271570	1325712	1555506	1636017	1290937	1441530	1327296	1561539	1221331	1105704	1375951	1255670	1371925	1397092	1463818	1404107	1322137	1325317	1360597	1373617	1136904	1080783	1191606	1087266	1069905	1170042	1040807	1221563	789094	911518	1095332	1077671	812815	920635	1007410	987593	857090	894799	985805	902360	892984	918561	944601	855192	950757	948286	913770	838064	916377
1950	1331909	1324948	1618574	1541872	1337341	1386829	1330899	1534038	1236180	1103739	1339470	1289436	1340944	1395618	1459587	1443701	1305145	1332182	1312392	1350975	1146157	1091428	1156571	1138815	1084959	1156257	1077261	1214644	801828	921591	1104408	1080933	843564	920908	995878	978558	837668	882980	985641	893585	921782	925180	950566	861689	962713	945584	914903	849174	922505
1955	1305854	1319025	1648368	1562712	1254196	1239988	1265237	1542076	1226654	1093912	1340998	1300832	1347659	1388194	1470478	1440097	1315886	1261320	1326122	1379568	1190582	1059778	1186569	1112528	1085014	1161157	1084399	1207042	817223	898976	1107710	1092452	833465	918547	1000900	985573	836276	891292	986447	874300	922874	908761	946171	865551	984823	943796	912842	850279	929124
1960	1314630	1325562	1558127	1468759	1228224	1321741	1233505	1573972	1209416	1108202	1325767	1266739	1340630	1412542	1482216	1410372	1311928	1281943	1299972	1369782	1165224	1066220	1198812	1115504	1082639	1141244	1066056	1191592	792015	894840	1101105	1093039	843796	922669	998744	929889	840725	925590	986938	878872	934229	921673	953718	867230	976838	934174	920403	856926	925194
1965	1387102	1324948	1659218	1473494	1312747	1345147	1351630	1537695	1210740	1111000	1287074	1280919	1321864	1404162	1467489	1433533	1303561	1285996	1322587	1380073	1151153	1089408	1153882	1109608	1116746	1155274	1085464	1205418	795086	895755	1107874	1079172	831963	946294	993435	946662	846744	917878	986638	876825	928838	922928	949255	864541	980714	922601	915449	840821	909840
1970	1291142	1329657	1596669	1486419	1291305	1399249	1351849	1578694	1204899	1104094	1297365	1294376	1367803	1383731	1471625	1443660	1325426	1300313	1297447	1389326	1170301	1087661	1161430	1122355	1078940	1176838	1072143	1202456	793967	880469	1106700	1087088	855179	950757	1005895	966152	856066	862849	986692	866834	917223	917674	955220	866507	972375	937968	923065	846130	915995
1975	1341926	1325166	1585669	1485764	1308011	1391073	1320594	1595809	1241681	1095332	1350415	1309976	1396137	1394322	1466261	1433533	1309799	1292083	1324893	1345598	1149487	1081629	1162180	1130721	1092042	1145311	1066070	1221454	779759	907438	1114466	1095373	821932	945980	994267	953950	846035	860856	988712	881602	920799	921686	960679	875842	962289	953295	933396	854838	918138
1980	1310754	1327705	1557690	1557553	1271720	1409853	1354646	1607110	1221727	1101965	1379718	1268199	1390800	1415776	1467066	1441640	1288808	1274286	1358154	1328401	1146417	1079459	1168786	1122601	1064405	1151316	1081629	1208243	783676	895959	1121877	1081847	817524	956857	997966	954251	850525	943223	987839	894008	915012	921058	960420	867066	960256	941885	936904	869891	922096
1985	1292192	1342336	1626163	1470273	1256257	1417906	1340534	1622055	1238460	1111314	1388194	1276688	1361634	1424102	1448000	1446526	1307397	1300095	1315817	1346935	1155165	1110809	1165606	1133355	1081028	1139442	1073372	1179732	802975	904913	1114807	1086870	885055	940575	1001200	954319	840766	908488	988003	925753	932987	906646	960993	850184	929616	945202	929889	883280	922723
1990	1389708	1333751	1655056	1519885	1268977	1426245	1344274	1610413	1224088	1110590	1375160	1301801	1391223	1422505	1485232	1431172	1320417	1296178	1305527	1334120	1161511	1083471	1146826	1092370	1106660	1141585	1041203	1192261	784481	914930	1114889	1090009	863395	946703	993475	974245	822259	899235	985710	911068	933751	915449	968731	864924	942663	946499	941244	876415	917715
1995	1348491	1343509	1646089	1589708	1299549	1431567	1412201	1674818	1206646	1128592	1399767	1284536	1379663	1392711	1472826	1430940	1304953	1297051	1229070	1349228	1151753	1120130	1130121	1100627	1099290	1155916	1084222	1191305	800586	896069	1111696	1088030	835539	928701	1004544	989340	839415	930271	985641	911791	935771	909703	971570	857567	949747	954660	943400	863477	908407
2000	1271543	1342104	1608584	1532659	1264378	1338965	1355643	1612037	1257417	1102442	1362944	1252599	1411191	1409362	1467435	1448887	1244274	1285641	1263327	1358782	1171843	1125358	1149747	1092943	1097338	1172293	1050047	1242076	783103	910467	1121331	1092274	839729	945079	999085	979677	837423	927487	987457	918506	913374	919175	966561	861239	964023	952613	936958	850497	911832
2005	1297897	1347604	1666206	1563122	1293298	1353691	1337600	1627650	1269905	1124279	1419434	1254674	1346444	1425494	1451125	1446430	1288453	1306796	1280769	1359696	1156011	1121236	1130885	1133069	1081451	1168199	1061293	1238378	801651	906687	1119912	1121413	865183	939442	994567	980865	821168	924552	988139	925631	926586	934638	963204	871816	993516	949979	939852	873809	920335
2010	1279363	1342076	1673877	1641681	1235457	1366466	1291879	1622491	1285710	1127145	1372102	1300709	1340889	1396710	1455643	1434966	1288275	1266957	1277944	1337149	1148259	1088084	1141299	1061184	1088508	1171284	1079295	1247850	784918	946894	1120799	1112283	859887	947932	1002101	978285	817933	905377	986556	901651	916787	927814	962753	859587	977425	947918	944943	852995	918711
2015	1321454	1353309	1685778	1522423	1254483	1286433	1332700	1667462	1277371	1123624	1432031	1305035	1377234	1416664	1450907	1432714	1310768	1297079	1272102	1351303	1137231	1076811	1123078	1079445	1061976	1164705	1076347	1240016	806346	946034	1109444	1116582	833192	924443	993503	981015	805800	896901	992779	909239	915913	934242	966739	862794	972635	945802	928879	868404	910686
2020	1316855	1341053	1636958	1495700	1248204	1346280	1306400	1654742	1265660	1122000	1469605	1263258	1388535	1415817	1457881	1433110	1344069	1295700	1266698	1351835	1152231	1086078	1136999	1078408	1081724	1195918	1069482	1256571	777548	934693	1122764	1103398	813743	936576	987115	974177	817251	935403	993448	922792	866889	940780	968199	879336	970929	946894	925849	853323	913047
2025	1336863	1346062	1670028	1541585	1288931	1389190	1289531	1662112	1274641	1126163	1465237	1267298	1339101	1421072	1455602	1441681	1340930	1274559	1319612	1371324	1176292	1093052	1135798	1073672	1073617	1198211	1074491	1240548	780510	936890	1124006	1121986	816909	936494	989517	967421	820908	893421	991374	913743	922055	938337	964896	854783	985095	957977	905745	864132	919134
2030	1324907	1362317	1661034	1477411	1256434	1342445	1286187	1723133	1253923	1120076	1465469	1240657	1349597	1419161	1458836	1438350	1374859	1295386	1279977	1347317	1172198	1097229	1188753	1045502	1109403	1189367	1078531	1234652	792479	938774	1111641	1124989	842991	925057	994622	973290	832577	924607	989790	929752	901569	945338	968022	862631	980523	945434	931854	860133	922901
2035	1272908	1356598	1643496	1584945	1249105	1312037	1327555	1739633	1276101	1104339	1494963	1277084	1352940	1432277	1468445	1411859	1311300	1295864	1270260	1349556	1162057	1100682	1126067	1044069	1071379	1189149	1100040	1221973	815217	935198	1124293	1111450	845666	925985	1005786	971379	821673	948327	988494	929384	895550	930203	961484	861320	978121	947536	935853	851248	912951
2040	1382775	1358932	1616786	1505540	1349023	1313361	1347713	1697447	1273590	1121986	1503316	1280714	1295359	1421973	1452326	1432878	1316691	1289244	1297351	1383048	1178149	1093066	1124689	1083130	1064596	1176156	1074300	1230189	779527	945475	1133505	1123242	857745	938337	991469	959273	814398	967394	989886	908884	906387	925740	965196	839565	981492	941121	936453	849488	920280
2045	1407656	1371106	1704435	1591155	1345352	1270478	1375583	1678858	1256066	1132591	1492575	1331677	1365852	1416623	1442035	1413579	1294322	1307356	1304285	1374832	1162248	1112910	1099153	1109089	1068568	1226026	1065688	1240207	804380	971393	1127855	1126668	814985	925303	1006823	960242	823925	971338	990186	936918	899931	933137	963436	867626	982188	933724	930339	844165	925221
2050	1300422	1369304	1697229	1569223	1317250	1326982	1406687	1664337	1260583	1127869	1485246	1315572	1359915	1430162	1464241	1436549	1300409	1306987	1217332	1365265	1195577	1107028	1111996	1131404	1091565	1183758	1097556	1253937	790145	968581	1131786	1122259	831731	938119	999644	961402	826627	972498	989149	922287	925494	926067	965906	858932	966425	935635	913961	859341	928155
2055	1279964	1373508	1689463	1549337	1304148	1350893	1318574	1658727	1254223	1128674	1464732	1280087	1375787	1411423	1457649	1432878	1320594	1294526	1255465	1344547	1171447	1128333	1111518	1098375	1083321	1206905	1080373	1268322	816377	931950	1135293	1128592	826176	951985	999344	963122	816213	974641	987074	941299	929356	917674	965770	876347	985095	944793	923392	853759	927801
2060	1331322	1376634	1726790	1506059	1286324	1340698	1339975	1660283	1230107	1140302	1489749	1277794	1352722	1428606	1451030	1436317	1316786	1314644	1260488	1300845	1151548	1136631	1120158	1163449	1071447	1207260	1075569	1233355	835662	936918	1121454	1136549	831595	930639	1012487	986842	816636	965196	995250	951535	930080	931076	962590	852790	973549	937832	934939	854687	925671
2065	1276770	1384454	1636999	1571515	1323897	1332263	1413347	1611818	1255752	1129984	1433287	1305581	1359901	1428906	1465033	1429575	1297324	1317810	1217319	1331799	1168404	1105527	1138159	1091783	1090568	1175241	1048887	1226559	825617	937477	1126654	1131881	823570	938583	1010345	991974	805213	967735	991988	941749	883608	925262	966507	852340	979104	944929	938760	856039	922328
2070	1327282	1393776	1712323	1537300	1329602	1399262	1415244	1629766	1251494	1138842	1443250	1278108	1382570	1438391	1477903	1432441	1328974	1302715	1241421	1317537	1190418	1096546	1106196	1082325	1097775	1200450	1084918	1249174	815831	924607	1124484	1121768	843510	939347	1014808	979268	806892	962208	994076	940753	890678	932141	966698	873522	988658	948164	935989	851726	931213
2075	1261157	1406414	1719530	1603589	1282530	1369141	1395686	1664896	1242022	1135566	1483990	1274969	1366165	1435716	1461157	1432468	1300955	1301855	1258864	1321768	1147904	1092861	1135921	1055110	1147877	1205841	1071734	1242459	810454	930121	1121986	1128538	845966	944738	1001664	984973	780250	955506	994308	937368	907151	924839	965251	870205	966015	939115	947959	854387	931431
2080	1320540	1411000	1736972	1507233	1363054	1413197	1284973	1683185	1244287	1148164	1434160	1303739	1384809	1441858	1478026	1438678	1329261	1295072	1312214	1303534	1181642	1151712	1102920	1100027	1109266	1210781	1090063	1263190	816200	916623	1127296	1122191	820826	945639	1017728	993107	789995	950197	991647	944274	877098	919748	968281	862617	968854	934242	948409	850757	926531
2085	1363327	1399385	1650661	1595154	1281915	1369168	1321372	1668704	1244683	1125494	1416554	1359382	1413497	1446840	1475965	1443619	1324470	1286706	1272457	1356789	1195468	1172143	1090500	1094690	1125098	1192902	1081465	1289340	801801	914971	1134297	1123938	855697	953459	995100	994335	781165	954046	994758	915040	897283	907356	968895	854851	984536	924006	950061	853582	920472
2090	1292875	1377384	1748286	1586897	1261020	1359246	1283171	1713797	1259328	1127296	1423392	1308666	1354524	1416213	1467858	1448368	1310508	1298266	1261907	1342445	1159219	1158523	1085450	1075528	1127323	1205322	1053009	1287265	800559	920444	1134242	1123692	852981	953159	1003480	974805	782775	958700	996232	939060	883963	922191	964132	894554	983308	920021	940794	854182	915381
2095	1340602	1390541	1778053	1604448	1384468	1370055	1397966	1662494	1259259	1128578	1454360	1324470	1356202	1456189	1463818	1451739	1327159	1301241	1299617	1318356	1167967	1115504	1082721	1076224	1134625	1215463	1075405	1264186	792520	920212	1134229	1124866	853486	954606	1009362	993093	766834	962699	996137	929452	902633	925808	968267	887184	985532	921809	955411	847249	917551
2100	1257499	1373617	1752995	1569154	1271215	1423720	1386051	1685259	1296041	1146963	1474682	1298170	1355684	1420635	1480182	1438883	1316350	1286133	1305254	1346949	1170506	1144328	1115312	1074941	1103575	1234474	1078995	1312747	795086	918479	1131090	1113920	822137	959246	1010972	1002388	803821	957758	995441	910945	900450	931895	968513	883854	976784	916213	941572	842227	930230
2105	1275828	1378804	1700095	1522341	1282366	1446389	1408543	1721413	1267039	1132318	1491974	1300682	1387416	1435007	1476429	1450525	1295140	1309662	1311423	1348464	1191237	1166179	1121058	1110235	1129315	1213989	1101855	1291196	808993	904217	1128524	1113333	869878	947549	1009881	996601	743155	961648	996737	895468	902374	931226	969223	897311	992411	922300	950921	845871	917264
2110	1326559	1378271	1660392	1494908	1264623	1379486	1374887	1689026	1297720	1149187	1408707	1306032	1306004	1457362	1483840	1437177	1292861	1296969	1240889	1335321	1192820	1158318	1133587	1070820	1121277	1205240	1112515	1303807	804708	952435	1126763	1126654	863668	954114	1011887	989777	776484	952572	998334	888016	894035	933806	971529	897215	987293	915108	948614	841108	922642
2115	1334638	1387962	1583758	1486911	1254428	1359491	1301937	1649829	1268854	1124484	1451930	1312132	1313838	1429397	1477998	1458209	1350033	1293284	1243305	1358413	1166889	1180551	1151030	1068199	1155302	1195973	1109567	1284536	803248	948423	1132850	1131322	841804	947891	1006373	997147	789545	935198	995700	874109	891251	937955	971679	903548	993735	931840	939606	844629	933123
2120	1311641	1414534	1661375	1517919	1249979	1409212	1271829	1665387	1272130	1070710	1462112	1333901	1348368	1429452	1474545	1458386	1349337	1331226	1277070	1374586	1168608	1195823	1129302	1086706	1097283	1204449	1121468	1261211	825480	881547	1123706	1140193	847918	935607	1009949	975282	773590	944588	996546	892766	872485	931581	959191	912992	997324	932946	941940	856748	939620
2125	1276443	1408625	1598007	1485013	1303370	1362631	1313060	1694267	1269987	1071693	1431308	1326054	1364132	1436535	1456543	1459137	1347031	1336221	1222177	1372321	1177507	1191565	1089176	1111559	1150798	1217455	1116377	1250784	830093	884891	1125521	1141367	842090	947276	1006632	1007465	750620	941585	995209	889094	882612	940179	967503	925030	992875	923078	956871	860966	936658
2130	1428933	1423829	1684440	1636167	1334201	1396382	1409335	1695291	1262180	1081642	1485791	1346225	1361348	1431390	1481929	1446539	1347454	1323119	1334952	1381274	1178012	1219666	1099958	1093735	1126013	1206714	1106114	1237982	810836	937655	1130257	1143673	863026	927732	1010031	1005731	764173	948109	997406	928483	864596	931281	973740	891947	976292	932168	946840	860119	929056
2135	1423774	1401405	1621440	1593489	1386146	1438637	1361566	1690609	1266575	1096000	1442650	1298266	1363040	1416582	1480018	1454551	1322137	1323228	1353377	1376538	1202388	1152272	1085423	1096587	1155206	1222955	1070110	1265074	802524	972253	1132113	1145666	849624	951262	1014139	1007724	780305	943155	1000968	887170	899453	930148	971215	902797	992356	911300	941531	865592	922150
2140	1485314	1414848	1640957	1584072	1359573	1386883	1349965	1687948	1277425	1085314	1439456	1317250	1392179	1454278	1468035	1458441	1330612	1324798	1292315	1378763	1162358	1151303	1094131	1082543	1115681	1217059	1116363	1265319	821222	939552	1128387	1157117	843168	944779	1020062	1005117	810495	945871	1002906	907124	921700	935184	962767	879691	974723	908188	944192	861157	932523
2145	1344765	1409799	1690104	1638610	1353623	1380837	1344779	1698634	1279172	1115585	1466452	1320949	1354524	1453295	1465428	1460979	1312146	1355315	1282489	1373808	1171229	1141067	1120321	1055506	1165278	1225480	1093830	1289681	822983	943823	1132059	1155970	846103	945366	1018916	1013716	807792	959614	1002210	908912	885014	926190	949911	888098	998866	893066	942745	859655	936017
2150	1336808	1428797	1650538	1683048	1294144	1319966	1328988	1700026	1282966	1107192	1427350	1321031	1331390	1450265	1477985	1446840	1341066	1332523	1295482	1379650	1185587	1160392	1130353	1018602	1144137	1222833	1054510	1273563	838132	926258	1130858	1138269	874627	952081	1019939	993134	803357	959765	1001337	889722	868772	934051	928770	886570	993475	901009	942964	854633	946294
2155	1358304	1424416	1667025	1608256	1330366	1345256	1366343	1713825	1286051	1085914	1447003	1322355	1362562	1455725	1483812	1437081	1332564	1356434	1299904	1370451	1174914	1123570	1140166	1060597	1128456	1223392	1097638	1258290	896874	931595	1135566	1147468	853609	936972	1011559	988644	806578	938064	999262	910113	862863	941858	924839	855697	994417	916391	936699	872580	942895
2160	1396696	1406973	1640507	1667175	1374177	1352640	1338569	1663190	1229848	1093680	1484495	1315667	1380005	1442841	1481806	1473563	1319885	1322314	1261116	1362112	1186556	1176060	1173617	1044096	1148382	1229220	1099494	1276210	866439	958659	1143414	1152299	845475	958072	1014698	1010536	798935	960474	1007697	925658	871325	937600	934747	869837	1000095	919803	942254	870028	941558
2165	1331144	1411382	1636194	1675760	1475651	1348232	1344069	1652285	1208830	1118165	1474518	1335130	1357253	1468308	1493967	1478558	1335061	1307888	1343045	1330612	1165374	1144574	1117687	1077644	1150020	1215367	1118670	1270082	847481	969864	1136208	1147863	832823	958891	1012924	1022983	796342	942186	1002169	922423	887143	938705	932673	905554	995987	916896	948013	881506	930694
2170	1300709	1418329	1662126	1676129	1439306	1333546	1317182	1638446	1282202	1110740	1468254	1422123	1378067	1469427	1498375	1446744	1324907	1305950	1365005	1317605	1195755	1195550	1155916	1087975	1143046	1226408	1112501	1261580	829329	963395	1136508	1140643	822246	952176	1010536	1026886	793912	938446	1000313	910672	887880	942568	944520	896642	1002538	920840	939838	879090	925453
2175	1399835	1435143	1635471	1619748	1465347	1400791	1339538	1636563	1249624	1157731	1465210	1319584	1401077	1463832	1456475	1450757	1313525	1331922	1250334	1318056	1183662	1178517	1130080	1099126	1177725	1238419	1097420	1231663	809376	957171	1140889	1158290	866479	944042	1013757	1025371	820158	940780	1001596	911450	881820	935771	957881	903725	991169	917469	937068	862590	928701
2180	1375378	1452244	1731281	1641435	1407942	1363736	1296082	1655247	1255329	1121468	1484058	1324989	1385095	1454442	1482857	1461470	1323378	1333860	1298553	1329547	1161457	1205022	1162644	1092779	1144083	1225630	1117837	1221973	802633	946089	1137955	1161252	855807	935007	1017701	1017715	766261	940343	1004640	930639	887498	946130	954892	883294	994963	911436	939156	859833	929793
2185	1448396	1436453	1610931	1716254	1447126	1393776	1310276	1656748	1206482	1113429	1460420	1287443	1415490	1459710	1481656	1449637	1308106	1337204	1294021	1337450	1170929	1122410	1166343	1138869	1133901	1219079	1117483	1248750	785505	934365	1142895	1163968	846772	954087	1017810	1027664	789408	942800	1003343	920076	892520	944301	955042	913634	1001937	911095	933929	856707	924348
2190	1476169	1395645	1630939	1646021	1361552	1401036	1340029	1637927	1230612	1116759	1461006	1313224	1390582	1441558	1491551	1471788	1319994	1342336	1290309	1328715	1184795	1150934	1160611	1139033	1128183	1222096	1131322	1268254	815599	918397	1139511	1160215	842541	957403	1011941	1014739	780810	940521	1006973	926845	894404	939497	952586	863832	1005977	910754	946089	871188	930134
2195	1535498	1391401	1685286	1719079	1338364	1366466	1338528	1639606	1262508	1118465	1536481	1327978	1419830	1446785	1490746	1477876	1320294	1319284	1236071	1345311	1183089	1136303	1154878	1132154	1146444	1233929	1140493	1263286	815408	934857	1141831	1158836	862876	950061	1013852	1002319	758318	910549	1012678	912542	888139	931472	957867	898389	996123	910549	926449	851466	930203
2200	1405854	1396533	1663340	1669823	1354455	1377971	1259532	1654059	1227923	1125276	1518370	1319148	1427978	1452040	1483144	1478885	1341162	1311218	1249815	1343305	1172485	1123242	1175746	1165688	1156079	1210836	1160474	1243059	829780	937109	1143387	1154742	858604	933424	1012201	998034	758632	891401	1007042	896956	902811	930926	963763	878763	995468	910263	938378	856830	927896
2205	1391005	1395209	1672334	1703002	1277930	1357512	1292520	1640179	1254046	1130394	1505117	1317947	1425835	1454005	1479923	1482311	1352108	1328401	1273836	1360815	1178735	1152899	1151726	1108215	1151548	1226422	1126054	1244847	833246	938009	1142309	1152162	854428	941312	1008134	988357	796997	905663	1007929	907042	887975	939879	964227	868390	987470	915053	930353	855888	924143
2210	1387334	1412692	1688671	1648846	1406059	1360324	1315831	1649460	1270383	1146417	1529547	1303056	1364828	1449433	1490514	1445161	1353964	1313456	1304926	1371911	1172212	1183076	1202169	1075569	1120239	1267094	1123078	1281178	806769	960815	1140602	1137013	840971	931854	1022901	1003207	785955	926968	1009307	904681	893803	923897	975337	854674	1006728	913948	932878	860338	934406
2215	1406359	1405267	1683553	1664282	1345038	1390309	1312719	1658208	1304885	1135867	1485873	1314807	1421645	1465906	1467148	1467694	1374191	1347699	1214152	1366875	1198198	1153077	1141899	1146348	1120417	1258331	1142036	1257608	795250	943933	1144874	1154878	854906	941626	1013033	1009444	779131	926449	1008816	929534	912542	919844	965046	892820	1000941	917373	928074	855984	934570
2220	1465087	1401159	1691264	1656775	1361743	1398771	1349351	1691578	1311600	1138924	1543168	1293448	1435880	1474136	1488835	1463272	1345379	1386979	1273767	1366043	1193503	1183171	1181056	1097038	1139688	1253009	1138159	1264091	821004	943796	1143537	1146853	859232	941476	1026859	1021086	768813	932195	1008325	925890	931322	921768	961457	910194	994499	913334	935921	853500	939401
2225	1500313	1392192	1699672	1674218	1366711	1394049	1315053	1645434	1319175	1124088	1521563	1318615	1438405	1464145	1461825	1441203	1314248	1381260	1298471	1364159	1187238	1219093	1179131	1111355	1113347	1249201	1137204	1253486	812037	919748	1154141	1141763	842663	945257	1017742	1013415	745106	917592	1008256	937586	908748	925262	973849	889668	994376	910686	918206	859655	931759
2230	1552285	1395495	1708516	1633942	1398675	1422205	1290377	1666043	1314316	1132059	1468008	1322396	1429411	1468185	1492588	1430899	1340780	1362863	1309280	1370601	1177848	1133205	1145707	1126832	1150975	1228538	1145379	1250484	789750	920799	1154101	1142090	842145	958045	1014698	1017196	755520	934297	1011191	948778	898907	917810	977944	876142	985287	915067	922532	863204	926982
2235	1475774	1401255	1656298	1682311	1438992	1410481	1262985	1685901	1318820	1160297	1521222	1328606	1414261	1459887	1484276	1429657	1350961	1386078	1210413	1382325	1188344	1161198	1139265	1096000	1116650	1195086	1154605	1217701	791674	926818	1152340	1142732	829520	958086	1017510	1002743	757813	927555	1011123	935976	892807	917169	970724	878886	1004285	911286	931062	860638	930421
2240	1492302	1415449	1662658	1663559	1427869	1447972	1282229	1693175	1285805	1167380	1473645	1307560	1436385	1461102	1465155	1441585	1334625	1366138	1263982	1393980	1197556	1197201	1144847	1134106	1069250	1209335	1150566	1224266	816800	959437	1151576	1151453	839661	959423	1015108	1006264	755274	940835	1011245	912965	883526	928306	958277	888862	993735	912788	934788	858877	925644
2245	1334338	1430571	1673494	1706195	1362590	1420731	1362685	1674368	1333696	1150115	1465647	1334584	1415585	1471092	1458536	1443537	1323938	1351466	1308925	1393735	1206919	1197474	1156666	1086105	1107014	1224511	1136767	1222587	804544	923570	1152490	1150634	826122	952012	1016172	1014289	755534	928797	1009594	905445	873918	925958	959205	892384	982666	910317	931076	858386	922273
2250	1386324	1449938	1677548	1707765	1411245	1405158	1270096	1678585	1290923	1152326	1454796	1326913	1377452	1471652	1478544	1458427	1305650	1387702	1265237	1374545	1189900	1182693	1154960	1106359	1122232	1195605	1128292	1252995	808857	964323	1152654	1151494	833642	973290	1015367	1012829	760993	915394	1008147	908270	868022	926913	952736	892138	997665	913579	932059	870260	928551
2255	1361088	1496314	1638337	1606004	1351889	1412828	1359219	1695700	1296055	1180046	1443441	1340739	1407956	1464719	1490213	1448409	1311655	1398580	1227064	1388098	1211477	1155247	1162317	1067762	1142868	1196519	1107547	1233778	789763	964132	1149992	1157253	863804	961320	1011641	1015858	797652	913688	1007751	897433	886556	921905	954032	882298	1001214	903357	930093	867530	930148
2260	1376674	1449446	1739538	1680892	1459846	1441107	1356393	1691769	1315299	1158686	1469100	1344410	1399699	1453991	1489804	1450197	1314657	1360815	1219803	1408038	1209143	1156762	1162453	1048191	1140207	1210413	1140357	1218001	801910	979008	1151344	1146922	847904	964978	1003698	1017210	777316	918383	1007465	907110	905158	914262	953172	887211	998457	930844	922178	869468	942172
2265	1473454	1437723	1666602	1701855	1386952	1430052	1304285	1712405	1286829	1148969	1371720	1350129	1397802	1469250	1501801	1448464	1337354	1338528	1209717	1386269	1222505	1191988	1171693	1113115	1086842	1225139	1156243	1240534	797133	985355	1153227	1144943	864869	960037	1009444	1027227	780223	919653	1009416	909703	908256	905581	955111	884031	987279	899890	916841	868254	947290
2270	1489176	1435211	1641121	1648900	1392424	1429957	1322792	1680073	1292889	1169646	1406305	1393817	1415080	1447249	1446758	1439579	1345284	1354387	1230312	1417605	1222341	1231663	1160010	1094963	1151617	1217483	1132782	1255356	812078	982107	1152886	1141531	825221	970260	1007574	1035908	794144	915353	1010536	915995	892029	898757	916759	885096	986160	912132	925903	865674	944711
2275	1521631	1487033	1665606	1687975	1288494	1460788	1374614	1639961	1315026	1172976	1370997	1394390	1398034	1472880	1479732	1446089	1365128	1361525	1320212	1387074	1221850	1232318	1174109	1137654	1167721	1236604	1101091	1255042	830994	959846	1149337	1142336	866138	968622	1007506	1031581	795864	913183	1006032	908407	899945	888508	924962	894909	1014603	923119	931267	855670	947795
2280	1518056	1468240	1757171	1652176	1393134	1412187	1401146	1651767	1300641	1199508	1433191	1374627	1407724	1469332	1491073	1441612	1344519	1367639	1290391	1379500	1220417	1230353	1210290	1104462	1159860	1245898	1144984	1266821	838009	975378	1142923	1144506	866015	968527	1009921	1014371	739088	915708	1007588	915545	903152	895577	896410	888890	1003166	926231	928906	855943	942145
2285	1482298	1419789	1716159	1728578	1425890	1462439	1385696	1686324	1307260	1199194	1472853	1361061	1386419	1482502	1464910	1449897	1323911	1363381	1247181	1386788	1190268	1213729	1163190	1102470	1106332	1245625	1166616	1267285	805145	970656	1144670	1142882	864419	951507	1013661	1008802	771802	923774	1009826	916732	921263	896615	928442	907274	1009430	926463	920512	850525	938897
2290	1377739	1460215	1689040	1718042	1501268	1418752	1431281	1646348	1308816	1171270	1436399	1401091	1398239	1468799	1466698	1453009	1312283	1379172	1259887	1387989	1221290	1210413	1179909	1117933	1119475	1228538	1135539	1274450	804640	965715	1143646	1143046	863531	960679	1012146	1025057	787975	923911	1007710	909348	916063	889231	911436	907096	1015476	925835	924484	859096	946103
2295	1406018	1459587	1637695	1650525	1499863	1454087	1394963	1622177	1323010	1169182	1448887	1363518	1428769	1486092	1479854	1447085	1346853	1368267	1236303	1379390	1231936	1188835	1152695	1079623	1141176	1165620	1120089	1266015	798375	961607	1150934	1116200	869045	964651	1010345	1028961	752326	913456	1012883	902511	924498	882339	922164	912023	1017496	938760	915790	853200	943701
2300	1420007	1456926	1610167	1680823	1466588	1477698	1420035	1675105	1301855	1167776	1459328	1335839	1425044	1483567	1497065	1456038	1346867	1356653	1289190	1371734	1203056	1187634	1150088	1113129	1134625	1220185	1163804	1276661	796969	962303	1154783	1108761	858905	963504	1011532	1027555	748123	920895	1013606	913306	924061	861989	931226	909280	1022874	926245	920499	860324	952831
2305	1538200	1459437	1631608	1630230	1340179	1447372	1412064	1630871	1296874	1175037	1396260	1355301	1428729	1492616	1483021	1457567	1314575	1384877	1263941	1363463	1203329	1155588	1138405	1129083	1153418	1211914	1163313	1262030	798935	955643	1156352	1108652	889831	958413	1017674	1004762	770615	925740	1011696	916937	906032	886924	952968	905527	1015517	933574	916582	873358	943319
2310	1534611	1455138	1573808	1776497	1347167	1478967	1451071	1634843	1316937	1166302	1417169	1362289	1415108	1468936	1483185	1446403	1342186	1358209	1218765	1344137	1226422	1158850	1163436	1121632	1161730	1220881	1136917	1249023	815708	967626	1154005	1133724	870697	952845	1016718	1013893	763477	920635	1012228	914848	892779	891688	947167	903029	1028415	925480	916636	867107	946389
2315	1644014	1444888	1613224	1772498	1307287	1487279	1446881	1597788	1353732	1170219	1449187	1393830	1427214	1472976	1504790	1447386	1366875	1351876	1184754	1364159	1198239	1183922	1184645	1105868	1214575	1239101	1116186	1260815	820649	964964	1153582	1105418	852995	948942	1019980	1009881	737450	914753	1012542	914616	879008	899044	943196	898075	1030981	910017	913893	854237	948368
2320	1582093	1447181	1592766	1761375	1414261	1464910	1445871	1635184	1326231	1180619	1461689	1400204	1445134	1454715	1514248	1442172	1364132	1339388	1229657	1362358	1234092	1143141	1192861	1114002	1135908	1225180	1136890	1269659	836017	939347	1157035	1110781	869059	952435	1013224	1019230	757103	924921	1010809	921946	938473	858618	913620	879200	1028578	897379	917019	851303	946253
2325	1587866	1454442	1591210	1771925	1468595	1453282	1436945	1622068	1266957	1157758	1455998	1427323	1421372	1457117	1505008	1450839	1362385	1343305	1259560	1373631	1229916	1104803	1154469	1097747	1094608	1234038	1111163	1268499	804094	931008	1146676	1113688	859819	951248	1020622	1025166	738583	934898	1010781	914207	937122	866752	919352	897270	1030339	895878	925453	849842	936535
2330	1683089	1468581	1613101	1700873	1502319	1433069	1476688	1601487	1248300	1171270	1497038	1379759	1366206	1471174	1491960	1459369	1348259	1333464	1257199	1381697	1223010	1122478	1166520	1119257	1129766	1222396	1138910	1297979	801965	939101	1149979	1108202	864077	959150	1017510	1031636	752804	924552	1010167	939197	942049	875378	929930	884345	1036508	893107	922150	855861	937777
2335	1593735	1472334	1587607	1752149	1329056	1425726	1462917	1593120	1319557	1180441	1444001	1374054	1425221	1464173	1501473	1466739	1357144	1365155	1236099	1371884	1198935	1160638	1177439	1144410	1140152	1231745	1132864	1276156	804872	932768	1147345	1115940	837818	951494	1020280	1031895	748068	925085	1011778	914152	915476	889436	945229	897529	1025508	899685	913347	851303	952340
2340	1557267	1483294	1624279	1815572	1385054	1470396	1458795	1561102	1321509	1167462	1448396	1352272	1412405	1470437	1508925	1455561	1332386	1369891	1251057	1373918	1194472	1074832	1186242	1112242	1140275	1245666	1152272	1246853	811505	907888	1161006	1105499	846321	952272	1024661	1027528	752818	917701	1013538	911559	923379	882243	914289	898594	1017346	894540	915504	864528	963436
2345	1594199	1474013	1625494	1816404	1437272	1413661	1450989	1579800	1299371	1181083	1442936	1329206	1394130	1488084	1527882	1456489	1369659	1365660	1324307	1404640	1203548	1092957	1161088	1114111	1120867	1246935	1128797	1280510	843359	916159	1160201	1117100	838924	952790	1020567	1035007	773481	916186	1012337	914221	922273	887634	897652	901064	1027719	893121	923297	851767	965388
2350	1513989	1491046	1631540	1754947	1516172	1427214	1426763	1562562	1290173	1178162	1488548	1339210	1426286	1453759	1500600	1448668	1366834	1351616	1321181	1389422	1204217	1139347	1165811	1105199	1149228	1231827	1127405	1243892	881533	918506	1158140	1111587	836631	952981	1022259	1025808	744028	923406	1012897	916814	932250	895291	903957	899945	1032809	891210	918943	847631	958099
2355	1540971	1494936	1629588	1785969	1462535	1468376	1463968	1586474	1305186	1198389	1498662	1338555	1434474	1479964	1501391	1442472	1354510	1341312	1317455	1397106	1220062	1152463	1137627	1132223	1113170	1239101	1138241	1295727	873058	921004	1158345	1114685	863559	963231	1016213	1007001	747945	920936	1017005	896928	936467	890923	897775	902729	1026327	882475	923774	849406	955875
2360	1704517	1472403	1597324	1801569	1452176	1450156	1435826	1605868	1344465	1201528	1467476	1327473	1400013	1458168	1521768	1446389	1354469	1345311	1266002	1375801	1206714	1189299	1152122	1142418	1113061	1264091	1139811	1258468	892602	921168	1160720	1134666	895291	947126	1022478	1005063	737777	928865	1015435	934857	882612	860884	902756	889722	1023419	893994	919120	850047	957786
2365	1595768	1454428	1610426	1810481	1446403	1423269	1448873	1627814	1258400	1203889	1449624	1325207	1410795	1466588	1502128	1457526	1340452	1365033	1277152	1347495	1214589	1110044	1111737	1110044	1118520	1245761	1126190	1281069	884086	926709	1160979	1142773	886256	960024	1027104	1013702	735444	944765	1015449	935676	909198	865633	902688	903916	1021168	891469	924348	846853	955015
2370	1632386	1460747	1597133	1776210	1477384	1430844	1365251	1612323	1307042	1213647	1489313	1352818	1390418	1480346	1482557	1460460	1354428	1353964	1277971	1373071	1201869	1108884	1177439	1123774	1118288	1234447	1143168	1252681	907451	936877	1158686	1143987	833587	975446	1018875	1004066	745093	952613	1016786	937204	908652	859519	938746	877507	1023856	903944	917633	847277	957308
2375	1617810	1464473	1618329	1785123	1571884	1422041	1405841	1629193	1315681	1206905	1436126	1351767	1388862	1494253	1502824	1477957	1344301	1364050	1316500	1352149	1187593	1151112	1182666	1120717	1137941	1228606	1148996	1283499	860474	947686	1158591	1148737	870983	977657	1026504	1004790	746567	955711	1022205	947618	900272	863914	945243	904503	1021850	898321	928551	854182	951098
2380	1664405	1436344	1611163	1731963	1529561	1456038	1440561	1657731	1284208	1197611	1414671	1358795	1406973	1484154	1506919	1471952	1353787	1357977	1314971	1371202	1220663	1134010	1187962	1102401	1114999	1212992	1144247	1264364	881138	926518	1159874	1162822	872921	977589	1017769	1015149	718970	968336	1019120	939456	901323	875487	945489	874764	1032386	920253	923119	855888	957308
2385	1547618	1444779	1649883	1749924	1484154	1409867	1432741	1623024	1298580	1188043	1446594	1389572	1413593	1502429	1520403	1473999	1355574	1375596	1298634	1374450	1223911	1162085	1172662	1134297	1171406	1212924	1162658	1240029	892165	929316	1159437	1162208	815231	975665	1026149	1012310	711259	966179	1017414	954223	910345	870588	938050	882489	1027104	906632	915681	854510	952490
2390	1624306	1456994	1592957	1793530	1475160	1437845	1430748	1630162	1301569	1221031	1483403	1343005	1402456	1497529	1512214	1471188	1327200	1345816	1284304	1377057	1236030	1108393	1165360	1136153	1180360	1192889	1167353	1269127	886788	940371	1160106	1165865	829397	978340	1024443	993298	715504	962849	1019694	929370	911477	862153	923187	879391	1025276	889245	911996	857690	957458
2395	1705731	1457813	1655288	1809839	1455998	1428374	1414548	1602442	1331608	1213934	1458768	1302893	1437068	1488357	1512897	1474750	1342213	1355806	1269113	1378817	1219762	1138651	1164978	1124293	1185737	1259560	1161157	1258345	923679	963299	1156434	1149719	851248	958823	1021754	1015203	729479	962617	1014876	946662	847481	865101	905008	887539	1026777	891305	920239	856025	957376
2400	1539429	1462985	1659150	1722505	1493694	1456270	1381028	1594458	1323651	1218520	1485109	1347113	1442213	1494185	1494922	1482639	1346990	1371092	1269960	1385000	1182052	1128155	1183908	1142213	1226135	1254469	1195031	1256407	998498	934679	1152081	1151234	874013	969932	1030926	1000750	733942	956380	1018861	965974	896901	877794	903152	903957	1025044	885314	915899	855656	950484
2405	1443605	1489940	1613716	1673221	1437641	1457785	1420894	1552667	1306277	1222314	1462003	1326176	1389668	1504721	1504872	1475392	1340207	1377971	1307055	1410536	1210413	1127992	1144779	1140220	1218383	1224470	1164268	1271488	1019530	946348	1163054	1147891	856462	975828	1023911	992302	759150	970997	1017578	951303	863013	860283	904435	891647	1032618	879582	916746	857922	944847
2410	1454728	1478285	1627227	1706236	1478981	1505909	1315326	1647918	1311859	1221481	1514207	1333041	1411778	1511395	1502592	1474368	1339879	1354810	1314384	1394062	1198525	1102647	1139415	1161238	1217987	1258877	1148491	1224880	1015353	963982	1166261	1145325	875651	966862	1022819	998634	751739	966534	1021277	956735	900641	864173	890063	899481	1030175	897543	916473	864091	940753
2415	1500900	1462617	1611600	1716554	1503725	1424088	1354182	1611573	1332659	1226927	1428851	1350224	1396915	1501241	1507083	1487880	1351030	1378763	1261498	1370478	1175078	1111218	1123993	1173017	1206782	1236658	1174054	1260733	1025371	968117	1167749	1147768	831786	961293	1026245	1022628	741012	959314	1021249	954892	861007	872225	895332	913538	1028360	907083	912583	860420	929588
2420	1532345	1499412	1644219	1742513	1567353	1492643	1437613	1632263	1319120	1204148	1490091	1359628	1438419	1513088	1522560	1484249	1355670	1378885	1254496	1398402	1183840	1118274	1160283	1105568	1226286	1216937	1147836	1265224	1021850	953800	1164200	1146348	809649	962112	1023501	1009116	743837	983526	1026176	944083	868336	861798	906851	910549	1028961	918602	923829	855902	932741
2425	1503206	1486023	1664064	1722614	1526176	1500873	1392261	1644710	1308447	1185014	1467994	1361266	1498621	1491960	1526367	1481506	1348109	1388043	1245707	1367653	1221468	1112337	1158645	1103248	1236904	1230353	1173413	1286078	1015886	941722	1161634	1141189	809812	978913	1026054	1016896	761061	973713	1024893	964964	857431	868882	919803	884918	1049979	890405	907014	861116	937859
2430	1647495	1457130	1691046	1732782	1492656	1449556	1423174	1652599	1329261	1201064	1456148	1363422	1460420	1485723	1530271	1478094	1346089	1392056	1289763	1360556	1218015	1129943	1132728	1138173	1246417	1230912	1164514	1280032	1015722	951617	1166793	1149760	804449	976047	1023542	1019994	734543	949255	1021099	955684	883553	891524	924661	889777	1024866	911409	899180	864814	931881
2435	1639142	1491237	1646512	1681915	1502538	1507738	1427555	1626872	1332113	1216268	1459328	1344956	1457226	1486911	1520198	1465933	1340016	1418124	1313497	1371475	1229015	1189040	1195454	1122464	1226777	1193325	1145529	1285600	1013989	947263	1167817	1147945	828947	972389	1028087	1014357	751180	967257	1021604	951398	902893	893598	903370	892234	1018779	914808	925494	862303	935676
2440	1489203	1489831	1678735	1692411	1373385	1515435	1354401	1619243	1339074	1234393	1445584	1371775	1477507	1512269	1526204	1465974	1327514	1396860	1351316	1410863	1209539	1176893	1154933	1133492	1231035	1195291	1160679	1258400	1012146	929316	1165319	1166165	838637	971638	1032468	1020758	770574	964883	1024893	972867	918533	883349	918329	898075	1003548	917578	926681	861989	926545
2445	1571488	1488371	1653309	1765033	1493503	1514234	1344970	1634024	1335075	1183922	1465947	1382448	1474832	1495427	1502661	1464923	1344083	1380264	1350006	1400095	1207847	1188194	1149679	1168185	1192834	1203671	1156721	1284004	992970	924934	1159792	1147972	798744	964118	1023856	998129	777794	955943	1025767	973167	928142	866589	911846	924566	1018547	904653	936167	864746	938842
2450	1508256	1469032	1632332	1820253	1475146	1477630	1354783	1627964	1330830	1230134	1433287	1373686	1410413	1473372	1519652	1485887	1335307	1396778	1358891	1387457	1208406	1190814	1138514	1136754	1212214	1218356	1131581	1239811	939797	938569	1161457	1152094	835867	978039	1026395	1009103	767066	967872	1025385	971092	929698	865920	911273	905295	1015149	893844	939838	862767	932141
2455	1499139	1481806	1665947	1738378	1438255	1453118	1336590	1607901	1364951	1210590	1510126	1455602	1407124	1497747	1515053	1489203	1345666	1386228	1321195	1373795	1224088	1133246	1140016	1153814	1213879	1205677	1160461	1282775	893394	960638	1163299	1146198	875869	977848	1026804	1010740	759219	963763	1024143	973754	918943	870601	930503	908543	1024934	904203	939606	870765	935689
2460	1499098	1472252	1662508	1774163	1465756	1454196	1469455	1568977	1361430	1231199	1464323	1412842	1462931	1503671	1516527	1473590	1330612	1386064	1316404	1403138	1201337	1160952	1152258	1152545	1216022	1243578	1153841	1265510	901064	975405	1153923	1132673	821277	969537	1027418	1020676	752681	955752	1026804	971884	929247	890527	903452	914521	1031513	898198	941490	862057	936740
2465	1553677	1485177	1654496	1813088	1451030	1428592	1400067	1607888	1345256	1219216	1380469	1401842	1445175	1511641	1518356	1482079	1365565	1405677	1316554	1377794	1198484	1185682	1180482	1121632	1203834	1218916	1153050	1276361	963559	982707	1159014	1143605	839361	970970	1029043	1012201	769400	934952	1028824	955138	910140	884195	902347	904039	1040725	911041	943291	862139	932523
2470	1456025	1518028	1653186	1779991	1491251	1434474	1440561	1640725	1354660	1243414	1443591	1387047	1445311	1503957	1517810	1490896	1353746	1395932	1296096	1404762	1211300	1138951	1146635	1105240	1200900	1214084	1170642	1223911	993039	988780	1167476	1161825	884795	959437	1027773	999849	761102	950880	1027159	945680	910699	865906	928906	900613	1048013	911614	937941	881206	927787
2475	1551821	1543264	1694199	1730052	1503370	1480496	1354483	1637149	1381178	1287265	1454947	1379977	1452804	1511928	1531513	1491005	1339251	1396683	1289941	1399467	1171120	1159314	1167667	1140207	1205063	1217906	1167421	1223283	979459	976948	1161675	1153118	896260	947700	1034120	1010945	790882	956011	1027609	958454	878149	874941	928196	869932	1045857	902511	940712	868677	930066
2480	1498730	1517578	1659273	1710931	1503534	1468281	1426381	1616363	1327773	1257908	1465879	1414466	1474600	1513279	1539688	1505950	1331608	1399426	1247427	1357376	1207124	1150006	1183649	1103056	1135757	1224784	1176552	1237968	949105	983144	1167189	1159396	898962	979022	1033260	1015135	797925	941531	1024661	951153	910713	865278	892179	872580	1040725	903029	936945	874600	937873
2485	1429916	1537900	1634065	1670901	1491387	1457212	1412624	1600572	1339169	1252558	1432031	1375528	1463408	1501432	1536795	1495673	1348368	1413879	1263750	1398198	1210331	1166534	1156393	1142281	1169018	1240739	1188139	1251562	1017360	967435	1170697	1154906	892206	971420	1031881	1024375	803439	947549	1030380	970315	898211	872826	903452	854046	1038896	917087	923078	879500	941189
2490	1492656	1500736	1676115	1733410	1490050	1492083	1403138	1579240	1342841	1262508	1459833	1450456	1448054	1517346	1510426	1509976	1350566	1409102	1250511	1386406	1195796	1199535	1114084	1139947	1168677	1243359	1194595	1265428	1034393	975842	1162235	1152599	911846	955233	1038924	1021331	796014	975501	1029043	949324	899945	878408	902047	856107	1022355	917264	918847	871406	929616
2495	1532168	1502879	1650784	1672812	1507642	1514821	1410467	1568759	1312624	1240698	1507970	1383963	1460174	1514958	1507847	1515353	1356052	1417946	1243073	1382475	1201992	1217742	1122109	1121004	1164050	1257335	1177685	1267094	1017019	976443	1166943	1163750	878763	976934	1035744	1011327	797147	941626	1023501	944833	895673	895755	910986	876975	1034242	924730	908912	874668	923010
2500	1555124	1484044	1702974	1643755	1404790	1539470	1438282	1562590	1324484	1222491	1497092	1395823	1440985	1501732	1526818	1495168	1365428	1410822	1220854	1380332	1201105	1161348	1155547	1142977	1207710	1236563	1155165	1260106	981943	967175	1175856	1157608	868882	992165	1034939	1015353	797201	967012	1024225	962658	907301	885382	913265	848232	1041681	924689	912365	880865	930162
2505	1524252	1522901	1757362	1721454	1561552	1502961	1464200	1577411	1330107	1249624	1445639	1419243	1501760	1524225	1502524	1516309	1374996	1402742	1271625	1405690	1194281	1229411	1161088	1151043	1236590	1239797	1187334	1235621	1002893	962235	1167612	1152654	874750	962194	1040848	1034898	789299	959260	1027773	962126	897406	896901	911655	857376	1033028	923706	911546	869960	929725
2510	1735157	1506468	1678776	1755083	1503179	1501323	1483840	1594772	1347358	1263914	1487784	1470956	1503357	1516268	1531349	1481410	1372635	1416159	1221713	1392370	1220744	1183635	1153063	1132741	1171870	1244260	1175146	1248723	993721	985983	1173344	1159027	865551	980087	1033669	1009635	785682	938487	1026913	976893	922491	876743	873276	860652	1021836	904926	915326	879732	934666
2515	1662863	1527009	1738951	1648109	1377930	1474982	1453159	1626285	1335403	1271816	1487661	1439620	1459764	1517783	1548395	1508338	1371980	1430516	1278353	1408365	1200204	1186215	1152804	1138228	1172512	1259792	1139442	1233710	964009	972334	1173344	1158768	870437	980455	1036413	1028469	778681	936276	1029315	956011	931772	870233	916036	870014	1027337	914262	920294	878585	928374
2520	1681792	1520185	1749132	1657499	1392697	1502415	1424702	1599767	1315367	1256462	1462262	1382093	1399658	1520826	1549856	1534433	1368731	1436945	1261566	1412733	1201883	1200368	1134625	1185341	1184631	1258482	1148791	1234829	969550	968090	1170847	1154278	866411	971911	1033683	1031090	788576	953527	1023720	930626	930517	874696	904039	867203	1022560	926040	927077	892520	932386
2525	1598989	1521536	1676197	1717742	1488712	1468308	1475255	1594867	1356120	1261116	1487961	1396983	1460556	1519202	1541107	1489722	1359928	1408966	1273699	1408065	1228974	1223679	1144506	1124784	1203275	1253172	1184891	1261293	946758	964978	1167489	1148382	896178	964064	1034147	1048819	789668	943086	1022478	967380	925030	874395	920744	886187	1014248	913948	916609	905499	931363
2530	1640111	1537327	1659642	1665428	1512678	1497952	1404530	1552845	1355793	1263572	1467435	1426436	1453827	1525357	1538159	1528892	1388030	1418574	1258181	1399467	1218492	1203548	1171434	1173740	1210385	1237955	1174436	1238692	969659	969373	1170710	1160979	889477	960283	1032127	1029015	799481	952736	1022628	960106	929452	864569	949870	880387	1024593	909703	918888	902633	928742
2535	1720976	1494663	1662180	1689599	1493066	1533287	1422041	1581315	1351985	1254387	1479950	1442636	1435321	1518479	1527609	1522546	1378531	1413538	1262931	1418179	1224348	1218110	1182652	1157908	1197242	1190173	1184236	1283963	965729	959655	1169345	1157990	894895	975255	1034338	1041653	796410	946321	1020690	971065	931772	885136	928906	874191	1021017	935635	913443	906400	932141
2540	1650634	1568922	1676866	1814848	1496437	1499508	1429779	1626941	1355274	1253978	1428974	1393653	1413306	1517250	1544219	1527145	1409717	1426408	1228469	1412255	1193721	1235908	1156039	1164091	1229015	1232495	1196028	1223883	968472	965210	1170342	1167271	884522	957417	1040370	1035280	809621	956817	1028811	985682	931417	901924	903589	902087	1030448	931172	916131	898348	939715
2545	1656530	1528073	1630858	1668363	1568936	1484741	1501419	1624852	1368076	1265415	1449105	1445420	1418179	1525617	1556434	1542745	1364923	1445980	1270110	1422887	1213224	1249119	1144287	1087702	1235403	1264200	1196191	1250757	952203	981165	1176784	1172485	844096	973808	1032700	1030325	813798	946662	1025740	968213	935539	902565	945557	890227	1038405	949023	922669	879513	936945
2550	1652804	1519885	1672689	1768486	1520048	1463613	1478230	1643823	1363586	1261484	1457117	1458277	1434474	1507628	1530407	1558372	1354564	1444738	1249474	1371079	1206073	1243359	1137641	1131963	1272921	1244192	1188999	1250102	970847	945762	1177002	1179691	851685	975542	1033997	1036290	804612	933492	1025562	983840	935362	899535	928947	887839	1044083	948614	921577	884754	933219
2555	1686105	1499208	1659328	1725808	1452640	1471161	1494090	1617305	1350907	1261866	1407110	1460925	1430694	1516595	1526872	1537518	1375228	1440302	1252217	1405336	1208898	1221168	1122082	1131608	1252122	1266821	1179814	1264814	965538	943168	1173071	1175610	864514	970465	1032154	1034693	796383	962521	1020908	975282	941763	877453	887020	885382	1037764	931172	920622	872266	945557
2560	1645079	1503957	1637272	1768622	1515886	1539565	1479745	1576101	1381056	1267530	1443878	1437313	1425753	1497160	1550825	1546253	1367598	1436713	1261866	1407274	1212310	1225016	1160638	1123037	1259519	1239347	1165442	1259219	942254	969673	1175241	1168213	884058	974969	1033615	1040016	810822	933328	1024484	976975	941572	900791	911300	874668	1054483	933151	914002	882707	948873
2565	1666984	1502319	1656953	1758563	1563763	1556462	1473413	1616090	1349037	1240029	1500190	1430475	1439906	1524347	1550893	1542035	1390787	1437204	1253145	1399358	1220881	1183499	1144233	1106933	1223706	1290486	1203207	1247372	942322	954483	1175296	1168404	881916	964760	1042800	1029889	809171	953991	1019775	968063	940657	863327	909649	894212	1046990	938897	920976	880264	949679
2570	1719925	1508516	1654674	1737818	1594799	1539975	1485983	1600641	1359341	1280878	1492752	1450102	1410467	1522532	1549092	1573140	1361211	1461716	1257745	1397638	1238432	1186897	1132919	1095413	1237955	1277684	1187293	1275201	961784	988016	1176060	1172785	886242	976866	1035935	1033983	820362	935348	1022751	974436	943632	862931	890500	881820	1052831	938883	902115	900108	943974
2575	1616868	1538132	1653322	1734679	1573140	1570465	1507820	1575596	1358331	1274723	1423665	1412364	1451644	1509635	1553036	1560624	1353623	1450415	1284932	1395222	1213716	1246116	1127569	1108802	1241981	1269127	1173631	1240261	897324	956625	1175050	1165933	875242	983840	1040998	1030762	825576	938037	1021468	990664	943155	862931	895946	897679	1058836	949624	887798	884973	951398
2580	1754988	1538241	1680482	1817865	1578094	1527132	1514998	1505841	1376470	1268131	1458604	1453350	1445966	1528374	1540398	1530858	1396178	1444697	1272253	1410413	1214398	1220840	1129547	1117155	1240029	1234816	1189818	1192684	903534	934584	1172225	1151002	890568	962330	1047140	1029397	822532	943864	1021550	988139	944547	883608	893830	873686	1050921	948437	892561	886201	949419
2585	1637177	1563668	1718520	1749460	1532727	1535293	1500873	1604912	1363832	1298907	1504803	1388426	1460119	1532468	1542404	1544820	1378585	1441517	1246335	1413443	1191988	1213675	1147577	1135171	1217551	1284331	1157936	1188248	894909	927432	1177002	1138064	915121	964105	1051903	1029343	814753	935757	1024566	1000040	946185	877302	903753	872362	1053323	949883	900709	881288	947686
2590	1677261	1527910	1694676	1825767	1521072	1575719	1518219	1531909	1400709	1309253	1515367	1426340	1531608	1528933	1540821	1536235	1389586	1440561	1225808	1408679	1216022	1228879	1139715	1134979	1180441	1271502	1174081	1252244	916159	937982	1181793	1153159	903684	974354	1039347	1018547	810235	938910	1019120	1012801	939142	885191	894404	886938	1058877	963763	891087	900996	951234
2595	1587593	1556011	1725862	1785218	1498812	1530394	1513920	1628961	1393052	1291783	1529220	1454715	1554715	1531308	1552012	1526053	1393871	1437491	1243946	1398512	1204394	1223761	1141858	1110413	1225030	1271529	1188248	1222751	884263	928811	1181274	1158850	866807	988098	1031199	1012515	807246	938842	1022382	1001787	944929	884359	888671	875037	1059287	953282	896164	888644	956271
2600	1531895	1548273	1716541	1763613	1565155	1546662	1521618	1621277	1376333	1268404	1529629	1441708	1535225	1519639	1558017	1541667	1398348	1446553	1315886	1402306	1220935	1270014	1135252	1132291	1262521	1278913	1193858	1230066	899453	952558	1182284	1154292	870697	983690	1043032	1003111	819038	943305	1024361	997925	954087	880564	910085	886802	1061266	954878	902019	893284	954182
2605	1657949	1564500	1724347	1809485	1536358	1561184	1543018	1683144	1368813	1267967	1504803	1450538	1459901	1532755	1545912	1553418	1396737	1440084	1262508	1402756	1223870	1215749	1128415	1170492	1289913	1263709	1193557	1256530	870683	956653	1183867	1189163	869332	978039	1050852	1009744	818315	938828	1013443	1007656	939238	879677	884686	858523	1065388	964541	892561	886952	955029
2610	1649692	1561266	1728005	1772662	1470492	1484372	1566234	1591032	1366206	1285751	1503015	1443332	1526872	1538705	1544069	1518738	1392861	1448068	1245175	1405390	1212733	1213511	1128538	1155902	1260078	1278626	1200613	1235293	919885	972348	1185382	1185682	869673	977548	1053855	1014139	830612	936453	1018547	1007233	941353	877234	926900	858209	1055766	947863	892070	880496	961552
2615	1695099	1589545	1731622	1768950	1499494	1495372	1588739	1693994	1386092	1305963	1515886	1470205	1512433	1525985	1549010	1545393	1379827	1446553	1294922	1398375	1236208	1226859	1137013	1142786	1184590	1274736	1217210	1279431	930407	977221	1179582	1190254	869318	978381	1039210	1030407	841326	944042	1015326	998280	923692	877316	873645	860638	1055684	977725	899931	881711	962385
2620	1596587	1581888	1730516	1823010	1564405	1516991	1579868	1645843	1404189	1284536	1511409	1503684	1467312	1544410	1578708	1576579	1381601	1443974	1267094	1393612	1217196	1219407	1133505	1126422	1193585	1291619	1222341	1267175	921604	1004694	1181765	1187907	858222	982038	1043100	1028333	830912	943018	1024361	990964	923092	878845	882748	879923	1060774	983840	900136	879268	965893
2625	1683717	1579991	1715626	1776088	1461853	1560993	1599303	1640357	1400832	1278435	1501405	1498088	1430844	1537900	1546171	1568090	1392192	1465128	1283048	1412160	1222928	1220526	1140766	1148518	1213798	1288453	1213907	1245516	890568	981329	1185832	1182489	859683	978940	1047645	1008529	831158	939292	1013552	997870	908912	870642	843469	882966	1060979	980237	908993	880196	970888
2630	1795127	1569304	1728210	1843441	1629575	1499672	1577671	1646990	1399835	1248682	1469946	1517155	1444970	1536890	1551412	1552736	1383772	1464200	1274327	1393735	1215817	1225985	1140275	1104449	1203288	1285532	1198007	1241858	879418	987470	1186829	1179868	866357	978927	1030312	1018957	839852	938746	1017373	983772	911314	878094	913020	881670	1062535	974955	913156	884864	970083
2635	1739797	1584072	1708092	1805090	1521672	1516800	1539920	1633437	1365538	1276142	1477289	1501623	1454169	1548245	1591210	1564923	1394990	1446853	1257717	1394008	1194185	1235539	1160433	1134379	1191237	1293735	1178517	1205677	924511	974737	1181806	1181342	888794	972566	1021741	1009253	846621	966889	1023024	994499	912446	878613	899249	879049	1047618	977958	916473	888030	969823
2640	1740766	1581233	1700709	1810904	1625849	1539674	1510508	1592711	1364514	1279541	1477261	1519966	1400477	1563681	1528292	1546662	1379022	1463627	1244601	1388644	1226586	1175774	1142227	1120171	1177889	1259915	1178572	1249078	888371	998089	1185409	1190718	874163	988057	1027923	1016145	851671	964528	1020690	998075	918370	870820	901009	897406	1062713	985095	907983	896328	970478
2645	1597338	1578244	1711750	1789940	1624511	1546457	1499317	1614685	1356803	1287457	1456653	1480796	1471761	1561621	1547003	1544738	1393912	1459573	1247276	1423952	1239333	1167558	1143864	1175992	1190527	1262044	1213934	1263654	888549	1001214	1185682	1178217	873604	997256	1025972	1011614	852627	962644	1022205	993011	918370	873740	899099	905076	1067339	987443	905745	897556	961907
2650	1574682	1576019	1716814	1764077	1625071	1570137	1523187	1700245	1385628	1284495	1491810	1492042	1450156	1554087	1555984	1542663	1396205	1441326	1265756	1442636	1221850	1188999	1133437	1143878	1169523	1249951	1210822	1257390	949174	1004298	1187593	1194049	875828	988903	1034693	999481	855602	965388	1025999	987975	910003	879295	909253	915626	1066015	994881	903152	889872	957076
2655	1587784	1581874	1739251	1687033	1531731	1545434	1535252	1675842	1388903	1263681	1495004	1486201	1421618	1558154	1562740	1557048	1422955	1431090	1275091	1427541	1252449	1208707	1126968	1171829	1163600	1261034	1216459	1237777	993394	1012474	1187716	1187402	876934	990991	1034147	1012405	863327	947072	1024880	979199	906837	875160	930817	898798	1068568	1002388	893148	880865	958045
2660	1684877	1564555	1725835	1729015	1535266	1567626	1514029	1697160	1392561	1281574	1501064	1487825	1459915	1563245	1567107	1550552	1396860	1454878	1273481	1438241	1233765	1222805	1147358	1142186	1205349	1268417	1198034	1252558	941572	1007178	1182584	1191947	866452	984304	1036808	1015831	850538	936030	1029479	988221	911218	895222	919898	891005	1069537	1008243	884700	888125	964187
2665	1655001	1581629	1728155	1729943	1491510	1557103	1508925	1719352	1359655	1298580	1398798	1469714	1460911	1570328	1556366	1562085	1426599	1473904	1248914	1425357	1223460	1212569	1124552	1165347	1203657	1308679	1219284	1241312	939156	963504	1178271	1187962	869578	985368	1028974	1004380	859505	944137	1033669	995796	906346	892643	919803	892493	1063272	980332	877289	877726	961525
2670	1675869	1599917	1770192	1849856	1560856	1534884	1545529	1655629	1344506	1277139	1448396	1476006	1424129	1563709	1539128	1558168	1411709	1460010	1242541	1447918	1229479	1223583	1132973	1121222	1200764	1265497	1219066	1228633	920635	958168	1184181	1188248	909635	962317	1015613	1002688	847536	944820	1030544	983758	893885	893421	907847	898020	1061047	971106	889900	880824	968527
2675	1785164	1580469	1719571	1799672	1563886	1591196	1522710	1656748	1349938	1315299	1438064	1467953	1439647	1557608	1552381	1557895	1393844	1456352	1248860	1453568	1227582	1219093	1131076	1157908	1208679	1269400	1163927	1235757	923747	963026	1189067	1193899	912051	987184	1031404	1008325	851098	941899	1023242	988016	898484	886802	908775	898471	1072717	983867	895004	881138	968527
2680	1723187	1586010	1742336	1675555	1551671	1551821	1544397	1699985	1359560	1311423	1439852	1489163	1446075	1563176	1550907	1587675	1388589	1455602	1249365	1451862	1272580	1202934	1129193	1125890	1226559	1261307	1177630	1226900	913074	981069	1185792	1191660	924784	984468	1035252	999713	841735	948532	1024702	988330	896069	878776	905117	853405	1067367	989176	887047	881670	966616
2685	1698061	1582830	1763804	1720922	1618970	1539483	1516977	1679472	1366629	1341421	1425658	1503097	1436071	1542568	1551562	1579049	1389790	1457048	1233519	1447003	1279704	1219052	1112842	1112364	1250934	1298593	1179049	1242390	902483	973167	1189053	1193148	918206	982448	1039306	1008679	837873	951985	1025003	994854	903548	888112	905104	854715	1052818	985464	884045	886638	961566
2690	1730994	1570082	1721741	1697815	1649924	1537327	1528524	1739197	1354182	1334802	1397979	1453090	1398361	1555274	1554414	1577794	1378572	1458795	1234734	1449255	1286597	1241531	1130148	1141039	1256639	1291087	1136767	1213101	898880	968185	1188507	1149406	881042	981015	1037190	993312	839238	959492	1025562	1001118	918615	891783	907096	867216	1056093	994936	878913	885068	956134
2695	1644246	1597324	1766739	1732400	1624771	1557431	1493120	1730162	1340562	1353404	1423474	1438801	1434938	1557704	1517305	1594635	1389722	1451657	1247208	1432031	1281561	1238937	1118097	1132495	1238951	1288235	1205418	1209840	910658	955684	1184563	1142049	895195	980701	1022437	1006509	829015	979868	1027514	993667	921454	894117	909103	874873	1052859	980264	885437	889695	946963
2700	1547399	1575146	1751930	1780127	1576033	1558222	1499126	1727514	1360037	1311013	1461593	1473071	1462385	1553718	1548245	1587197	1402893	1463668	1264009	1445325	1273399	1247317	1125521	1170082	1239674	1237573	1177739	1222833	891920	976879	1188194	1167367	941080	986351	1029957	1001705	845311	941121	1022778	995277	918998	881806	908270	866043	1060515	950511	883362	906919	950170
2705	1759109	1564732	1740630	1752736	1546567	1549378	1559942	1669878	1377193	1307874	1516090	1475132	1402497	1551712	1553896	1589831	1388002	1456066	1262849	1446949	1260761	1239797	1126545	1106155	1221072	1252517	1197406	1227582	894417	986337	1187388	1157212	949774	988316	1033615	997829	836481	942936	1017851	990173	905895	891251	907751	867749	1063559	970697	875801	892711	959819
2710	1816186	1574641	1759232	1757362	1484809	1566561	1545748	1655847	1374777	1302893	1512842	1483990	1403439	1553200	1518315	1589640	1381765	1438173	1270205	1450552	1260351	1233983	1130776	1179145	1187184	1233437	1202183	1219298	902702	982789	1187934	1169086	899331	986228	1023829	1013661	850675	959396	1021400	1003111	907847	893858	903043	850729	1063368	965920	873181	888398	968049
2715	1765265	1612624	1732618	1782161	1518315	1555028	1559669	1634120	1374586	1285491	1485805	1456830	1433492	1569564	1523733	1582325	1408434	1462753	1260119	1439606	1285805	1244451	1125903	1165811	1210877	1260024	1205718	1277016	897761	986119	1194090	1167599	945093	995263	1028292	1018602	848914	956325	1025426	982325	875091	886665	894868	847304	1072280	966834	870478	888412	967981
2720	1730421	1602483	1783717	1743700	1500177	1574272	1537777	1667339	1375323	1294963	1492397	1441326	1474586	1560488	1534706	1593994	1424689	1447454	1280564	1414780	1324293	1260720	1129575	1148737	1245680	1247181	1181683	1289504	897392	974040	1188917	1161471	952354	988003	1028114	1026941	853527	972062	1029834	990855	862494	879200	902988	851002	1069223	979090	872962	889845	956871
2725	1755356	1623133	1740125	1796259	1490009	1582543	1537982	1642636	1354087	1272990	1497215	1491660	1449706	1566793	1529616	1586569	1417332	1459164	1272949	1394827	1319734	1259096	1129616	1120417	1194963	1249692	1172689	1280141	913484	967012	1191920	1174559	943400	992902	1024812	1015545	860256	990828	1029370	986119	855916	883390	908639	852572	1073140	970519	870915	905718	954687
2730	1686105	1625972	1731977	1742622	1559887	1547372	1570465	1648778	1331049	1296683	1454401	1488248	1471857	1571188	1523351	1545502	1377916	1475446	1258386	1409771	1320826	1251958	1132768	1199167	1214466	1222068	1211941	1300136	922683	966643	1192534	1173808	974491	974150	1021536	1020704	857895	993871	1033970	1000149	883690	878599	903534	855070	1061239	971338	872935	887484	952654
2735	1675337	1590950	1727459	1755110	1584044	1560952	1576388	1676756	1335007	1301842	1484017	1516541	1487334	1574504	1540712	1578585	1401350	1463586	1257895	1422614	1303520	1229247	1123147	1175050	1173194	1248819	1210631	1252299	929916	953909	1191032	1185587	974737	967298	1026054	1019038	863613	990405	1029384	1007096	888972	882461	936017	872021	1046580	970533	877480	886897	970820
2740	1697802	1576101	1750484	1762699	1533014	1546348	1602647	1657990	1319994	1317605	1492534	1483307	1478503	1579008	1543318	1535239	1423802	1460761	1262248	1426668	1307779	1225590	1128688	1168690	1199180	1217073	1206195	1317906	923679	955383	1189244	1178681	980960	973235	1026258	1026095	848136	973071	1036576	992465	866520	880674	934434	852749	1036986	975105	875801	891155	964214
2745	1715503	1553691	1740807	1745911	1577480	1598348	1580155	1690677	1345093	1368376	1508816	1465456	1482311	1564405	1550238	1553241	1386733	1464610	1278217	1435443	1325276	1245065	1124757	1160324	1241326	1218547	1193694	1289790	906168	979773	1189640	1174368	965265	990282	1033669	1029943	859969	973003	1036617	1010563	864828	878954	916350	851849	1064446	983267	875132	904066	954155
2750	1712610	1560187	1764118	1726408	1527596	1586433	1574450	1708816	1400177	1315504	1505745	1485546	1496328	1562467	1540056	1585396	1423802	1453309	1257212	1418847	1301992	1241954	1129602	1168527	1220608	1244506	1168295	1280114	902279	989804	1194772	1169332	960556	986174	1035198	1034707	855943	1005199	1039975	1010085	912665	878299	928865	852968	1045161	992916	876524	900641	948559
2755	1687197	1575269	1742963	1785000	1578353	1573317	1609198	1711109	1354414	1365524	1411668	1469946	1488453	1574750	1542213	1588426	1413443	1467476	1263286	1419966	1265729	1260420	1129247	1154278	1237054	1242390	1225972	1297351	927064	970478	1189272	1175706	976524	968049	1028660	1024825	856462	994021	1041053	1015968	913852	876115	930366	872130	1054428	981970	870410	898675	951767
2760	1696519	1571761	1772525	1785082	1593093	1539115	1599904	1671843	1339797	1377971	1365401	1474641	1497788	1563408	1526299	1560078	1410549	1456489	1251808	1419653	1290323	1227296	1128688	1116677	1223979	1232577	1219885	1310222	904025	983376	1192261	1172785	983157	976060	1029261	1025112	834611	991933	1037709	1002852	921277	872785	911750	867981	1047236	964569	871911	905991	962549
2765	1785505	1557458	1741312	1772976	1562412	1616486	1520130	1686146	1358386	1364064	1451971	1467817	1483198	1555602	1553787	1563272	1400463	1441026	1266889	1431363	1293121	1244820	1128715	1155247	1169141	1231008	1231745	1302169	913115	1007697	1199795	1169482	974723	995195	1034638	1037941	844670	981301	1043209	987129	912842	872921	923269	877412	1060392	980223	877794	908011	957704
2770	1597829	1565237	1773945	1795877	1582530	1619202	1542745	1646103	1348136	1395905	1425084	1485368	1510576	1558318	1559887	1561170	1412965	1450293	1271243	1408215	1292397	1198102	1129725	1172130	1188685	1263681	1229834	1317182	938296	971870	1192029	1181711	970628	979172	1029875	1028619	832564	978408	1040521	997461	916090	891155	950975	883963	1058113	971092	877425	899754	967776
2775	1583908	1571188	1763818	1721481	1545093	1599890	1549474	1706591	1379213	1372635	1442759	1494117	1520376	1561252	1533123	1574791	1406305	1454319	1243605	1409703	1323788	1201760	1123706	1125057	1177261	1259887	1220813	1303998	899945	987279	1194854	1178149	960665	999549	1042036	1034406	827378	962549	1040657	1003862	914111	880196	937614	856748	1066575	987279	879063	908652	963531
2780	1531704	1611764	1791947	1706769	1581233	1616704	1551616	1681806	1346021	1379554	1458768	1507110	1480100	1544724	1567175	1577944	1393161	1457731	1256489	1409526	1326190	1265251	1135785	1170683	1181151	1275105	1233342	1310536	888439	1004230	1196178	1167107	963327	1012542	1043373	1020021	808557	997979	1040712	1010235	889313	900381	934352	864924	1058918	987170	875474	902743	961784
2785	1499808	1596587	1770437	1746457	1607342	1592438	1588030	1580141	1354646	1376402	1413211	1521713	1557854	1563600	1564145	1568144	1399835	1462480	1243878	1410317	1313006	1267462	1146567	1188972	1250129	1239811	1239456	1307779	896492	984645	1191619	1172962	969100	1006537	1024743	1019516	798812	975542	1036003	1001733	889668	888726	937846	879759	1057021	982352	883703	895727	959901
2790	1509225	1659996	1761552	1759041	1607451	1608557	1560774	1602060	1331035	1397638	1431349	1512624	1532932	1570069	1562521	1561798	1403343	1468349	1256584	1415326	1333669	1254169	1147249	1224539	1204762	1271352	1197188	1307861	938460	982339	1194076	1173290	961088	999740	1028415	1028851	804544	976497	1039006	1016118	870588	891060	931718	880701	1056503	988289	884932	905486	959915
2795	1612351	1663449	1757280	1730134	1622928	1603193	1537941	1630680	1356462	1392411	1492629	1548013	1552913	1557321	1527746	1582270	1413538	1473303	1269932	1419407	1312788	1254715	1171720	1155206	1194294	1280510	1234529	1307192	917851	998539	1196123	1176661	967967	1003875	1041421	1018493	809908	979827	1034734	1020499	869168	893189	941094	861853	1064787	986324	887839	894062	949624
2800	1600873	1626900	1778776	1730707	1634311	1597188	1535935	1597338	1364637	1395250	1436535	1502210	1517919	1556311	1557772	1565196	1398198	1490568	1291687	1424115	1310727	1259655	1157458	1150306	1211627	1248600	1214453	1311969	962603	982489	1189654	1171570	976756	998334	1020895	1013156	808857	984631	1047454	1031185	884591	889013	967721	882925	1057499	984167	880496	883390	958386
[truncated: 205 more columns]

## Sheet: Ac
Time	Ac 100 A	Ac 100 B	Ac 100 C	Ac 100 D	Ac 100 E	Ac 100 F	Ac 100 G	Ac 100 H	Ac 100 I	Ac 100 J	Ac 100 K	Ac 100 L	Ac 300 A	Ac 300 B	Ac 300 C	Ac 300 D	Ac 300 E	Ac 300 F	Ac 300 G	Ac 300 H	Ac 300 I	Ac 300 J	Ac 300 K	Ac 300 L	Ac 500 A	Ac 500 B	Ac 500 C	Ac 500 D	Ac 500 E	Ac 500 F	Ac 500 G	Ac 500 H	Ac 500 I	Ac 500 J	Ac 500 K	Ac 500 L
0	4997	5057	4979	4925	4970	4939	4769	4899	4838	4797	4891	4732	5225	5175	5011	5196	5143	5128	5046	5119	4961	5018	4917	4967	5389	5293	5343	5443	5249	5314	4976	5004	5183	4958	5370	5137
5	3804	3932	3824	3898	3802	3844	3727	4028	3914	3914	3989	4028	3994	3962	3859	4112	4042	4175	4102	4000	3846	3977	4007	3801	4277	4221	4279	4327	4026	3958	3912	3911	4084	3877	4632	4073
10	3315	3410	3309	3347	3317	3392	3275	3383	3355	3351	3443	3419	3402	3402	3329	3460	3563	3615	3523	3453	3398	3380	3275	3341	3685	3578	3661	3643	3450	3422	3302	3446	3541	3407	4021	3591
15	2989	3157	3112	3115	3046	3133	2967	3150	3068	3093	3101	3163	3139	3188	2994	3118	3167	3206	3211	3118	3103	3086	3061	3024	3284	3294	3236	3314	3171	3140	3075	3178	3261	3109	3618	3250
20	2873	2943	2875	2903	2923	2961	2962	2970	2925	2931	2920	2857	2986	2957	2858	2915	2930	3043	3040	2946	2936	2882	2869	2876	3147	3121	3008	3055	2931	2938	2921	2945	3037	2877	3469	3102
25	2768	2830	2826	2870	2844	2811	2758	2805	2824	2870	2794	2765	2896	2928	2833	2804	2873	2940	2889	2793	2846	2794	2748	2785	3002	2969	2926	3017	2816	2839	2923	2861	2941	2773	3356	2972
30	2749	2765	2744	2760	2679	2768	2734	2758	2696	2737	2723	2655	2847	2860	2820	2750	2779	2821	2795	2739	2747	2677	2736	2710	2927	2888	2868	2881	2836	2871	2777	2764	2840	2707	3284	2855
35	2690	2768	2701	2673	2721	2737	2655	2702	2613	2604	2639	2583	2767	2752	2711	2725	2707	2789	2779	2739	2655	2664	2678	2684	2863	2772	2802	2839	2717	2780	2762	2761	2843	2607	3432	2779
40	2657	2740	2686	2655	2692	2681	2585	2702	2629	2588	2636	2609	2772	2763	2694	2714	2648	2707	2720	2711	2652	2639	2701	2653	2804	2782	2729	2740	2718	2789	2741	2672	2805	2658	3196	2723
45	2638	2730	2941	2654	2643	2712	2628	2618	2622	2565	2585	2549	2708	2765	2622	2686	2718	2700	2651	2680	2581	2553	2633	2707	2757	2791	2782	2792	2836	2934	2757	2654	2753	2642	3387	2864
50	2710	2618	2593	2674	2576	2744	2614	2641	2551	2523	2569	2554	2731	2766	2663	2558	2678	2685	2652	2673	2597	2569	2643	2743	2796	2901	2747	2902	3433	3936	3219	2739	2936	2664	3689	3383
[truncated: 190 more rows]

## Sheet: HCl
Time	HCl 100 A	HCl 100 B	HCl 100 C	HCl 100 D	HCl 100 E	HCl 100 F	HCl 100 G	HCl 100 H	HCl 100 I	HCl 100 J	HCl 100 K	HCl 100 L	HCl 300 A	HCl 300 B	HCl 300 C	HCl 300 D	HCl 300 E	HCl 300 F	HCl 300 G	HCl 300 H	HCl 300 I	HCl 300 J	HCl 300 K	HCl 300 L	HCl 500 A	HCl 500 B	HCl 500 C	HCl 500 D	HCl 500 E	HCl 500 F	HCl 500 G	HCl 500 H	HCl 500 I	HCl 500 J	HCl 500 K	HCl 500 L
[truncated: 201 more rows]
