# Supplementary material for: Study of Insulin Aggregation and Fibril Structure under Different Environmental Conditions
Source: Int J Mol Sci. 2024 Aug 29;25(17):9406. doi: 10.3390/ijms25179406 (PMC11395423; doi:10.3390/ijms25179406)
Supplement: Supplementary file 1 [file ijms-25-09406-s001.zip › Stability Raw data.xlsx]

## Sheet: Sheet1
	100 mM pH 1.0				100 mM pH 1.5				100 mM pH 2.0				100 mM pH 2.5				100 mM pH 3.0				300 mM pH 1.0				300 mM pH 1.5				300 mM pH 2.0				300 mM pH 2.5				300 mM pH 3.0				500 mM pH 1.0				500 mM pH 1.5				500 mM pH 2.0
	0.185	0.194	0.196		0.132	0.131	0.132		0.133	0.139	0.142		0.108	0.116	0.115		0.122	0.12	0.123		0.127	0.145	0.148		0.163	0.169	0.172		0.135	0.14	0.132		0.12	0.168	0.119		0.1	0.098	0.104		0.238	0.149	0.146		0.157	0.131	0.134		0.133
	0.199	0.204	0.19		0.171	0.149	0.131		0.156	0.189	0.15		0.114	0.127	0.126		0.099	0.106	0.127		0.119	0.118	0.111		0.136	0.144	0.146		0.142	0.168	0.16		0.153	0.123	0.146		0.113	0.12	0.12		0.233	0.226	0.169		0.125	0.149	0.145		0.163
	0.199	0.205	0.196		0.158	0.202	0.189		0.136	0.146	0.16		0.141	0.145	0.147		0.121	0.116	0.108		0.134	0.099	0.107		0.147	0.145	0.149		0.203	0.2	0.2		0.154	0.174	0.178		0.119	0.114	0.116		0.166	0.269	0.267		0.186	0.208	0.154		0.149
	0.184	0.196	0.191		0.136	0.145	0.134		0.119	0.121	0.121		0.141	0.166	0.15		0.11	0.113	0.115		0.164	0.148	0.192		0.165	0.167	0.172		0.168	0.158	0.166		0.156	0.165	0.162		0.127	0.132	0.138		0.181	0.254	0.339		0.183	0.17	0.178		0.166
	0.227	0.237	0.236		0.182	0.192	0.202		0.172	0.172	0.178		0.113	0.124	0.106		0.163	0.125	0.122		0.146	0.192	0.168		0.19	0.197	0.189		0.218	0.164	0.209		0.16	0.183	0.139		0.121	0.125	0.128		0.206	0.271	0.267		0.152	0.187	0.199		0.176
	0.198	0.189	0.174		0.127	0.145	0.134		0.115	0.155	0.145		0.132	0.129	0.148		0.152	0.172	0.17		0.133	0.174	0.151		0.153	0.157	0.16		0.201	0.195	0.186		0.174	0.168	0.237		0.076	0.081	0.081		0.277	0.204	0.18		0.171	0.18	0.222		0.184
	0.196	0.199	0.195		0.147	0.143	0.154		0.133	0.137	0.13		0.141	0.151	0.153		0.125	0.116	0.117		0.164	0.194	0.168		0.149	0.161	0.173		0.154	0.17	0.186		0.223	0.184	0.181		0.124	0.12	0.128		0.289	0.354	0.368		0.176	0.226	0.206		0.208
	0.185	0.18	0.178		0.138	0.152	0.146		0.158	0.139	0.135		0.123	0.13	0.13		0.138	0.115	0.112		0.183	0.18	0.208		0.154	0.172	0.173		0.162	0.207	0.182		0.264	0.197	0.126		0.105	0.116	0.107		0.175	0.202	0.187		0.17	0.179	0.218		0.181
	0.193	0.185	0.193		0.116	0.129	0.123		0.153	0.163	0.162		0.112	0.127	0.132		0.075	0.093	0.088		0.163	0.156	0.14		0.135	0.148	0.144		0.156	0.185	0.171		0.118	0.15	0.124		0.103	0.102	0.106		0.181	0.22	0.217		0.148	0.142	0.168		0.234
	0.184	0.184	0.18		0.162	0.17	0.167		0.148	0.135	0.145		0.149	0.14	0.142		0.102	0.11	0.114		0.099	0.11	0.11		0.128	0.135	0.144		0.194	0.19	0.191		0.22	0.196	0.207		0.116	0.11	0.11		0.182	0.221	0.212		0.126	0.133	0.118		0.182
	0.182	0.176	0.176		0.126	0.125	0.14		0.163	0.18	0.187		0.143	0.139	0.144		0.103	0.125	0.123		0.146	0.211	0.23		0.131	0.148	0.144		0.144	0.194	0.182		0.171	0.136	0.197		0.074	0.069	0.073		0.097	0.135	0.135		0.14	0.135	0.189		0.155
	0.177	0.183	0.195		0.141	0.15	0.157		0.093	0.122	0.128		0.116	0.115	0.122		0.098	0.096	0.097		0.133	0.144	0.167		0.139	0.146	0.142		0.162	0.178	0.19		0.161	0.199	0.159		0.093	0.073	0.07		0.163	0.212	0.207		0.232	0.215	0.249		0.181
	0.159	0.156	0.159		0.166	0.163	0.164		0.138	0.148	0.149		0.154	0.13	0.138		0.126	0.136	0.136		0.128	0.137	0.123		0.104	0.141	0.127		0.151	0.172	0.186		0.179	0.114	0.138		0.083	0.091	0.08		0.307	0.295	0.243		0.174	0.176	0.169		0.308
	0.163	0.167	0.167		0.185	0.154	0.158		0.116	0.129	0.159		0.106	0.105	0.104		0.105	0.112	0.114		0.138	0.158	0.136		0.104	0.117	0.114		0.147	0.133	0.175		0.117	0.094	0.11		0.049	0.046	0.052		0.201	0.231	0.136		0.167	0.155	0.116		0.142
	0.175	0.164	0.162		0.133	0.122	0.132		0.114	0.105	0.105		0.126	0.124	0.126		0.101	0.111	0.116		0.144	0.151	0.134		0.116	0.118	0.12		0.141	0.178	0.187		0.072	0.087	0.102		0.075	0.07	0.071		0.38	0.266	0.275		0.087	0.133	0.119		0.132
	0.149	0.152	0.149		0.112	0.114	0.115		0.104	0.132	0.134		0.127	0.129	0.134		0.108	0.107	0.113		0.108	0.121	0.133		0.118	0.106	0.113		0.138	0.184	0.187		0.087	0.112	0.112		0.071	0.059	0.058		0.117	0.152	0.131		0.072	0.064	0.079		0.095
	0.134	0.134	0.133		0.136	0.122	0.12		0.117	0.112	0.131		0.105	0.105	0.098		0.082	0.092	0.092		0.1	0.097	0.109		0.132	0.132	0.119		0.156	0.176	0.178		0.097	0.077	0.063		0.06	0.054	0.059		0.177	0.581	0.491		0.101	0.11	0.102		0.11
	0.147	0.151	0.149		0.102	0.106	0.105		0.122	0.115	0.108		0.089	0.095	0.093		0.096	0.09	0.086		0.103	0.108	0.102		0.09	0.096	0.104		0.124	0.16	0.183		0.069	0.086	0.077		0.064	0.083	0.082		0.11	0.119	0.104		0.122	0.154	0.125		0.079
	0.125	0.121	0.116		0.11	0.109	0.107		0.115	0.125	0.127		0.104	0.113	0.109		0.083	0.075	0.07		0.112	0.137	0.14		0.128	0.123	0.115		0.115	0.152	0.13		0.097	0.079	0.077		0.062	0.062	0.068		0.192	0.147	0.146		0.119	0.149	0.098		0.117
	0.13	0.137	0.139		0.117	0.112	0.121		0.133	0.186	0.21		0.074	0.081	0.076		0.077	0.082	0.084		0.096	0.077	0.089		0.094	0.099	0.112		0.115	0.09	0.124		0.064	0.067	0.068		0.095	0.078	0.08		0.079	0.094	0.109		0.169	0.191	0.209		0.054
	0.136	0.138	0.142		0.088	0.093	0.095		0.125	0.086	0.095		0.082	0.08	0.077		0.062	0.067	0.068		0.111	0.12	0.132		0.074	0.084	0.097		0.096	0.113	0.11		0.088	0.056	0.059		0.038	0.038	0.038		0.085	0.095	0.097		0.11	0.081	0.09		0.071
	0.116	0.117	0.115		0.085	0.088	0.078		0.079	0.083	0.082		0.067	0.076	0.072		0.062	0.054	0.055		0.054	0.084	0.082		0.097	0.095	0.091		0.11	0.113	0.114		0.058	0.049	0.052		0.053	0.044	0.04		0.078	0.092	0.085		0.171	0.183	0.131		0.05
	0.096	0.097	0.095		0.086	0.087	0.09		0.076	0.07	0.079		0.06	0.061	0.066		0.048	0.046	0.05		0.076	0.072	0.081		0.074	0.087	0.083		0.102	0.109	0.096		0.049	0.06	0.049		0.044	0.042	0.043		0.073	0.057	0.076		0.047	0.065	0.065		0.046
	0.095	0.104	0.107		0.06	0.061	0.067		0.088	0.098	0.099		0.054	0.056	0.054		0.043	0.045	0.045		0.094	0.096	0.066		0.078	0.075	0.084		0.103	0.09	0.098		0.041	0.04	0.042		0.039	0.039	0.038		0.067	0.074	0.074		0.054	0.048	0.06		0.042
	0.079	0.076	0.078		0.067	0.069	0.07		0.076	0.079	0.077		0.057	0.057	0.064		0.049	0.044	0.045		0.07	0.076	0.079		0.064	0.071	0.067		0.066	0.081	0.084		0.042	0.041	0.039		0.044	0.068	0.06		0.044	0.054	0.056		0.052	0.056	0.065		0.045
	0.074	0.078	0.081		0.067	0.063	0.063		0.06	0.061	0.058		0.043	0.045	0.046		0.041	0.042	0.04		0.064	0.053	0.062		0.079	0.08	0.074		0.062	0.07	0.07		0.039	0.039	0.04		0.038	0.039	0.04		0.044	0.049	0.052		0.046	0.049	0.049		0.04
	0.071	0.071	0.074		0.054	0.057	0.052		0.054	0.054	0.05		0.043	0.045	0.047		0.038	0.037	0.038		0.071	0.07	0.067		0.052	0.053	0.054		0.06	0.066	0.065		0.036	0.036	0.036		0.038	0.037	0.037		0.039	0.043	0.045		0.045	0.044	0.042		0.037
	0.067	0.061	0.06		0.054	0.051	0.053		0.051	0.059	0.056		0.038	0.039	0.039		0.036	0.036	0.035		0.102	0.097	0.099		0.049	0.05	0.05		0.052	0.053	0.057		0.035	0.035	0.035		0.035	0.035	0.037		0.036	0.047	0.043		0.042	0.042	0.048		0.038
	0.065	0.065	0.065		0.047	0.049	0.048		0.044	0.044	0.043		0.039	0.037	0.039		0.035	0.035	0.035		0.045	0.047	0.047		0.049	0.049	0.048		0.047	0.047	0.049		0.035	0.035	0.034		0.034	0.034	0.033		0.036	0.038	0.043		0.038	0.038	0.04		0.042
	0.055	0.056	0.058		0.042	0.042	0.042		0.042	0.042	0.043		0.034	0.035	0.036		0.033	0.033	0.033		0.046	0.045	0.045		0.041	0.042	0.041		0.043	0.043	0.044		0.035	0.048	0.063		0.034	0.034	0.034		0.04	0.041	0.041		0.037	0.037	0.037		0.035
	0.047	0.049	0.048		0.038	0.038	0.038		0.037	0.037	0.038		0.032	0.034	0.033		0.034	0.033	0.033		0.043	0.046	0.052		0.035	0.036	0.037		0.053	0.057	0.051		0.032	0.032	0.033		0.036	0.034	0.034		0.033	0.034	0.032		0.035	0.033	0.034		0.037
	0.043	0.045	0.044		0.034	0.038	0.035		0.034	0.034	0.035		0.031	0.032	0.032		0.033	0.033	0.033		0.044	0.046	0.046		0.033	0.034	0.032		0.039	0.039	0.037		0.032	0.031	0.031		0.033	0.033	0.033		0.031	0.032	0.032		0.033	0.033	0.033		0.035
	0.038	0.038	0.037		0.035	0.034	0.034		0.033	0.033	0.034		0.031	0.032	0.032		0.033	0.033	0.032		0.044	0.043	0.045		0.033	0.033	0.032		0.042	0.049	0.049		0.032	0.032	0.032		0.035	0.034	0.034		0.037	0.037	0.038		0.031	0.032	0.032		0.036
	0.035	0.036	0.035		0.033	0.033	0.033		0.031	0.032	0.032		0.03	0.032	0.031		0.032	0.031	0.031		0.041	0.039	0.04		0.031	0.031	0.03		0.034	0.035	0.034		0.032	0.032	0.031		0.034	0.033	0.033		0.03	0.031	0.03		0.03	0.031	0.033		0.034
	0.033	0.032	0.032		0.031	0.031	0.031		0.029	0.029	0.03		0.028	0.028	0.029		0.03	0.031	0.031		0.034	0.035	0.034		0.028	0.028	0.029		0.031	0.031	0.031		0.029	0.029	0.029		0.032	0.032	0.032		0.028	0.028	0.03		0.028	0.029	0.029		0.038
	0.032	0.03	0.031		0.031	0.031	0.031		0.029	0.029	0.03		0.027	0.028	0.029		0.033	0.032	0.033		0.035	0.035	0.035		0.03	0.03	0.031		0.032	0.032	0.032		0.031	0.031	0.03		0.031	0.032	0.033		0.027	0.028	0.026		0.028	0.029	0.029		0.036
	0.028	0.029	0.027		0.03	0.031	0.032		0.027	0.029	0.027		0.026	0.027	0.028		0.03	0.032	0.032		0.034	0.036	0.037		0.028	0.028	0.031		0.031	0.031	0.031		0.029	0.03	0.029		0.033	0.033	0.032		0.028	0.027	0.029		0.032	0.034	0.034		0.039
	0.027	0.027	0.028		0.031	0.033	0.032		0.028	0.03	0.028		0.029	0.028	0.03		0.031	0.031	0.031		0.037	0.037	0.037		0.03	0.029	0.029		0.032	0.033	0.032		0.031	0.03	0.031		0.035	0.034	0.035		0.026	0.024	0.026		0.028	0.027	0.028		0.036
	0.027	0.026	0.025		0.03	0.031	0.03		0.025	0.026	0.026		0.025	0.026	0.027		0.03	0.031	0.031		0.033	0.035	0.036		0.028	0.028	0.028		0.03	0.031	0.031		0.031	0.03	0.031		0.032	0.034	0.034		0.024	0.023	0.024		0.026	0.025	0.028		0.036
	0.022	0.022	0.022		0.025	0.026	0.025		0.026	0.023	0.023		0.022	0.024	0.022		0.027	0.033	0.035		0.027	0.028	0.028		0.024	0.024	0.024		0.025	0.026	0.026		0.027	0.026	0.025		0.028	0.029	0.029		0.02	0.021	0.021		0.023	0.027	0.027		0.033
	0.026	0.027	0.028		0.032	0.035	0.033		0.03	0.029	0.029		0.029	0.028	0.029		0.034	0.037	0.034		0.037	0.037	0.039		0.031	0.031	0.03		0.032	0.032	0.03		0.031	0.033	0.031		0.032	0.033	0.033		0.025	0.025	0.025		0.025	0.025	0.026		0.038
	0.025	0.025	0.025		0.031	0.031	0.035		0.027	0.026	0.028		0.026	0.029	0.03		0.029	0.032	0.031		0.033	0.036	0.037		0.027	0.026	0.027		0.032	0.033	0.034		0.031	0.032	0.031		0.035	0.036	0.035		0.023	0.023	0.024		0.027	0.027	0.03		0.036
	0.024	0.025	0.025		0.029	0.033	0.032		0.024	0.024	0.024		0.023	0.033	0.028		0.03	0.033	0.031		0.033	0.037	0.037		0.028	0.026	0.029		0.029	0.029	0.031		0.027	0.029	0.028		0.03	0.033	0.031		0.019	0.02	0.024		0.023	0.026	0.023		0.036
	0.025	0.025	0.024		0.029	0.03	0.029		0.025	0.025	0.025		0.026	0.024	0.025		0.032	0.033	0.034		0.037	0.038	0.037		0.028	0.03	0.029		0.032	0.034	0.033		0.03	0.03	0.032		0.031	0.032	0.031		0.023	0.026	0.025		0.025	0.026	0.027		0.031
	0.023	0.023	0.024		0.024	0.025	0.029		0.025	0.025	0.028		0.023	0.023	0.025		0.03	0.03	0.029		0.034	0.036	0.037		0.025	0.026	0.026		0.03	0.033	0.029		0.029	0.029	0.027		0.033	0.032	0.032		0.023	0.026	0.028		0.027	0.025	0.028		0.028
	0.03	0.025	0.028		0.039	0.035	0.031		0.028	0.029	0.026		0.034	0.027	0.028		0.036	0.035	0.034		0.041	0.042	0.043		0.026	0.028	0.028		0.032	0.034	0.034		0.036	0.033	0.034		0.03	0.03	0.03		0.022	0.027	0.027		0.023	0.023	0.022		0.029
[truncated: 23 more columns]
